# Supplementary material for: Calculations of Absolute Solvation Free Energies with Transformato—Application to the FreeSolv Database Using the CGenFF Force Field
Source: J Chem Theory Comput. 2023 Aug 24;19(17):5988–98. doi: 10.1021/acs.jctc.3c00691 (PMC10500982; doi:10.1021/acs.jctc.3c00691)
Supplement: Supplementary file 2 — ct3c00691_si_002.xlsx [file ct3c00691_si_002.xlsx]

## Sheet: freeSolvCGenFF
# compound id (and file prefix)	SMILES	iupac name (or alternative if IUPAC is unavailable or not parseable by OEChem)	experimental value (kcal/mol)	experimental uncertainty (kcal/mol)	Mobley group calculated value (GAFF) (kcal/mol)	calculated uncertainty (kcal/mol)	experimental reference (original or paper this value was taken from)	calculated reference	text notes.	dG (TF)	std (TF)	dG (TF) lrc	lrc	lrc std	lrc diff	nr intst	nr waters	box length	diff	diff GAFF	functional group
mobley_1017962	CCCCCC(=O)OC	methyl hexanoate	-2.49	0.6	-3.3	0.03	10.1021/ct050097l	10.1021/acs.jced.7b00104	Experimental uncertainty not presently available, so assigned a default value.	-3.65	0.05	-4.07	-0.42	0.02	1.58	15	666	28	1.16	0.81	carboxylic acid ester
mobley_1019269	CCCCO	butan-1-ol	-4.72	0.6	-3.23	0.03	10.1021/ct050097l	10.1021/acs.jced.7b00104	Experimental uncertainty not presently available, so assigned a default value.	-4.08	0.08	-4.36	-0.28	0.02	0.36	11	667	28	0.64	1.49	primary alcohol
mobley_1034539	c1cc(c(cc1c2cc(c(c(c2Cl)Cl)Cl)Cl)Cl)Cl	1,2,3,4-tetrachloro-5-(3,4-dichlorophenyl)benzene	-3.04	0.1	-1.08	0.04	10.1007/s10822-012-9568-8	10.1021/acs.jced.7b00104	Experimental uncertainty not presently available, so assigned a default value.	-3.01	0.13	-3.98	-0.97	0.02	0.94	24	1212	34	0.03	1.96	aryl chloride
mobley_1036761	C1CCC(CC1)N	cyclohexanamine	-4.59	0.6	-3.95	0.03	10.1021/ct050097l	10.1021/acs.jced.7b00104	Experimental uncertainty not presently available, so assigned a default value.	-3.57	0.08	-3.93	-0.36	0.01	0.66	13	667	28	1.02	0.64	primary amine
mobley_1046331	c1ccc(cc1)OC=O	phenyl formate	-3.82	0.6	-5.44	0.03	J. Peter Guthrie, unpublished data, as provided to D. Mobley 2007/2008, and as cited in 10.1021/jp0764384	10.1021/acs.jced.7b00104	Experimental uncertainty not presently available, so assigned a default value.	-4.18	0.05	-4.57	-0.39	0.02	0.75	15	666	28	0.36	1.62	carboxylic acid ester
mobley_1075836	CCC(=O)OC	methyl propanoate	-2.93	0.6	-3.65	0.03	10.1021/ct050097l	10.1021/acs.jced.7b00104	Experimental uncertainty not presently available, so assigned a default value.	-2.85	0.08	-3.11	-0.26	0.01	0.18	12	669	28	0.08	0.72	carboxylic acid ester
mobley_1079207	c1cc(cc(c1)Cl)Cl	1,3-dichlorobenzene	-0.98	0.6	-0.11	0.03	10.1021/ct050097l	10.1021/acs.jced.7b00104	Experimental uncertainty not presently available, so assigned a default value.	-0.62	0.04	-1.05	-0.43	0.01	0.07	14	751	29	0.36	0.87	aryl chloride
mobley_1107178	CCI	iodoethane	-0.74	0.6	-0.61	0.02	10.1021/ct050097l	10.1021/acs.jced.7b00104	Experimental uncertainty not presently available, so assigned a default value.	-0.86	0.16	-1.17	-0.31	0.03	0.43	9	669	28	0.12	0.13	alkyl iodide
mobley_1139153	CC(C)CC(C)(C)C	2,2,4-trimethylpentane	2.89	0.6	2.54	0.03	10.1021/ct050097l	10.1021/acs.jced.7b00104	Experimental uncertainty not presently available, so assigned a default value.	3.17	0.08	2.7	-0.47	0.02	0.19	14	666	28	0.28	0.35	alkane
mobley_1144156	CCOCC	ethoxyethane	-1.59	0.6	-0.62	0.02	10.1021/ct050097l	10.1021/acs.jced.7b00104	Experimental uncertainty not presently available, so assigned a default value.	-0.92	0.06	-1.18	-0.26	0.01	0.41	11	669	28	0.67	0.97	dialkyl ether
mobley_1160109	C[C@@H]1CC[C@H](CC1=O)C(=C)C	(2R,5R)-2-methyl-5-(1-methylethenyl)-cyclohexanone	-3.75	0.21	-3.34	0.03	SAMPL4_Guthrie	10.1021/acs.jced.7b00104	Experimental uncertainty not presently available, so assigned a default value.	-4.87	0.06	-5.46	-0.59	0.02	1.71	17	750	29	1.12	0.41	ketone
mobley_1178614	c1ccc(c(c1)O)Cl	2-chlorophenol	-4.55	0.6	-3.32	0.04	10.1021/ct050097l	10.1021/acs.jced.7b00104	Experimental uncertainty not presently available, so assigned a default value.	-3.08	0.08	-3.5	-0.42	0.02	1.05	14	665	28	1.47	1.23	phenol or hydroxyhetarene
mobley_1189457	CSc1ccccc1	methylsulfanylbenzene	-2.73	0.6	-1.32	0.03	10.1021/ct050097l	10.1021/acs.jced.7b00104	Experimental uncertainty not presently available, so assigned a default value.	-1.56	0.05	-2.06	-0.5	0.01	0.67	14	667	28	1.17	1.41	thioether
mobley_1199854	CCCI	1-iodopropane	-0.53	0.6	-0.44	0.02	10.1021/ct050097l	10.1021/acs.jced.7b00104	Experimental uncertainty not presently available, so assigned a default value.	-0.45	0.03	-0.83	-0.38	0.01	0.3	10	667	28	0.08	0.09	alkyl iodide
mobley_1231151	CC(C)Cl	2-chloropropane	-0.25	0.6	0.83	0.02	10.1021/ct050097l	10.1021/acs.jced.7b00104	Experimental uncertainty not presently available, so assigned a default value.	1.55	0.04	1.31	-0.24	0.01	1.56	10	668	28	1.8	1.08	alkyl chloride
mobley_1235151	CCCCC[N+](=O)[O-]	1-nitropentane	-2.82	0.6	-1.32	0.03	10.1021/ct050097l	10.1021/acs.jced.7b00104	Experimental uncertainty not presently available, so assigned a default value.	-5.26	0.07	-5.71	-0.45	0.01	2.89	14	666	28	2.44	1.5	nitro
mobley_1244778	C1CCCC(CC1)O	cycloheptanol	-5.48	0.6	-4.34	0.03	10.1021/ct050097l	10.1021/acs.jced.7b00104	Experimental uncertainty not presently available, so assigned a default value.	-3.52	0.06	-3.94	-0.42	0.01	1.54	14	667	28	1.96	1.14	secondary alcohol
mobley_1261349	CC(C)(C)C	neopentane	2.51	0.6	2.51	0.02	10.1021/ct050097l	10.1021/acs.jced.7b00104	Experimental uncertainty not presently available, so assigned a default value.	2.63	0.02	2.35	-0.28	0.01	0.16	11	668	28	0.12	0	alkane
mobley_1278715	C(C(Cl)(Cl)Cl)(Cl)(Cl)Cl	hexachloroethane	-0.64	0.1	0.89	0.03	10.1007/s10822-010-9350-8	10.1021/acs.jced.7b00104	Experimental uncertainty not presently available, so assigned a default value.	-1.07	0.08	-1.64	-0.57	0.03	1	14	657	28	0.43	1.53	halogen derivative
mobley_129464	CCCCOCCCC	1-butoxybutane	-0.83	0.6	0.14	0.03	10.1021/ct050097l	10.1021/acs.jced.7b00104	Experimental uncertainty not presently available, so assigned a default value.	0.24	0.05	-0.24	-0.48	0.02	0.59	15	664	28	1.07	0.97	dialkyl ether
mobley_1323538	CCOP(=O)(OCC)OCC	triethylphosphate	-7.5	0.2	-10.25	0.04	10.1039/P29900000291	10.1021/acs.jced.7b00104	Experimental uncertainty as suggested by 10.1039/P29900000291 -- 0.2 kcal/mol.	-4.39	0.16	-5.09	-0.7	0.01	2.41	17	749	29	3.11	2.75	phosphoric acid ester
mobley_1328465	C(C(Cl)Cl)Cl	1,1,2-trichloroethane	-1.99	0.6	-0.38	0.03	10.1021/ct050097l	10.1021/acs.jced.7b00104	Experimental uncertainty not presently available, so assigned a default value.	0.02	0.14	-0.33	-0.35	0.02	1.66	11	663	28	2.01	1.61	alkyl chloride
mobley_1328936	COC(=O)c1ccc(cc1)[N+](=O)[O-]	methyl 4-nitrobenzoate	-6.88	0.6	-6.59	0.03	10.1139/v92-210	10.1021/acs.jced.7b00104	Experimental uncertainty not presently available, so assigned a default value.	-6.29	0.07	-6.92	-0.63	0.01	0.04	19	840	30	0.59	0.29	carboxylic acid ester
mobley_1352110	CCCCN(CC)C(=O)SCCC	pebulate	-3.64	1.93	-4.57	0.04	10.1021/jp806724u	10.1021/acs.jced.7b00104	Experimental uncertainty not presently available, so assigned a default value.	-3.74	0.58	-4.56	-0.82	0.02	0.92	19	659	28	0.1	0.93	thiocarbamic acid ester
mobley_1363784	Cc1cc(cnc1)C	3,5-dimethylpyridine	-4.84	0.6	-2.87	0.03	10.1021/ct050097l	10.1021/acs.jced.7b00104	Experimental uncertainty not presently available, so assigned a default value.	-2.92	0.04	-3.34	-0.42	0.01	1.5	14	668	28	1.92	1.97	aromatic
mobley_1396156	c1(c(c(c(c(c1Cl)Cl)Cl)Cl)Cl)N(=O)=O	pentachloronitrobenzene	-5.22	0.25	-1.28	0.04	10.1007/s10822-010-9350-8	10.1021/acs.jced.7b00104	Experimental uncertainty not presently available, so assigned a default value.	-5.4	0.08	-6.14	-0.74	0.01	0.92	20	832	30	0.18	3.94	aryl chloride
mobley_1417007	C1C=CC[C@@H]2[C@@H]1C(=O)N(C2=O)SC(Cl)(Cl)Cl	captan	-9.01	1.93	-8.72	0.04	10.1021/jp806724u	10.1021/acs.jced.7b00104	Renamed mobley_1417007 from captan to (3aR,7aR)-2-(trichloromethylsulfanyl)-3a,4,7,7a-tetrahydroisoindole-1,3-dione (the name from the 3D structure) since the former did not completely specify stereochemistry.	-10.04	0.16	-10.99	-0.95	0	1.98	22	995	32	1.03	0.29	halogen derivative
mobley_1424265	Cc1cccc(c1)C	m-xylene	-0.83	0.6	-0.7	0.03	10.1021/ct050097l	10.1021/acs.jced.7b00104	Experimental uncertainty not presently available, so assigned a default value.	0.43	0.05	0	-0.43	0.01	0.83	14	666	28	1.26	0.13	aromatic
mobley_1449384	Cc1ccc(cc1)C(C)C	1-isopropyl-4-methyl-benzene	-0.68	0.6	-0.46	0.03	10.1021/ct050097l	10.1021/acs.jced.7b00104	Experimental uncertainty not presently available, so assigned a default value.	0.82	0.09	0.26	-0.56	0.02	0.94	16	751	29	1.5	0.22	aromatic
mobley_1469079	c1ccc2c(c1)Oc3cc(c(cc3O2)Cl)Cl	2,3-dichlorodibenzo-p-dioxin	-3.56	1	-3.59	0.04	10.1007/s10822-012-9568-8	10.1021/acs.jced.7b00104	Experimental uncertainty not presently available, so assigned a default value.	-2.04	0.04	-2.81	-0.77	0.02	0.75	22	905	31	1.52	0.03	diaryl ether
mobley_1502181	CCCCCCCC(=O)C	nonan-2-one	-2.49	0.6	-2.56	0.03	10.1021/ct050097l	10.1021/acs.jced.7b00104	Experimental uncertainty not presently available, so assigned a default value.	-2.54	0.17	-3.06	-0.52	0.01	0.57	16	749	29	0.05	0.07	ketone
mobley_1520842	Cc1ccncc1	4-methylpyridine	-4.93	0.6	-3.34	0.03	10.1021/ct050097l	10.1021/acs.jced.7b00104	Experimental uncertainty not presently available, so assigned a default value.	-4.53	0.08	-4.89	-0.36	0.01	0.04	13	668	28	0.4	1.59	aromatic
mobley_1527293	C[C@@H](c1ccc(c(c1)F)c2ccccc2)C(=O)O	flurbiprofen	-8.42	0.16	-13.95	0.05	10.1007/s10822-010-9350-8	10.1021/acs.jced.7b00104	Renamed mobley_1527293 from flurbiprofen to (2S)-2-(3-fluoro-4-phenyl-phenyl)propanoic acid (the name from the 3D structure) since the former did not completely specify stereochemistry.	-5.4	0.13	-6.26	-0.86	0.02	2.16	24	996	32	3.02	5.53	aryl fluoride
mobley_1563176	CCCCS	butane-1-thiol	-0.99	0.6	-0.17	0.02	10.1021/ct050097l	10.1021/acs.jced.7b00104	Experimental uncertainty not presently available, so assigned a default value.	0.39	0.08	0.03	-0.36	0.01	1.02	11	666	28	1.38	0.82	thiol (sulfanyl)
mobley_1571523	Cc1cccc(c1C)O	2,3-dimethylphenol	-6.16	0.6	-5.15	0.03	10.1021/ct050097l	10.1021/acs.jced.7b00104	Experimental uncertainty not presently available, so assigned a default value.	-3.86	0.1	-4.33	-0.47	0.01	1.83	15	667	28	2.3	1.01	phenol or hydroxyhetarene
mobley_1592519	CCCCCC(=O)OCC	ethyl hexanoate	-2.23	0.6	-2.93	0.03	10.1021/ct050097l	10.1021/acs.jced.7b00104	Experimental uncertainty not presently available, so assigned a default value.	-2.3	0.07	-2.8	-0.5	0.02	0.57	16	751	29	0.07	0.7	carboxylic acid ester
mobley_1615431	CC(C)OC(C)C	2-isopropoxypropane	-0.53	0.6	-0.18	0.03	10.1021/ct050097l	10.1021/acs.jced.7b00104	Experimental uncertainty not presently available, so assigned a default value.	-0.28	0.15	-0.64	-0.36	0.02	0.11	13	667	28	0.25	0.35	dialkyl ether
mobley_1636752	CO	methanol	-5.1	0.6	-3.49	0.02	10.1021/ct050097l	10.1021/acs.jced.7b00104	Experimental uncertainty not presently available, so assigned a default value.	-4.63	0.06	-4.72	-0.09	0.01	0.38	8	671	28	0.47	1.61	primary alcohol
mobley_1650157	CC(C)(C)O	2-methylpropan-2-ol	-4.47	0.6	-3.29	0.03	10.1021/ct050097l	10.1021/acs.jced.7b00104	Experimental uncertainty not presently available, so assigned a default value.	-3.96	0.07	-4.25	-0.29	0.02	0.22	11	669	28	0.51	1.18	tertiary alcohol
mobley_1659169	C1COCCN1	morpholine	-7.17	0.6	-6.12	0.03	10.1021/ct050097l	10.1021/acs.jced.7b00104	Experimental uncertainty not presently available, so assigned a default value.	-6.19	0.12	-6.47	-0.28	0	0.7	12	669	28	0.98	1.05	dialkyl ether
mobley_1662128	CCC=C	but-1-ene	1.38	0.6	2.37	0.02	10.1021/ct050097l	10.1021/acs.jced.7b00104	Experimental uncertainty not presently available, so assigned a default value.	1.67	0.07	1.45	-0.22	0.02	0.07	10	668	28	0.29	0.99	alkene
mobley_1674094	CCCCC#C	hex-1-yne	0.29	0.6	0.55	0.02	10.1021/ct050097l	10.1021/acs.jced.7b00104	Experimental uncertainty not presently available, so assigned a default value.	-0.09	0.08	-0.43	-0.34	0.02	0.72	12	666	28	0.38	0.26	alkyne
mobley_1708457	CS(=O)(=O)C	methylsulfonylmethane	-10.08	0.6	-10.56	0.03	J. Peter Guthrie, unpublished data, as provided to D. Mobley 2007/2008, and as cited in 10.1021/jp0764384	10.1021/acs.jced.7b00104	Experimental uncertainty not presently available, so assigned a default value.	-13.06	0.11	-13.38	-0.32	0.02	3.3	11	668	28	2.98	0.48	sulfone
mobley_1717215	COC=O	methyl formate	-2.78	0.6	-4.03	0.02	10.1021/ct050097l	10.1021/acs.jced.7b00104	Experimental uncertainty not presently available, so assigned a default value.	-3.27	0.01	-3.41	-0.14	0.01	0.63	10	670	28	0.49	1.25	carboxylic acid ester
mobley_1722522	CCCC(=O)OCC	ethyl butanoate	-2.49	0.6	-3.38	0.03	10.1021/ct050097l	10.1021/acs.jced.7b00104	Experimental uncertainty not presently available, so assigned a default value.	-2.38	0.08	-2.77	-0.39	0.01	0.28	14	666	28	0.11	0.89	carboxylic acid ester
mobley_1723043	C1(C(C(C1(F)F)(F)F)(F)F)(F)F	octafluorocyclobutane	3.43	0.03	3.08	0.03	10.1007/s10822-010-9350-8	10.1021/acs.jced.7b00104	Experimental uncertainty not presently available, so assigned a default value.	0.04	0.13	-0.37	-0.41	0.01	3.8	18	664	28	3.39	0.35	alkyl fluoride
mobley_1728386	c1ccc(cc1)C(=O)N	benzamide	-11	0.2	-10.41	0.03	10.1039/P29900000291	10.1021/acs.jced.7b00104	Experimental uncertainty as suggested by 10.1039/P29900000291 -- 0.2 kcal/mol.	-6.09	0.02	-6.57	-0.48	0.01	4.43	15	666	28	4.91	0.59	primary carboxylic acid amide
mobley_172879	c1ccc2c(c1)Oc3ccccc3O2	dibenzo-p-dioxin	-3.15	0.1	-4.9	0.02	10.1007/s10822-012-9568-8	10.1021/acs.jced.7b00104	Experimental uncertainty not presently available, so assigned a default value.	-1.64	0.11	-2.29	-0.65	0.03	0.86	20	841	30	1.51	1.75	diaryl ether
mobley_1733799	c1cc(ccc1O)Br	4-bromophenol	-5.85	0.83	-5.83	0.03	10.1039/J29710000533 and 10.1007/BF00646936	10.1021/acs.jced.7b00104	Experimental uncertainty not presently available, so assigned a default value. Experimental value updated 10/22/13 from J. Peter Guthrie (University of Western Ontario) taken as a weighted average of the values -7.13 from a Cabani review, and -5.24 from experimental data from Parsons, Rochester, and Wood (see reference). The weighting gives preference to the latter since it gives source data.	-5.6	0.08	-6.06	-0.46	0.01	0.21	14	754	29	0.25	0.02	phenol or hydroxyhetarene
mobley_1735893	CCCCCC(=O)O	hexanoic acid	-6.21	0.6	-7.88	0.03	10.1021/ct050097l	10.1021/acs.jced.7b00104	Experimental uncertainty not presently available, so assigned a default value.	-4.48	0.24	-4.87	-0.39	0.01	1.34	14	666	28	1.73	1.67	carboxylic acid
mobley_1743409	CCOC(=O)CCC(=O)OCC	diethyl butanedioate	-5.71	0.6	-8.68	0.05	10.1139/v91-2	10.1021/acs.jced.7b00104	Experimental uncertainty not presently available, so assigned a default value.	-6.74	0.11	-7.27	-0.53	0.02	1.56	18	662	28	1.03	2.97	carboxylic acid ester
mobley_1755375	Cc1cccc(c1O)C	2,6-dimethylphenol	-5.26	0.6	-4.31	0.03	10.1021/ct050097l	10.1021/acs.jced.7b00104	Experimental uncertainty not presently available, so assigned a default value.	-3.17	0.09	-3.65	-0.48	0.01	1.61	15	667	28	2.09	0.95	phenol or hydroxyhetarene
mobley_1760914	Cc1ccccc1Cl	1-chloro-2-methyl-benzene	-1.14	0.6	-0.47	0.03	10.1021/ct050097l	10.1021/acs.jced.7b00104	Experimental uncertainty not presently available, so assigned a default value.	0.04	0.05	-0.36	-0.4	0	0.78	14	664	28	1.18	0.67	aryl chloride
mobley_1781152	CC(C)(C)C(=O)OC	methyl 2,2-dimethylpropanoate	-2.4	0.6	-3.3	0.03	10.1021/ct050097l	10.1021/acs.jced.7b00104	Experimental uncertainty not presently available, so assigned a default value.	-2.46	0.04	-2.85	-0.39	0.01	0.45	14	668	28	0.06	0.9	carboxylic acid ester
mobley_1792062	C(CBr)Br	1,2-dibromoethane	-2.33	0.6	-1.27	0.02	10.1021/ct050097l	10.1021/acs.jced.7b00104	Experimental uncertainty not presently available, so assigned a default value.	-1.01	0.11	-1.37	-0.36	0.01	0.96	10	665	28	1.32	1.06	alkyl bromide
mobley_1800170	CCS	ethanethiol	-1.14	0.6	-0.4	0.02	10.1021/ct050097l	10.1021/acs.jced.7b00104	Experimental uncertainty not presently available, so assigned a default value.	0.03	0.06	-0.22	-0.25	0.03	0.92	9	669	28	1.17	0.74	thiol (sulfanyl)
mobley_1803862	CCC(C)C	isopentane	2.38	0.6	2.59	0.02	10.1021/ct050097l	10.1021/acs.jced.7b00104	Experimental uncertainty not presently available, so assigned a default value.	2.87	0.11	2.61	-0.26	0.01	0.23	11	669	28	0.49	0.21	alkane
mobley_1821184	Cc1c[nH]c2c1cccc2	3-methyl-1H-indole	-5.88	0.6	-8.16	0.03	10.1021/bi00507a030	10.1021/acs.jced.7b00104	Experimental uncertainty not presently available, so assigned a default value.	-5.75	0.04	-6.28	-0.53	0	0.4	16	667	28	0.13	2.28	aromatic
mobley_1827204	CCCCCC=O	hexanal	-2.81	0.6	-2.86	0.03	10.1021/ct050097l	10.1021/acs.jced.7b00104	Experimental uncertainty not presently available, so assigned a default value.	-1.37	0.04	-1.71	-0.34	0.02	1.1	13	666	28	1.44	0.05	aldehyde
mobley_1838110	C(C(F)(Cl)Cl)(F)(F)Cl	1,1,2-trichloro-1,2,2-trifluoro-ethane	1.77	0.6	1.69	0.03	10.1021/ct050097l	10.1021/acs.jced.7b00104	Experimental uncertainty not presently available, so assigned a default value.	1.09	0.08	0.71	-0.38	0.01	1.06	14	662	28	0.68	0.08	halogen derivative
mobley_1855337	c1c(cc(c(c1Cl)Cl)Cl)Cl	1,2,3,5-tetrachlorobenzene	-1.62	0.6	0.14	0.03	10.1021/ct050097l	10.1021/acs.jced.7b00104	Experimental uncertainty not presently available, so assigned a default value.	-0.84	0.08	-1.39	-0.55	0.02	0.23	16	839	30	0.78	1.76	aryl chloride
mobley_1857976	C(CCl)Cl	1,2-dichloroethane	-1.79	0.6	-0.36	0.02	10.1021/ct050097l	10.1021/acs.jced.7b00104	Experimental uncertainty not presently available, so assigned a default value.	0.6	0.06	0.32	-0.28	0.01	2.11	10	666	28	2.39	1.43	alkyl chloride
mobley_1858644	c1ccc(cc1)CCO	2-phenylethanol	-6.79	0.6	-5.28	0.03	10.1021/ct050097l	10.1021/acs.jced.7b00104	Experimental uncertainty not presently available, so assigned a default value.	-5.56	0.07	-6.02	-0.46	0.03	0.77	15	665	28	1.23	1.51	primary alcohol
mobley_186894	CCCS	propanethiol	-1.1	0.2	-0.18	0.02	10.1039/P29900000291	10.1021/acs.jced.7b00104	Experimental uncertainty as suggested by 10.1039/P29900000291 -- 0.2 kcal/mol.	0.29	0.03	0	-0.29	0.01	1.1	10	668	28	1.39	0.92	thiol (sulfanyl)
mobley_1873346	Cc1ccccc1	toluene	-0.9	0.2	-0.79	0.03	10.1039/P29900000291	10.1021/acs.jced.7b00104	Experimental uncertainty as suggested by 10.1039/P29900000291 -- 0.2 kcal/mol.	0.04	0.06	-0.32	-0.36	0.01	0.58	13	668	28	0.94	0.11	aromatic
mobley_1875719	CCC(=O)CC	pentan-3-one	-3.41	0.2	-3.05	0.03	10.1039/P29900000291	10.1021/acs.jced.7b00104	Experimental uncertainty as suggested by 10.1039/P29900000291 -- 0.2 kcal/mol.	-3.1	0.05	-3.4	-0.3	0	0.01	12	668	28	0.31	0.36	ketone
mobley_1881249	CCCC(=O)C	pentan-2-one	-3.52	0.6	-3.17	0.03	10.1021/ct050097l	10.1021/acs.jced.7b00104	Experimental uncertainty not presently available, so assigned a default value.	-3.31	0.04	-3.62	-0.31	0.01	0.1	12	667	28	0.21	0.35	ketone
mobley_1893815	C(C(Cl)(Cl)Cl)Cl	1,1,1,2-tetrachloroethane	-1.43	0.1	-0.09	0.03	10.1007/s10822-012-9568-8	10.1021/acs.jced.7b00104	Experimental uncertainty not presently available, so assigned a default value.	-0.3	0.07	-0.71	-0.41	0.02	0.72	12	664	28	1.13	1.34	alkyl chloride
mobley_1893937	CCCCCCCl	1-chlorohexane	0	0.6	1.26	0.03	10.1021/ct050097l	10.1021/acs.jced.7b00104	Experimental uncertainty not presently available, so assigned a default value.	1.69	0.12	1.29	-0.4	0.01	1.29	13	751	29	1.69	1.26	alkyl chloride
mobley_1896013	C1[C@H]([C@@H]([C@H]([C@H](O1)O)O)O)O	(2S,3R,4S,5R)-oxane-2,3,4,5-tetrol	-20.52	0.27	-14.15	0.08	10.1007/s10822-010-9350-8	10.1021/acs.jced.7b00104	Experimental uncertainty not presently available, so assigned a default value. Changed IUPAC name from d-xylose to (2S,3R,4S,5R)-oxane-2,3,4,5-tetrol for better handling/standardization.	-14.52	0.19	-15.01	-0.49	0.01	5.51	16	663	28	6	6.37	hemiacetal
mobley_1899443	CCCC(=C)C	2-methylpent-1-ene	1.47	0.6	2.49	0.03	10.1021/ct050097l	10.1021/acs.jced.7b00104	Experimental uncertainty not presently available, so assigned a default value.	1.89	0.12	1.55	-0.34	0.01	0.08	12	667	28	0.42	1.02	alkene
mobley_1903702	CC[C@H](C)O	butan-2-ol	-4.62	0.6	-3.15	0.03	10.1021/ct050097l	10.1021/acs.jced.7b00104	Renamed mobley_1903702 from butan-2-ol to (2S)-butan-2-ol (the name from the 3D structure) since the former did not completely specify stereochemistry.	-3.43	0.08	-3.69	-0.26	0.01	0.93	11	668	28	1.19	1.47	secondary alcohol
mobley_1905088	c1ccc(cc1)CBr	benzyl bromide	-2.38	0.2	-1.85	0.03	10.1021/jm070549+	10.1021/acs.jced.7b00104	Topology and coordinate files re-generated 10/9/13 from original .mol2 files. Experimental uncertainty not presently available, so assigned a default value. Experimental uncertainty estimate updated to 0.2 as of v0.2 to match uncertainty estimate given in Nicholls et al. paper.	-3.37	0.05	-3.86	-0.49	0	1.48	14	667	28	0.99	0.53	alkyl bromide
mobley_1923244	CCCC	n-butane	2.1	0.2	2.59	0.02	10.1039/P29900000291	10.1021/acs.jced.7b00104	Experimental uncertainty as suggested by 10.1039/P29900000291 -- 0.2 kcal/mol.	2.57	0.05	2.34	-0.23	0.02	0.24	10	669	28	0.47	0.49	alkane
mobley_1929982	S	hydrogen sulfide	-0.7	0.6	-1.14	0.01	10.1021/ct050097l	10.1021/acs.jced.7b00104	Experimental uncertainty not presently available, so assigned a default value.	-0.54	0.11	-0.66	-0.12	0.01	0.04	7	674	28	0.16	0.44	alkane
mobley_194273	CC[C@H](C)n1c(=O)c(c([nH]c1=O)C)Br	bromacil	-9.73	1.93	-14.5	0.04	10.1021/jp806724u	10.1021/acs.jced.7b00104	Renamed mobley_194273 from bromacil to 5-bromo-6-methyl-3-[(1S)-1-methylpropyl]-1H-pyrimidine-2,4-dione (the name from the 3D structure) since the former did not completely specify stereochemistry.	-10.34	0.21	-11.15	-0.81	0.03	1.42	20	742	29	0.61	4.77	aryl bromide
mobley_1944394	CN(C)CCOC(c1ccccc1)c2ccccc2	[2-benzhydryloxyethyl]-dimethyl-amine	-9.34	0.62	-7.87	0.06	SAMPL4_Guthrie	10.1021/acs.jced.7b00104	Experimental uncertainty not presently available, so assigned a default value.	-3.72	0.4	-4.69	-0.97	0.01	4.65	25	835	30	5.62	1.47	dialkyl ether
mobley_1952272	C[N+](=O)[O-]	nitromethane	-4.02	0.6	-2.08	0.02	10.1021/ct050097l	10.1021/acs.jced.7b00104	Experimental uncertainty not presently available, so assigned a default value.	-7.36	0.12	-7.57	-0.21	0.02	3.55	10	670	28	3.34	1.94	nitro
mobley_1963873	CC(=O)NC	N-methylacetamide	-10	0.6	-8.28	0.02	10.1021/ct050097l	10.1021/acs.jced.7b00104	Experimental uncertainty not presently available, so assigned a default value.	-6.16	0.08	-6.45	-0.29	0.01	3.55	11	669	28	3.84	1.72	secondary carboxylic acid amide
mobley_1967551	CC=O	acetaldehyde	-3.5	0.6	-3.37	0.02	10.1021/ct050097l	10.1021/acs.jced.7b00104	Experimental uncertainty not presently available, so assigned a default value.	-2.73	0.04	-2.84	-0.11	0.01	0.66	9	671	28	0.77	0.13	aldehyde
mobley_197466	CC(=O)C1CC1	1-cyclopropylethanone	-4.61	0.6	-3.04	0.03	10.1021/ct050097l	10.1021/acs.jced.7b00104	Experimental uncertainty not presently available, so assigned a default value.	-5.21	0.05	-5.5	-0.29	0.03	0.89	12	668	28	0.6	1.57	ketone
mobley_1976156	CCCCCCCCC=O	nonanal	-2.07	0.6	-2.34	0.03	10.1021/ct050097l	10.1021/acs.jced.7b00104	Experimental uncertainty not presently available, so assigned a default value.	-0.65	0.05	-1.13	-0.48	0.01	0.94	16	843	30	1.42	0.27	aldehyde
mobley_1977493	CCCCl	1-chloropropane	-0.33	0.6	0.97	0.02	10.1021/ct050097l	10.1021/acs.jced.7b00104	Experimental uncertainty not presently available, so assigned a default value.	1.04	0.02	0.77	-0.27	0.01	1.1	10	666	28	1.37	1.3	alkyl chloride
mobley_1987439	Cc1cc(cc(c1)C)C	mesitylene	-0.9	0.6	-0.55	0.03	10.1021/ct050097l	10.1021/acs.jced.7b00104	Experimental uncertainty not presently available, so assigned a default value.	0.54	0.07	0.03	-0.51	0.01	0.93	15	666	28	1.44	0.35	aromatic
mobley_2005792	c1ccc(cc1)c2ccccc2	biphenyl	-2.7	0.2	-3.14	0.03	10.1039/P29900000291	10.1021/acs.jced.7b00104	Experimental uncertainty as suggested by 10.1039/P29900000291 -- 0.2 kcal/mol. Changed IUPAC name from biphenyle to biphenyl for better handling/standardization.	-1.47	0.06	-2.09	-0.62	0.01	0.61	18	842	30	1.23	0.44	aromatic
mobley_2008055	CC	ethane	1.83	0.6	2.46	0.01	10.1021/ct050097l	10.1021/acs.jced.7b00104	Experimental uncertainty not presently available, so assigned a default value.	2.27	0.04	2.17	-0.1	0.02	0.34	8	672	28	0.44	0.63	alkane
mobley_2023925	[C@@H](C(F)(F)F)(OC(F)F)Cl	2-chloro-2-(difluoromethoxy)-1,1,1-trifluoro-ethane	0.1	0.6	-1.16	0.03	10.1021/ct050097l	10.1021/acs.jced.7b00104	Renamed mobley_2023925 from 2-chloro-2-(difluoromethoxy)-1,1,1-trifluoro-ethane to (2R)-2-chloro-2-(difluoromethoxy)-1,1,1-trifluoro-ethane (the name from the 3D structure) since the former did not completely specify stereochemistry.	-2.66	0.16	-3	-0.34	0	3.1	16	663	28	2.76	1.26	alkyl chloride
mobley_2043882	CC(=O)C1CCCCC1	1-cyclohexylethanone	-3.9	0.6	-4	0.03	10.1021/ct050097l	10.1021/acs.jced.7b00104	Experimental uncertainty not presently available, so assigned a default value.	-5.17	0.06	-5.63	-0.46	0.01	1.73	15	665	28	1.27	0.1	ketone
mobley_2049967	CCSC	methylsulfanylethane	-1.5	0.2	0.39	0.02	10.1039/P29900000291	10.1021/acs.jced.7b00104	Experimental uncertainty as suggested by 10.1039/P29900000291 -- 0.2 kcal/mol. Changed IUPAC name from ethylmethylsulfide to methylsulfanylethane for better handling/standardization.	0.83	0.05	0.54	-0.29	0.01	2.04	10	671	28	2.33	1.89	thioether
mobley_20524	c1ccc(cc1)O	phenol	-6.6	0.2	-5.71	0.03	10.1039/P29900000291	10.1021/acs.jced.7b00104	Experimental uncertainty as suggested by 10.1039/P29900000291 -- 0.2 kcal/mol.	-4.66	0.04	-5.02	-0.36	0.01	1.58	13	669	28	1.94	0.89	phenol or hydroxyhetarene
mobley_2068538	CCC	propane	2	0.2	2.5	0.02	10.1039/P29900000291	10.1021/acs.jced.7b00104	Experimental uncertainty as suggested by 10.1039/P29900000291 -- 0.2 kcal/mol.	2.42	0.02	2.25	-0.17	0.02	0.25	9	670	28	0.42	0.5	alkane
mobley_2078467	C[C@@H](c1ccc(cc1)CC(C)C)C(=O)O	ibuprofen	-7	0.64	-10.86	0.05	10.1007/s10822-010-9350-8	10.1021/acs.jced.7b00104	Experimental uncertainty not presently available, so assigned a default value.	-2.46	0.13	-3.24	-0.78	0.01	3.76	21	908	31	4.54	3.86	carboxylic acid
mobley_2099370	C[C@@H](c1cccc(c1)C(=O)c2ccccc2)C(=O)O	ketoprofen	-10.78	0.18	-17.24	0.06	10.1007/s10822-010-9350-8	10.1021/acs.jced.7b00104	Renamed mobley_2099370 from ketoprofen to (2S)-2-(3-benzoylphenyl)propanoic acid (the name from the 3D structure) since the former did not completely specify stereochemistry.	-9.16	0.08	-10.12	-0.96	0	0.66	25	906	31	1.62	6.46	ketone
mobley_210639	CC(C)I	2-iodopropane	-0.46	0.6	-0.49	0.02	10.1021/ct050097l	10.1021/acs.jced.7b00104	Experimental uncertainty not presently available, so assigned a default value.	0.64	0.08	0.28	-0.36	0.01	0.74	10	668	28	1.1	0.03	alkyl iodide
mobley_2123854	c1cc(ccc1C#N)O	4-hydroxybenzonitrile	-10.17	0.6	-8.39	0.03	10.1021/ct050097l	10.1021/acs.jced.7b00104	Experimental uncertainty not presently available, so assigned a default value.	-8.5	0.08	-8.98	-0.48	0.01	1.19	15	665	28	1.67	1.78	phenol or hydroxyhetarene
mobley_2126135	CCc1ccccc1O	2-ethylphenol	-5.66	0.1	-4.77	0.03	SAMPL4_Guthrie	10.1021/acs.jced.7b00104	Experimental uncertainty not presently available, so assigned a default value.	-3.07	0.05	-3.55	-0.48	0.01	2.11	15	665	28	2.59	0.89	phenol or hydroxyhetarene
mobley_2143011	CC(C)C=C	3-methylbut-1-ene	1.83	0.6	2.45	0.02	10.1021/jp0264477	10.1021/acs.jced.7b00104	Experimental uncertainty not presently available, so assigned a default value.	1.75	0.18	1.48	-0.27	0.02	0.35	11	668	28	0.08	0.62	alkene
mobley_2178600	CCCCCCl	1-chloro-pentane	-0.1	0.2	1.08	0.03	10.1039/P29900000291	10.1021/acs.jced.7b00104	Experimental uncertainty as suggested by 10.1039/P29900000291 -- 0.2 kcal/mol.	1.46	0.12	1.11	-0.35	0.02	1.21	12	665	28	1.56	1.18	alkyl chloride
mobley_2183616	CC[C@H](C)c1ccccc1	sec-butylbenzene	-0.45	0.6	-0.22	0.03	10.1021/ct050097l	10.1021/acs.jced.7b00104	Renamed mobley_2183616 from sec-butylbenzene to [(1S)-1-methylpropyl]benzene (the name from the 3D structure) since the former did not completely specify stereochemistry.	0.94	0.1	0.41	-0.53	0.04	0.86	16	748	29	1.39	0.23	aromatic
mobley_2197088	CCCCCCCCCC	decane	3.16	0.6	3.33	0.03	10.1021/ct050097l	10.1021/acs.jced.7b00104	Experimental uncertainty not presently available, so assigned a default value.	3.81	0.01	3.25	-0.56	0.01	0.09	16	842	30	0.65	0.17	alkane
mobley_2198613	CCCl	chloroethane	-0.63	0.6	0.78	0.02	10.1021/ct050097l	10.1021/acs.jced.7b00104	Experimental uncertainty not presently available, so assigned a default value.	0.87	0.12	0.69	-0.18	0.02	1.32	9	670	28	1.5	1.41	alkyl chloride
mobley_2213823	CCC(C)CC	3-methylpentane	2.51	0.6	2.61	0.03	10.1021/ct050097l	10.1021/acs.jced.7b00104	Experimental uncertainty not presently available, so assigned a default value.	2.96	0.08	2.62	-0.34	0.01	0.11	12	667	28	0.45	0.1	alkane
mobley_2245668	CC(C)CO	2-methylpropan-1-ol	-4.5	0.6	-3.13	0.03	10.1021/ct050097l	10.1021/acs.jced.7b00104	Experimental uncertainty not presently available, so assigned a default value.	-3.58	0.04	-3.86	-0.28	0.02	0.64	11	667	28	0.92	1.37	primary alcohol
mobley_2261979	c1cc2cccc3c2c(c1)CC3	acenaphthene	-3.15	0.6	-4.2	0.03	10.1021/ct050097l	10.1021/acs.jced.7b00104	Experimental uncertainty not presently available, so assigned a default value.	-2.11	0.1	-2.72	-0.61	0.02	0.43	18	665	28	1.04	1.05	aromatic
mobley_2269032	C[C@@H](c1ccc2cc(ccc2c1)OC)C(=O)O	naproxen	-10.21	0.18	-12.2	0.05	10.1007/s10822-010-9350-8	10.1021/acs.jced.7b00104	Experimental uncertainty not presently available, so assigned a default value.	-6.75	0.48	-7.6	-0.85	0.01	2.61	23	997	32	3.46	1.99	alkyl aryl ether
mobley_2279874	COC(OC)OC	trimethoxymethane	-4.42	0.6	-4.62	0.03	10.1039/F19736901577	10.1021/acs.jced.7b00104	Experimental uncertainty not presently available, so assigned a default value.	-3.49	0.07	-3.81	-0.32	0.02	0.61	13	666	28	0.93	0.2	orthocarboxylic acid derivative
mobley_2294995	CCOC=O	ethyl formate	-2.56	0.6	-3.87	0.02	10.1021/ct050097l	10.1021/acs.jced.7b00104	Experimental uncertainty not presently available, so assigned a default value.	-2.7	0.12	-2.91	-0.21	0.01	0.35	11	669	28	0.14	1.31	carboxylic acid ester
mobley_2295058	COC(=O)c1ccc(cc1)O	methyl paraben	-9.51	0.26	-9.79	0.03	10.1007/s10822-010-9350-8	10.1021/acs.jced.7b00104	Experimental uncertainty not presently available, so assigned a default value.	-7.62	0.05	-8.14	-0.52	0.02	1.37	17	751	29	1.89	0.28	phenol or hydroxyhetarene
mobley_2310185	CCO	ethanol	-5	0.6	-3.39	0.02	10.1021/ct050097l	10.1021/acs.jced.7b00104	Experimental uncertainty not presently available, so assigned a default value.	-4.49	0.06	-4.67	-0.18	0	0.33	9	670	28	0.51	1.61	primary alcohol
mobley_2316618	c1ccc2c(c1)C(=O)c3cccc(c3C2=O)NCCO	1-(2-hydroxyethylamino)-9,10-anthraquinone	-14.21	1.1	-13.6	0.05	SAMPL4_Guthrie	10.1021/acs.jced.7b00104	Experimental uncertainty not presently available, so assigned a default value.	-12.42	0.54	-13.41	-0.99	0.01	0.8	26	997	32	1.79	0.61	ketone
mobley_2328633	CCCCCC1CCCC1	pentylcyclopentane	2.55	0.6	2.38	0.03	10.1021/ct050097l	10.1021/acs.jced.7b00104	Experimental uncertainty not presently available, so assigned a default value.	2.68	0.15	2.12	-0.56	0.02	0.43	16	749	29	0.13	0.17	alkane
mobley_2341732	CCCCC(=O)OC	methyl pentanoate	-2.56	0.6	-3.49	0.03	10.1021/ct050097l	10.1021/acs.jced.7b00104	Experimental uncertainty not presently available, so assigned a default value.	-3.87	0.09	-4.25	-0.38	0.01	1.69	14	665	28	1.31	0.93	carboxylic acid ester
mobley_2354112	CCc1cccc(c1)O	3-ethylphenol	-6.25	0.6	-5.27	0.03	10.1021/ct050097l	10.1021/acs.jced.7b00104	Experimental uncertainty not presently available, so assigned a default value.	-4.13	0.07	-4.63	-0.5	0.01	1.62	15	665	28	2.12	0.98	phenol or hydroxyhetarene
mobley_2364370	CCCCOC(=O)C	butyl acetate	-2.64	0.6	-3.41	0.03	10.1021/ct050097l	10.1021/acs.jced.7b00104	Experimental uncertainty not presently available, so assigned a default value.	-2.56	0.11	-2.94	-0.38	0.03	0.3	14	667	28	0.08	0.77	carboxylic acid ester
mobley_2371092	Cc1ccncc1C	3,4-dimethylpyridine	-5.22	0.6	-3.2	0.03	10.1021/ct050097l	10.1021/acs.jced.7b00104	Experimental uncertainty not presently available, so assigned a default value.	-3.78	0.04	-4.2	-0.42	0.01	1.02	14	667	28	1.44	2.02	aromatic
mobley_2390199	CCCC(=O)CCC	heptan-4-one	-2.92	0.6	-2.7	0.03	10.1021/ct050097l	10.1021/acs.jced.7b00104	Experimental uncertainty not presently available, so assigned a default value.	-2.66	0.04	-3.06	-0.4	0.01	0.14	14	666	28	0.26	0.22	ketone
mobley_2402487	CCOC(=O)CC(=O)OCC	diethyl propanedioate	-6	0.6	-6.72	0.03	10.1139/v91-2	10.1021/acs.jced.7b00104	Experimental uncertainty not presently available, so assigned a default value.	-4.48	0.66	-4.97	-0.49	0	1.03	17	662	28	1.52	0.72	carboxylic acid ester
mobley_2410897	CCN	ethanamine	-4.5	0.6	-3.16	0.02	10.1021/ct050097l	10.1021/acs.jced.7b00104	Experimental uncertainty not presently available, so assigned a default value.	-1.2	0.02	-1.34	-0.14	0	3.16	9	671	28	3.3	1.34	primary amine
mobley_2422586	CCCOC	1-methoxypropane	-1.66	0.6	-0.6	0.02	10.1021/ct050097l	10.1021/acs.jced.7b00104	Experimental uncertainty not presently available, so assigned a default value.	-0.71	0.05	-0.96	-0.25	0.02	0.7	11	669	28	0.95	1.06	dialkyl ether
mobley_242480	c1ccc2c(c1)C(=O)c3c(ccc(c3C2=O)N)N	1,4-diamino-9,10-anthracenedione	-11.85	0.35	-15.25	0.04	SAMPL4_Guthrie	10.1021/acs.jced.7b00104	Experimental uncertainty not presently available, so assigned a default value.	-12.21	0.17	-13.13	-0.92	0.02	1.28	24	836	30	0.36	3.4	ketone
mobley_2451097	c1ccc(cc1)C#N	benzonitrile	-4.1	0.6	-3.24	0.03	10.1039/P29940001777	10.1021/acs.jced.7b00104	Experimental uncertainty not presently available, so assigned a default value.	-3.7	0.05	-4.13	-0.43	0.01	0.03	14	667	28	0.4	0.86	carbonitrile
mobley_2457863	COc1cccc(c1)O	3-methoxyphenol	-7.66	0.6	-6.97	0.04	10.1021/ct050097l	10.1021/acs.jced.7b00104	Experimental uncertainty not presently available, so assigned a default value.	-6.47	0.05	-6.91	-0.44	0.01	0.75	15	665	28	1.19	0.69	phenol or hydroxyhetarene
mobley_2481002	C([N+](=O)[O-])(Cl)(Cl)Cl	trichloro(nitro)methane	-1.45	0.1	-0.38	0.02	10.1021/jp806724u	10.1021/acs.jced.7b00104	Experimental uncertainty not presently available, so assigned a default value. Changed IUPAC name from chloropicrin to trichloro(nitro)methane for better handling/standardization.	-10.07	0.07	-10.49	-0.42	0.01	9.04	13	663	28	8.62	1.07	halogen derivative
mobley_2484519	c1ccc(cc1)CCl	benzyl chloride	-1.93	0.2	-1.74	0.03	10.1021/jm070549+	10.1021/acs.jced.7b00104	Topology and coordinate files re-generated 10/9/13 from original .mol2 files. Experimental uncertainty not presently available, so assigned a default value. Experimental uncertainty estimate updated to 0.2 as of v0.2 to match uncertainty estimate given in Nicholls et al. paper.	-2.02	0.04	-2.46	-0.44	0.01	0.53	14	667	28	0.09	0.19	alkyl chloride
mobley_2487143	CCCCC(=O)C	hexan-2-one	-3.28	0.6	-3.01	0.03	10.1021/ct050097l	10.1021/acs.jced.7b00104	Experimental uncertainty not presently available, so assigned a default value.	-3.19	0.01	-3.54	-0.35	0.01	0.26	13	666	28	0.09	0.27	ketone
mobley_2489709	c1ccc(c(c1)Cl)Cl	1,2-dichlorobenzene	-1.36	0.6	-0.55	0.03	10.1021/ct050097l	10.1021/acs.jced.7b00104	Experimental uncertainty not presently available, so assigned a default value.	-0.87	0.07	-1.28	-0.41	0.01	0.08	14	663	28	0.49	0.81	aryl chloride
mobley_2492140	C(C(Cl)(Cl)Cl)(Cl)Cl	1,1,1,2,2-pentachloroethane	-1.23	0.1	0.06	0.03	10.1007/s10822-012-9568-8	10.1021/acs.jced.7b00104	Experimental uncertainty not presently available, so assigned a default value.	-0.8	0.12	-1.29	-0.49	0.01	0.06	13	658	28	0.43	1.29	alkyl chloride
mobley_2493732	C=C(Cl)Cl	1,1-dichloroethylene	0.25	0.6	1.11	0.02	10.1021/ct050097l	10.1021/acs.jced.7b00104	Experimental uncertainty not presently available, so assigned a default value.	0.41	0.09	0.13	-0.28	0.02	0.12	10	667	28	0.16	0.86	ketene acetal or derivative
mobley_2501588	CCC[N@@](CC1CC1)c2c(cc(cc2[N+](=O)[O-])C(F)(F)F)[N+](=O)[O-]	profluralin	-2.45	1.37	-1.96	0.04	10.1021/jp806724u	10.1021/acs.jced.7b00104	Experimental uncertainty not presently available, so assigned a default value.	-6.32	0.21	-7.46	-1.14	0.01	5.01	30	830	30	3.87	0.49	tertiary amine
mobley_2517158	CCCCCCCBr	1-bromoheptane	0.34	0.6	1.22	0.03	10.1021/ct050097l	10.1021/acs.jced.7b00104	Experimental uncertainty not presently available, so assigned a default value.	0.73	0.09	0.22	-0.51	0.01	0.12	14	842	30	0.39	0.88	alkyl bromide
mobley_2523689	c1ccc(cc1)n2c(=O)c(c(cn2)N)Cl	5-Amino-4-chloro-2-phenylpyridazin-3(2H)-one	-16.43	1.93	-16.04	0.04	10.1021/jp806724u	10.1021/acs.jced.7b00104	Experimental uncertainty not presently available, so assigned a default value. Changed IUPAC name from pyrazon to 5-Amino-4-chloro-2-phenylpyridazin-3(2H)-one for better handling/standardization.	-15.14	0.13	-15.95	-0.81	0.02	0.48	21	838	30	1.29	0.39	primary amine
mobley_252413	CCCC(C)(C)C	2,2-dimethylpentane	2.88	0.6	2.69	0.03	10.1021/ct050097l	10.1021/acs.jced.7b00104	Experimental uncertainty not presently available, so assigned a default value.	2.99	0.1	2.61	-0.38	0.02	0.27	13	668	28	0.11	0.19	alkane
mobley_2577969	c1cc2ccc3cccc4c3c2c(c1)cc4	pyrene	-4.52	0.6	-6.79	0.04	10.1021/ct050097l	10.1021/acs.jced.7b00104	Experimental uncertainty not presently available, so assigned a default value.	-4.08	0.05	-4.91	-0.83	0.01	0.39	22	838	30	0.44	2.27	aromatic
mobley_2607611	CCCCCCOC(=O)C	hexyl acetate	-2.26	0.6	-2.22	0.03	10.1021/ct050097l	10.1021/acs.jced.7b00104	Experimental uncertainty not presently available, so assigned a default value.	-2.04	0.11	-2.54	-0.5	0.02	0.28	16	751	29	0.22	0.04	carboxylic acid ester
mobley_2609604	CCC(C)(C)CC	3,3-dimethylpentane	2.56	0.6	2.59	0.03	10.1021/ct050097l	10.1021/acs.jced.7b00104	Experimental uncertainty not presently available, so assigned a default value.	2.8	0.07	2.38	-0.42	0.01	0.18	13	667	28	0.24	0.03	alkane
mobley_2613240	COc1ccccc1OC	1,2-dimethoxybenzene	-5.33	0.1	-4.05	0.03	SAMPL4_Guthrie	10.1021/acs.jced.7b00104	Experimental uncertainty not presently available, so assigned a default value.	-4.66	0.66	-5.17	-0.51	0.01	0.16	16	664	28	0.67	1.28	alkyl aryl ether
mobley_2636578	C(CO[N+](=O)[O-])CO[N+](=O)[O-]	3-nitrooxypropyl nitrate	-4.8	0.39	-5.32	0.03	SAMPL4_Guthrie	10.1021/acs.jced.7b00104	Experimental uncertainty not presently available, so assigned a default value. IUPAC name and SMILES standardized in v0.2 to match PubChem.	-4.05	0.1	-4.53	-0.48	0.01	0.27	17	663	28	0.75	0.52	anion
mobley_2659552	Cc1ccc(cc1)C(=O)N(C)C	N,N-4-trimethylbenzamide	-9.76	0.2	-8.08	0.04	10.1021/jm070549+	10.1021/acs.jced.7b00104	Topology and coordinate files re-generated 10/9/13 from original .mol2 files. Experimental uncertainty not presently available, so assigned a default value. Experimental uncertainty estimate updated to 0.2 as of v0.2 to match uncertainty estimate given in Nicholls et al. paper.	-8.25	0.11	-8.91	-0.66	0	0.85	18	842	30	1.51	1.68	tertiary carboxylic acid amide
mobley_2661134	c1cc(cc(c1)O)C#N	3-hydroxybenzonitrile	-9.65	0.6	-7.74	0.03	10.1021/ct050097l	10.1021/acs.jced.7b00104	Experimental uncertainty not presently available, so assigned a default value.	-8.4	0.08	-8.86	-0.46	0.02	0.79	15	666	28	1.25	1.91	phenol or hydroxyhetarene
mobley_2681549	c1c(cc(cc1Cl)Cl)Cl	1,3,5-trichlorobenzene	-0.78	0.6	0.33	0.03	10.1021/ct050097l	10.1021/acs.jced.7b00104	Experimental uncertainty not presently available, so assigned a default value.	-0.3	0.08	-0.78	-0.48	0.01	0	15	749	29	0.48	1.11	aryl chloride
mobley_2689721	C1CCCCC1	cyclohexane	1.23	0.6	1.5	0.02	10.1021/ct050097l	10.1021/acs.jced.7b00104	Experimental uncertainty not presently available, so assigned a default value.	1.92	0.01	1.62	-0.3	0	0.39	12	669	28	0.69	0.27	alkane
mobley_2693089	CC(C)Cc1cnccn1	2-isobutylpyrazine	-5.04	0.6	-5.5	0.03	10.1021/ct050097l	10.1021/acs.jced.7b00104	Experimental uncertainty not presently available, so assigned a default value.	-4.08	0.08	-4.55	-0.47	0.01	0.49	16	665	28	0.96	0.46	aromatic
mobley_2725215	CCCN(CCC)c1c(cc(cc1[N+](=O)[O-])S(=O)(=O)C)[N+](=O)[O-]	nitralin	-7.98	1.93	-11.25	0.05	10.1021/jp806724u	10.1021/acs.jced.7b00104	Experimental uncertainty not presently available, so assigned a default value.	-18.22	0.17	-19.49	-1.27	0.02	11.51	29	898	31	10.24	3.27	tertiary amine
mobley_2725802	CC(=O)N1CCCC1	1-pyrrolidin-1-ylethanone	-9.8	0.6	-7.83	0.03	10.1021/ct050097l	10.1021/acs.jced.7b00104	Experimental uncertainty not presently available, so assigned a default value.	-6.63	0.08	-7.11	-0.48	0.02	2.69	14	668	28	3.17	1.97	tertiary carboxylic acid amide
mobley_2727678	c1c(c(=O)[nH]c(=O)[nH]1)I	5-iodouracil	-18.72	0.64	-17.74	0.03	10.1007/s10822-010-9350-8	10.1021/acs.jced.7b00104	Experimental uncertainty not presently available, so assigned a default value.	-14.48	0.07	-15.12	-0.64	0.01	3.6	15	752	29	4.24	0.98	aryl iodide
mobley_2751110	c1cc(ccc1[N+](=O)[O-])O	4-nitrophenol	-10.64	0.6	-8.47	0.03	10.1021/ct050097l	10.1021/acs.jced.7b00104	Experimental uncertainty not presently available, so assigned a default value.	-7.48	0.02	-7.99	-0.51	0.01	2.65	16	664	28	3.16	2.17	phenol or hydroxyhetarene
mobley_2763835	CCOc1ccccc1	ethoxybenzene	-2.22	0.6	-2.25	0.03	10.1021/ct050097l	10.1021/acs.jced.7b00104	Experimental uncertainty not presently available, so assigned a default value.	-2	0.06	-2.45	-0.45	0.02	0.23	15	665	28	0.22	0.03	alkyl aryl ether
mobley_2771569	CN1CCNCC1	1-methylpiperazine	-7.77	0.6	-8.17	0.03	10.1021/ct050097l	10.1021/acs.jced.7b00104	Experimental uncertainty not presently available, so assigned a default value.	-7.33	0.33	-7.68	-0.35	0.02	0.09	13	667	28	0.44	0.4	secondary amine
mobley_2782339	c1ccc2c(c1)C(=O)NC2=O	phthalimide	-9.61	0.5	-11.82	0.03	10.1007/s10822-010-9350-8	10.1021/acs.jced.7b00104	Experimental uncertainty not presently available, so assigned a default value.	-18.54	0.12	-19.08	-0.54	0.01	9.47	17	665	28	8.93	2.21	carboxylic acid imide, N-unsubstituted
mobley_2784376	C1CC1	cyclopropane	0.75	0.6	2.48	0.02	10.1021/ct050097l	10.1021/acs.jced.7b00104	Experimental uncertainty not presently available, so assigned a default value.	2.25	0.07	2.14	-0.11	0.02	1.39	9	671	28	1.5	1.73	alkane
mobley_2789243	c1cc(cnc1)Cl	3-chloropyridine	-4.01	0.6	-2.77	0.03	10.1021/ct050097l	10.1021/acs.jced.7b00104	Experimental uncertainty not presently available, so assigned a default value.	-3.4	0.02	-3.74	-0.34	0	0.27	13	665	28	0.61	1.24	aryl chloride
mobley_2792521	CCC/C=C/C=O	(2E)-hex-2-enal	-3.68	0.6	-3.12	0.03	10.1021/jf60178a004 and 10.1016/S1387-3806(02)00927-2	10.1021/acs.jced.7b00104	Renamed mobley_2792521 from hex-2-enal to (E)-hex-2-enal (the name from the 3D structure) since the former did not completely specify stereochemistry. Experimental value provided by J. Peter Guthrie, University of Western Ontario, 10/23/2013, as a weighted average of the Buttery et al. and Karl et al. values noted in the experimental reference field.	-4.99	0.06	-5.33	-0.34	0.01	1.65	13	668	28	1.31	0.56	aldehyde
mobley_2802855	CCCCBr	1-bromobutane	-0.4	0.6	0.7	0.02	10.1021/ct050097l	10.1021/acs.jced.7b00104	Experimental uncertainty not presently available, so assigned a default value.	0.07	0.08	-0.27	-0.34	0.01	0.13	11	666	28	0.47	1.1	alkyl bromide
mobley_282648	c1ccc2ccccc2c1	naphthalene	-2.4	0.6	-3.21	0.03	10.1021/ct050097l	10.1021/acs.jced.7b00104	Experimental uncertainty not presently available, so assigned a default value.	-1.67	0.07	-2.17	-0.5	0.01	0.23	16	666	28	0.73	0.81	aromatic
mobley_2837389	c1cc[nH]c1	pyrrole	-4.78	0.6	-4.01	0.02	10.1021/ct050097l	10.1021/acs.jced.7b00104	Experimental uncertainty not presently available, so assigned a default value.	-4.93	0.05	-5.19	-0.26	0.01	0.41	11	669	28	0.15	0.77	aromatic
mobley_2844990	c1cc2c(cc1Cl)Oc3cc(c(c(c3O2)Cl)Cl)Cl	1,2,3,7-tetrachlorodibenzo-p-dioxin	-3.84	1	-2.66	0.04	10.1007/s10822-012-9568-8	10.1021/acs.jced.7b00104	Experimental uncertainty not presently available, so assigned a default value.	-2.68	0.02	-3.6	-0.92	0.02	0.24	24	1219	34	1.16	1.18	diaryl ether
mobley_2845466	c1c2c(cc(c1Cl)Cl)Oc3cc(c(cc3O2)Cl)Cl	2,3,7,8-tetrachlorodibenzo-p-dioxin	-3.37	1	-2.54	0.04	10.1007/s10822-012-9568-8	10.1021/acs.jced.7b00104	Experimental uncertainty not presently available, so assigned a default value.	-3.13	0.08	-4.04	-0.91	0.02	0.67	24	1106	33	0.24	0.83	diaryl ether
mobley_2850833	c1ccc(c(c1)C=O)O	2-hydroxybenzaldehyde	-4.68	0.1	-8.81	0.03	SAMPL4_Guthrie	10.1021/acs.jced.7b00104	Experimental uncertainty not presently available, so assigned a default value.	-5.72	0.05	-6.13	-0.41	0.01	1.45	15	666	28	1.04	4.13	aldehyde
mobley_2859600	C=Cc1ccccc1	styrene	-1.24	0.6	-1.08	0.03	10.1021/ct050097l	10.1021/acs.jced.7b00104	Experimental uncertainty not presently available, so assigned a default value.	-0.98	0.05	-1.39	-0.41	0	0.15	14	667	28	0.26	0.16	alkene
mobley_2864987	CCC[C@@H](C)O	pentan-2-ol	-4.39	0.6	-2.94	0.03	10.1021/ct050097l	10.1021/acs.jced.7b00104	Renamed mobley_2864987 from pentan-2-ol to (2R)-pentan-2-ol (the name from the 3D structure) since the former did not completely specify stereochemistry.	-2.9	0.04	-3.24	-0.34	0.02	1.15	12	667	28	1.49	1.45	secondary alcohol
mobley_2881590	CC(C)CO[N+](=O)[O-]	isobutyl nitrate	-1.88	0.1	-1.83	0.03	10.1021/jp806724u	10.1021/acs.jced.7b00104	Experimental uncertainty not presently available, so assigned a default value.	-0.36	0.11	-0.74	-0.38	0.01	1.14	14	666	28	1.52	0.05	nitrate
mobley_2913224	CC(=O)Oc1ccccc1C(=O)O	acetylsalicylic acid	-9.94	0.18	-9.4	0.04	10.1007/s10822-010-9350-8	10.1021/acs.jced.7b00104	Experimental uncertainty not presently available, so assigned a default value.	-9.32	0.16	-9.9	-0.58	0.01	0.04	19	749	29	0.62	0.54	carboxylic acid
mobley_2923700	CCc1ccc(cc1)O	4-ethylphenol	-6.13	0.6	-5.45	0.03	10.1021/ct050097l	10.1021/acs.jced.7b00104	Experimental uncertainty not presently available, so assigned a default value.	-4.22	0.04	-4.68	-0.46	0.01	1.45	15	666	28	1.91	0.68	phenol or hydroxyhetarene
mobley_2925352	Cc1ccc(cc1)O	p-cresol	-6.13	0.6	-5.58	0.03	10.1021/ct050097l	10.1021/acs.jced.7b00104	Experimental uncertainty not presently available, so assigned a default value.	-4.44	0.1	-4.86	-0.42	0.02	1.27	14	668	28	1.69	0.55	phenol or hydroxyhetarene
mobley_2929847	CC(C)CC(=O)O	3-methylbutanoic acid	-6.09	0.6	-8.84	0.03	10.1021/ct050097l	10.1021/acs.jced.7b00104	Experimental uncertainty not presently available, so assigned a default value.	-4.24	0.08	-4.58	-0.34	0.01	1.51	13	667	28	1.85	2.75	carboxylic acid
mobley_2958326	CCCNCCC	N-propylpropan-1-amine	-3.65	0.6	-2.23	0.03	10.1021/ct050097l	10.1021/acs.jced.7b00104	Experimental uncertainty not presently available, so assigned a default value.	-0.84	0.09	-1.21	-0.37	0.01	2.44	13	667	28	2.81	1.42	secondary amine
mobley_2960202	c1c2c(cc(c1Cl)Cl)Oc3c(c(c(c(c3Cl)Cl)Cl)Cl)O2	1,2,3,4,7,8-hexachlorodibenzo-p-dioxin	-3.71	1	-1.88	0.04	10.1007/s10822-012-9568-8	10.1021/acs.jced.7b00104	Experimental uncertainty not presently available, so assigned a default value.	-3.12	0.13	-4.14	-1.02	0.02	0.43	26	1213	34	0.59	1.83	diaryl ether
mobley_296847	c1ccncc1	pyridine	-4.69	0.6	-3.51	0.02	10.1021/ct050097l	10.1021/acs.jced.7b00104	Experimental uncertainty not presently available, so assigned a default value.	-4.49	0.05	-4.76	-0.27	0.01	0.07	12	669	28	0.2	1.18	aromatic
mobley_2972345	c1ccc2c(c1)Cc3ccccc3C2	9,10-dihydroanthracene	-3.78	0.1	-4.3	0.04	SAMPL4_Guthrie	10.1021/acs.jced.7b00104	Experimental uncertainty not presently available, so assigned a default value.	-2.44	0.08	-3.18	-0.74	0.01	0.6	20	841	30	1.34	0.52	aromatic
mobley_2972906	c1ccsc1	thiophene	-1.4	0.2	-0.36	0.02	10.1039/P29900000291	10.1021/acs.jced.7b00104	Experimental uncertainty as suggested by 10.1039/P29900000291 -- 0.2 kcal/mol.	-1.93	0.03	-2.26	-0.33	0.01	0.86	11	670	28	0.53	1.04	aromatic
mobley_299266	CC(=C)C	2-methylprop-1-ene	1.16	0.6	2.33	0.02	10.1021/ct050097l	10.1021/acs.jced.7b00104	Experimental uncertainty not presently available, so assigned a default value.	1.39	0.05	1.17	-0.22	0.02	0.01	10	670	28	0.23	1.17	alkene
mobley_3006808	C(C(F)(F)F)O	2,2,2-trifluoroethanol	-4.31	0.6	-3.81	0.02	10.1039/F19736901577	10.1021/acs.jced.7b00104	Experimental uncertainty not presently available, so assigned a default value.	-3.05	0.04	-3.25	-0.2	0.01	1.06	12	668	28	1.26	0.5	primary alcohol
mobley_303222	CC=C	prop-1-ene	1.32	0.6	2.33	0.02	10.1021/ct050097l	10.1021/acs.jced.7b00104	Experimental uncertainty not presently available, so assigned a default value.	1.43	0.03	1.27	-0.16	0.03	0.05	9	671	28	0.11	1.01	alkene
mobley_3034976	CC(=O)O	acetic acid	-6.69	0.6	-7.28	0.02	10.1021/ct050097l	10.1021/acs.jced.7b00104	Experimental uncertainty not presently available, so assigned a default value.	-4.75	0.2	-4.93	-0.18	0.02	1.76	10	669	28	1.94	0.59	carboxylic acid
mobley_3040612	CCc1ccccc1C	1-ethyl-2-methylbenzene	-0.85	0.1	-0.76	0.03	SAMPL4_Guthrie	10.1021/acs.jced.7b00104	Experimental uncertainty not presently available, so assigned a default value.	0.39	0.12	-0.1	-0.49	0.02	0.75	15	666	28	1.24	0.09	aromatic
mobley_3047364	CCNc1nc(nc(n1)SC)NC(C)C	2-N-ethyl-6-(methylsulfanyl)-4-N-(propan-2-yl)-1,3,5-triazine-2,4-diamine	-7.65	0.45	-10.55	0.04	10.1021/jp806724u	10.1021/acs.jced.7b00104	Experimental uncertainty not presently available, so assigned a default value. Changed IUPAC name from ametryn to 2-N-ethyl-6-(methylsulfanyl)-4-N-(propan-2-yl)-1,3,5-triazine-2,4-diamine for better handling/standardization.	-2.73	0.17	-3.55	-0.82	0.02	4.1	21	906	31	4.92	2.9	thioether
mobley_3053621	c1ccccc1	benzene	-0.9	0.2	-0.81	0.02	10.1039/P29900000291	10.1021/acs.jced.7b00104	Experimental uncertainty as suggested by 10.1039/P29900000291 -- 0.2 kcal/mol.	-0.2	0.03	-0.5	-0.3	0.02	0.4	12	669	28	0.7	0.09	aromatic
mobley_3060426	CC(C)CCC(C)(C)C	2,2,5-trimethylhexane	2.93	0.6	2.97	0.03	10.1021/ct050097l	10.1021/acs.jced.7b00104	Experimental uncertainty not presently available, so assigned a default value.	3.67	0.1	3.15	-0.52	0.01	0.22	15	663	28	0.74	0.04	alkane
mobley_3083321	COCOC	dimethoxymethane	-2.93	0.2	-3.22	0.04	10.1021/jm070549+	10.1021/acs.jced.7b00104	Topology and coordinate files re-generated 10/9/13 from original .mol2 files. Experimental uncertainty not presently available, so assigned a default value. Experimental uncertainty estimate updated to 0.2 as of v0.2 to match uncertainty estimate given in Nicholls et al. paper.	-2.73	0.05	-2.97	-0.24	0.01	0.04	11	670	28	0.2	0.29	acetal
mobley_3105103	Cc1c(c(=O)n(c(=O)[nH]1)C(C)(C)C)Cl	terbacil	-11.14	1.93	-13.77	0.04	10.1021/jp806724u	10.1021/acs.jced.7b00104	Experimental uncertainty not presently available, so assigned a default value.	-9.78	0.27	-10.58	-0.8	0.01	0.56	20	745	29	1.36	2.63	aryl chloride
mobley_313406	CCCO	propan-1-ol	-4.85	0.6	-3.33	0.02	10.1021/ct050097l	10.1021/acs.jced.7b00104	Experimental uncertainty not presently available, so assigned a default value.	-4.07	0.04	-4.28	-0.21	0.01	0.57	10	669	28	0.78	1.52	primary alcohol
mobley_3144334	Cc1ccc(c(c1)O)C	2,5-dimethylphenol	-5.91	0.6	-5.01	0.03	10.1021/ct050097l	10.1021/acs.jced.7b00104	Experimental uncertainty not presently available, so assigned a default value.	-3.78	0.13	-4.29	-0.51	0.01	1.62	15	666	28	2.13	0.9	phenol or hydroxyhetarene
mobley_3151666	CCCCCCCCCCO	decan-1-ol	-3.64	0.6	-2.45	0.04	10.1021/ct050097l	10.1021/acs.jced.7b00104	Experimental uncertainty not presently available, so assigned a default value.	-2.81	0.15	-3.41	-0.6	0.03	0.23	17	842	30	0.83	1.19	primary alcohol
mobley_3167746	CCCCCCCC	octane	2.88	0.6	3.09	0.03	10.1021/ct050097l	10.1021/acs.jced.7b00104	Experimental uncertainty not presently available, so assigned a default value.	3.31	0.09	2.87	-0.44	0.03	0.01	14	749	29	0.43	0.21	alkane
mobley_3169935	c1ccc(c(c1)N)Cl	2-chloroaniline	-4.91	0.6	-4.85	0.03	10.1021/ct050097l	10.1021/acs.jced.7b00104	Experimental uncertainty not presently available, so assigned a default value.	-3.57	0.06	-4.01	-0.44	0	0.9	14	666	28	1.34	0.06	primary amine
mobley_3183805	Cc1ccc(c(c1)C)C	1,2,4-trimethylbenzene	-0.86	0.6	-0.8	0.03	10.1021/ct050097l	10.1021/acs.jced.7b00104	Experimental uncertainty not presently available, so assigned a default value.	0.37	0.05	-0.13	-0.5	0.01	0.73	15	666	28	1.23	0.06	aromatic
mobley_3187514	Cc1ccccc1N	2-methylaniline	-5.53	0.6	-5.33	0.03	10.1021/ct050097l	10.1021/acs.jced.7b00104	Experimental uncertainty not presently available, so assigned a default value.	-4.84	0.04	-5.29	-0.45	0.01	0.24	14	667	28	0.69	0.2	primary amine
mobley_3201701	Cc1c(nc(nc1OC(=O)N(C)C)N(C)C)C	pirimor	-9.41	1.93	-13.87	0.04	10.1021/jp806724u	10.1021/acs.jced.7b00104	Experimental uncertainty not presently available, so assigned a default value. Changed IUPAC name from pirimor to 2-(dimethylamino)-5,6-dimethylpyrimidin-4-yl N,N-dimethylcarbamate for better handling/standardization.	-11.44	0.16	-12.37	-0.93	0.02	2.96	23	998	32	2.03	4.46	tertiary amine
mobley_3210206	C[C@@H](CO[N+](=O)[O-])O[N+](=O)[O-]	1,2-dinitroxypropane	-4.95	0.1	-5.65	0.04	10.1021/jp806724u	10.1021/acs.jced.7b00104	Experimental uncertainty not presently available, so assigned a default value.	-3.09	0.49	-3.59	-0.5	0.01	1.36	17	664	28	1.86	0.7	nitrate
mobley_3211679	C1CCC=CC1	cyclohexene	0.14	0.1	1.18	0.02	SAMPL4_Guthrie	10.1021/acs.jced.7b00104	Experimental uncertainty not presently available, so assigned a default value.	0.81	0.04	0.49	-0.32	0.02	0.35	12	668	28	0.67	1.04	alkene
mobley_3234716	Cc1ccc(cc1)C	p-xylene	-0.8	0.6	-0.66	0.03	10.1021/ct050097l	10.1021/acs.jced.7b00104	Experimental uncertainty not presently available, so assigned a default value.	0.34	0.02	-0.08	-0.42	0.01	0.72	14	668	28	1.14	0.14	aromatic
mobley_3259411	C(C(CO)O)O	glycerol	-13.43	1	-10.14	0.04	10.1007/s10822-010-9350-8	10.1021/acs.jced.7b00104	Experimental uncertainty not presently available, so assigned a default value.	-11.2	0.07	-11.51	-0.31	0.01	1.92	12	668	28	2.23	3.29	primary alcohol
mobley_3264884	c1ccc2cc(ccc2c1)N	naphthalen-2-amine	-7.47	0.6	-8	0.03	10.1021/ct050097l	10.1021/acs.jced.7b00104	Experimental uncertainty not presently available, so assigned a default value.	-5.41	0.1	-5.98	-0.57	0.01	1.49	17	750	29	2.06	0.53	primary amine
mobley_3265457	COc1cc(c(c(c1O)OC)Cl)C=O	2-chlorosyringaldehyde	-7.78	0.77	-8.29	0.06	SAMPL4_Guthrie	10.1021/acs.jced.7b00104	Experimental uncertainty not presently available, so assigned a default value.	-9.65	0.45	-10.32	-0.67	0.02	2.54	20	747	29	1.87	0.51	aldehyde
mobley_3266352	CN(CC(F)(F)F)c1ccccc1	N-methyl-N-(2,2,2-trifluoroethyl)aniline	-1.92	0.6	-3.96	0.03	10.1139/v93-262	10.1021/acs.jced.7b00104	Experimental uncertainty not presently available, so assigned a default value.	-1.57	0.05	-2.13	-0.56	0.02	0.21	19	660	28	0.35	2.04	tertiary amine
mobley_3269565	CC(C)OC	2-methoxypropane	-2.01	0.6	-0.66	0.02	10.1021/ct050097l	10.1021/acs.jced.7b00104	Experimental uncertainty not presently available, so assigned a default value.	-0.4	0.07	-0.63	-0.23	0.01	1.38	11	668	28	1.61	1.35	dialkyl ether
mobley_3269819	c1c(cc(c(c1Cl)Cl)Cl)c2cc(c(c(c2Cl)Cl)Cl)Cl	1,2,3,4-tetrachloro-5-(3,4,5-trichlorophenyl)benzene	-3.17	0.1	-0.82	0.04	10.1007/s10822-012-9568-8	10.1021/acs.jced.7b00104	Experimental uncertainty not presently available, so assigned a default value.	-3.33	0.17	-4.37	-1.04	0.04	1.2	25	1210	34	0.16	2.35	aryl chloride
mobley_3274817	CC[C@@H](C)c1cc(cc(c1O)[N+](=O)[O-])[N+](=O)[O-]	2-[(1R)-1-methylpropyl]-4,6-dinitro-phenolate	-6.23	1.93	-5.38	0.04	10.1021/jp806724u	10.1021/acs.jced.7b00104	Experimental uncertainty not presently available, so assigned a default value. Changed IUPAC name from dinoseb to 2-[(1R)-1-methylpropyl]-4,6-dinitro-phenolate for better handling/standardization.	-7.83	0.08	-8.72	-0.89	0.01	2.49	23	657	28	1.6	0.85	phenol or hydroxyhetarene
mobley_3318135	CCCCC(=O)CCCC	nonan-5-one	-2.64	0.6	-2.36	0.03	10.1021/ct050097l	10.1021/acs.jced.7b00104	Experimental uncertainty not presently available, so assigned a default value.	-2.27	0.1	-2.8	-0.53	0.01	0.16	16	665	28	0.37	0.28	ketone
mobley_3323117	C1CC[S+2](C1)([O-])[O-]	sulfolane	-8.61	0.31	-9.62	0.03	10.1007/s10822-010-9350-8	10.1021/acs.jced.7b00104	Experimental uncertainty not presently available, so assigned a default value.	-9.45	0.07	-9.89	-0.44	0.01	1.28	13	668	28	0.84	1.01	cation
mobley_3325209	COC(c1ccccc1)(OC)OC	trimethoxymethylbenzene	-4.04	0.6	-5.56	0.04	10.1139/v80-201	10.1021/acs.jced.7b00104	Experimental uncertainty not presently available, so assigned a default value.	-3.26	0.11	-3.88	-0.62	0.01	0.16	19	661	28	0.78	1.52	orthocarboxylic acid derivative
mobley_3359593	CCCc1ccc(c(c1)OC)O	4-propylguaiacol	-5.26	0.18	-4.13	0.05	SAMPL4_Guthrie	10.1021/acs.jced.7b00104	Experimental uncertainty not presently available, so assigned a default value.	-3.29	0.16	-3.92	-0.63	0.01	1.34	18	748	29	1.97	1.13	phenol or hydroxyhetarene
mobley_3370989	CC(F)F	1,1-difluoroethane	-0.11	0.6	0.23	0.02	10.1021/ct050097l	10.1021/acs.jced.7b00104	Experimental uncertainty not presently available, so assigned a default value.	0.46	0.02	0.33	-0.13	0.01	0.44	10	670	28	0.57	0.34	alkyl fluoride
mobley_337666	c1c(c(=O)[nH]c(=O)[nH]1)F	5-fluorouracil	-16.92	0.88	-16.37	0.03	10.1007/s10822-010-9350-8	10.1021/acs.jced.7b00104	Experimental uncertainty not presently available, so assigned a default value. Changed IUPAC name from 5-flurouracil to 5-fluorouracil for better handling/standardization.	-14.48	0.07	-14.91	-0.43	0.03	2.01	15	667	28	2.44	0.55	aryl fluoride
mobley_3378420	CCCCCCCCCO	nonan-1-ol	-3.88	0.6	-2.56	0.03	10.1021/ct050097l	10.1021/acs.jced.7b00104	Experimental uncertainty not presently available, so assigned a default value.	-2.96	0.09	-3.5	-0.54	0.01	0.38	16	747	29	0.92	1.32	primary alcohol
mobley_3395921	C1CCOCC1	tetrahydropyran	-3.12	0.6	-1.81	0.02	10.1021/ct050097l	10.1021/acs.jced.7b00104	Experimental uncertainty not presently available, so assigned a default value.	-2.46	0.07	-2.78	-0.32	0.01	0.34	12	668	28	0.66	1.31	dialkyl ether
mobley_3398536	c1ccc(cc1)I	iodobenzene	-1.74	0.6	-1.06	0.03	10.1021/ct050097l	10.1021/acs.jced.7b00104	Experimental uncertainty not presently available, so assigned a default value.	-1.43	0.15	-1.93	-0.5	0	0.19	13	754	29	0.31	0.68	aryl iodide
mobley_3414356	CCCC(C)(C)O	2-methylpentan-2-ol	-3.92	0.6	-2.78	0.03	10.1021/ct050097l	10.1021/acs.jced.7b00104	Experimental uncertainty not presently available, so assigned a default value.	-1.83	0.1	-2.22	-0.39	0.01	1.7	13	667	28	2.09	1.14	tertiary alcohol
mobley_3425174	C(F)Cl	chloro-fluoro-methane	-0.77	0.6	-0.17	0.02	10.1021/ct050097l	10.1021/acs.jced.7b00104	Experimental uncertainty not presently available, so assigned a default value.	-0.46	0.07	-0.6	-0.14	0.02	0.17	9	668	28	0.31	0.6	alkyl fluoride
mobley_3452749	Cc1cccc(c1C)C	1,2,3-trimethylbenzene	-1.21	0.6	-0.88	0.03	10.1021/ct050097l	10.1021/acs.jced.7b00104	Experimental uncertainty not presently available, so assigned a default value.	0.29	0.07	-0.22	-0.51	0.02	0.99	15	667	28	1.5	0.33	aromatic
mobley_349850	Cc1ccc(cc1)C(=O)C	1-(p-tolyl)ethanone	-4.7	0.6	-4.91	0.03	10.1021/ct050097l	10.1021/acs.jced.7b00104	Experimental uncertainty not presently available, so assigned a default value.	-4.25	0.07	-4.76	-0.51	0.01	0.06	16	753	29	0.45	0.21	ketone
mobley_3515580	COc1ccccc1O	2-methoxyphenol	-5.94	0.1	-4.75	0.04	SAMPL4_Guthrie	10.1021/acs.jced.7b00104	Experimental uncertainty not presently available, so assigned a default value.	-3.3	0.52	-3.74	-0.44	0.01	2.2	15	667	28	2.64	1.19	phenol or hydroxyhetarene
mobley_352111	CC(=O)OCCOC(=O)C	2-acetoxyethyl acetate	-6.34	0.6	-8.29	0.04	10.1021/ct050097l	10.1021/acs.jced.7b00104	Experimental uncertainty not presently available, so assigned a default value.	-7.42	0.1	-7.85	-0.43	0.01	1.51	16	664	28	1.08	1.95	carboxylic acid ester
mobley_3525176	CCCCCc1ccccc1	pentylbenzene	-0.23	0.6	-0.09	0.02	10.1021/ct050097l	10.1021/acs.jced.7b00104	Experimental uncertainty not presently available, so assigned a default value.	0.93	0.09	0.36	-0.57	0.02	0.59	17	751	29	1.16	0.14	aromatic
mobley_3546460	CCCCCCO	hexan-1-ol	-4.4	0.6	-3	0.03	10.1021/ct050097l	10.1021/acs.jced.7b00104	Experimental uncertainty not presently available, so assigned a default value.	-3.61	0.04	-4	-0.39	0.01	0.4	13	667	28	0.79	1.4	primary alcohol
mobley_3572203	CCCCCOC(=O)CC	pentyl propanoate	-2.11	0.6	-2.18	0.03	10.1021/ct050097l	10.1021/acs.jced.7b00104	Experimental uncertainty not presently available, so assigned a default value.	-1.1	0.06	-1.6	-0.5	0.01	0.51	16	751	29	1.01	0.07	carboxylic acid ester
mobley_3573480	CCCCCC(=O)C	heptan-2-one	-3.04	0.6	-2.94	0.03	10.1021/ct050097l	10.1021/acs.jced.7b00104	Experimental uncertainty not presently available, so assigned a default value.	-2.9	0.08	-3.33	-0.43	0	0.29	14	666	28	0.14	0.1	ketone
mobley_3589456	COC(CCl)(OC)OC	2-chloro-1,1,1-trimethoxy-ethane	-4.59	0.6	-3.64	0.03	10.1139/v80-201	10.1021/acs.jced.7b00104	Experimental uncertainty not presently available, so assigned a default value.	-5.56	0.55	-6.03	-0.47	0.01	1.44	15	663	28	0.97	0.95	alkyl chloride
mobley_36119	CCCCCCCCO	octan-1-ol	-4.09	0.6	-2.69	0.03	10.1021/ct050097l	10.1021/acs.jced.7b00104	Experimental uncertainty not presently available, so assigned a default value.	-3.19	0.2	-3.7	-0.51	0.01	0.39	15	751	29	0.9	1.4	primary alcohol
mobley_3639400	CCCCCl	1-chlorobutane	-0.16	0.6	0.99	0.02	10.1021/ct050097l	10.1021/acs.jced.7b00104	Experimental uncertainty not presently available, so assigned a default value.	1.27	0.14	0.96	-0.31	0	1.12	11	667	28	1.43	1.15	alkyl chloride
mobley_3663158	c1ccc2cc(ccc2c1)O	naphthalen-2-ol	-8.11	0.6	-7.85	0.03	10.1021/ct050097l	10.1021/acs.jced.7b00104	Experimental uncertainty not presently available, so assigned a default value.	-5.93	0.08	-6.51	-0.58	0.02	1.6	17	664	28	2.18	0.26	phenol or hydroxyhetarene
mobley_3682850	C1CCC(=O)CC1	cyclohexanone	-4.91	0.6	-4.18	0.03	10.1021/ct050097l	10.1021/acs.jced.7b00104	Experimental uncertainty not presently available, so assigned a default value.	-3.07	0.09	-3.41	-0.34	0.02	1.5	13	669	28	1.84	0.73	ketone
mobley_3686115	CCOC(C)OCC	1,1-diethoxyethane	-3.28	0.2	-1.79	0.04	10.1021/jm070549+	10.1021/acs.jced.7b00104	Topology and coordinate files re-generated 10/9/13 from original .mol2 files. Experimental uncertainty not presently available, so assigned a default value. Experimental uncertainty estimate updated to 0.2 as of v0.2 to match uncertainty estimate given in Nicholls et al. paper.	-2.3	0.11	-2.69	-0.39	0.01	0.59	14	667	28	0.98	1.49	acetal
mobley_3690931	CCCC(=O)OCCC	propyl butanoate	-2.28	0.6	-2.75	0.03	10.1021/ct050097l	10.1021/acs.jced.7b00104	Experimental uncertainty not presently available, so assigned a default value.	-2.13	0.05	-2.55	-0.42	0.01	0.27	15	665	28	0.15	0.47	carboxylic acid ester
mobley_3709920	CCCCCCCC=C	non-1-ene	2.06	0.6	3	0.03	10.1021/ct050097l	10.1021/acs.jced.7b00104	Experimental uncertainty not presently available, so assigned a default value.	2.61	0.1	2.11	-0.5	0.01	0.05	15	844	30	0.55	0.94	alkene
mobley_3715043	Cc1ccc(c2c1cccc2)C	1,4-dimethylnaphthalene	-2.82	0.6	-3.08	0.03	10.1021/ct050097l	10.1021/acs.jced.7b00104	Experimental uncertainty not presently available, so assigned a default value.	-1.31	0.04	-1.96	-0.65	0.01	0.86	18	663	28	1.51	0.26	aromatic
mobley_3727287	C1=CC(=O)C=CC1=O	quinone	-6.5	0.2	-6.96	0.03	10.1039/P29900000291	10.1021/acs.jced.7b00104	Experimental uncertainty as suggested by 10.1039/P29900000291 -- 0.2 kcal/mol.	-7.13	0.02	-7.52	-0.39	0.01	1.02	14	667	28	0.63	0.46	ketone
mobley_3738859	CCCCCBr	1-bromo-pentane	-0.1	0.2	0.82	0.03	10.1039/P29900000291	10.1021/acs.jced.7b00104	Experimental uncertainty as suggested by 10.1039/P29900000291 -- 0.2 kcal/mol.	0.29	0.04	-0.11	-0.4	0.01	0.01	12	665	28	0.39	0.92	alkyl bromide
mobley_3746675	CC(=C)c1ccccc1	isopropenylbenzene	-1.24	0.6	-0.65	0.03	10.1021/ct050097l	10.1021/acs.jced.7b00104	Experimental uncertainty not presently available, so assigned a default value.	-1.34	0.09	-1.82	-0.48	0.04	0.58	15	665	28	0.1	0.59	alkene
mobley_3761215	CC(Cl)(Cl)Cl	1,1,1-trichloroethane	-0.19	0.6	0.51	0.02	10.1021/ct050097l	10.1021/acs.jced.7b00104	Experimental uncertainty not presently available, so assigned a default value.	-0.48	0.07	-0.8	-0.32	0.01	0.61	11	662	28	0.29	0.7	halogen derivative
mobley_3762186	C(Cl)Cl	dichloromethane	-1.31	0.6	0.04	0.02	10.1021/ct050097l	10.1021/acs.jced.7b00104	Experimental uncertainty not presently available, so assigned a default value.	0.49	0.04	0.26	-0.23	0.01	1.57	9	667	28	1.8	1.35	alkyl chloride
mobley_3775790	Cn1cccc1	1-methylpyrrole	-2.89	0.6	-2.37	0.02	10.1021/ct050097l	10.1021/acs.jced.7b00104	Experimental uncertainty not presently available, so assigned a default value.	-1.87	0.05	-2.2	-0.33	0.01	0.69	12	669	28	1.02	0.52	aromatic
mobley_3777264	c1cc(cc(c1)[N+](=O)[O-])N	3-nitroaniline	-8.84	0.6	-8.2	0.03	10.1021/ct050097l	10.1021/acs.jced.7b00104	Experimental uncertainty not presently available, so assigned a default value.	-6.42	0.07	-6.95	-0.53	0.02	1.89	16	666	28	2.42	0.64	primary amine
mobley_3802803	CCCCCCO[N+](=O)[O-]	hexyl nitrate	-1.66	0.1	-1.6	0.02	SAMPL4_Guthrie	10.1021/acs.jced.7b00104	Experimental uncertainty not presently available, so assigned a default value.	-0.25	0.11	-0.77	-0.52	0	0.89	16	666	28	1.41	0.06	nitrate
mobley_3843583	c1ccc2c(c1)cccc2N	naphthalen-1-amine	-7.28	0.6	-7.78	0.03	10.1021/ct050097l	10.1021/acs.jced.7b00104	Experimental uncertainty not presently available, so assigned a default value.	-5.36	0.05	-5.96	-0.6	0.03	1.32	17	666	28	1.92	0.5	primary amine
mobley_3867265	CC(=O)C	acetone	-3.8	0.6	-3.51	0.02	10.1021/ct050097l	10.1021/acs.jced.7b00104	Experimental uncertainty not presently available, so assigned a default value.	-4.37	0.04	-4.57	-0.2	0.02	0.77	10	671	28	0.57	0.29	ketone
mobley_3968043	C1CCC(=O)C1	cyclopentanone	-4.7	0.6	-3.89	0.02	10.1021/ct050097l	10.1021/acs.jced.7b00104	Experimental uncertainty not presently available, so assigned a default value.	-1.75	0.04	-2.05	-0.3	0	2.65	12	668	28	2.95	0.81	ketone
mobley_3968739	COC(=O)c1ccccc1	methyl benzoate	-3.92	0.6	-4.92	0.03	10.1021/ct050097l	10.1021/acs.jced.7b00104	Experimental uncertainty not presently available, so assigned a default value.	-2.93	0.12	-3.39	-0.46	0.01	0.53	16	664	28	0.99	1	carboxylic acid ester
mobley_3969312	c1ccc(cc1)C=O	benzaldehyde	-4.02	0.6	-5.06	0.03	10.1021/ct050097l	10.1021/acs.jced.7b00104	Experimental uncertainty not presently available, so assigned a default value.	-3.1	0.04	-3.46	-0.36	0.01	0.56	14	667	28	0.92	1.04	aldehyde
mobley_397645	CCOC(=O)c1ccccc1	ethyl benzoate	-3.64	0.6	-4.6	0.03	10.1021/ct050097l	10.1021/acs.jced.7b00104	Experimental uncertainty not presently available, so assigned a default value.	-2.49	0.08	-2.99	-0.5	0.02	0.65	17	843	30	1.15	0.96	carboxylic acid ester
mobley_3976574	c1cc2c(cc1Cl)Oc3c(c(c(c(c3Cl)Cl)Cl)Cl)O2	1,2,3,4,7-pentachlorodibenzo-p-dioxin	-4.15	1	-2.31	0.04	10.1007/s10822-012-9568-8	10.1021/acs.jced.7b00104	Experimental uncertainty not presently available, so assigned a default value.	-2.58	0.05	-3.56	-0.98	0.01	0.59	25	1214	34	1.57	1.84	diaryl ether
mobley_3980099	c1cc(c(c(c1)Cl)Cl)Cl	1,2,3-trichlorobenzene	-1.24	0.6	-0.51	0.03	10.1021/ct050097l	10.1021/acs.jced.7b00104	Experimental uncertainty not presently available, so assigned a default value.	-1.14	0.08	-1.61	-0.47	0.01	0.37	15	749	29	0.1	0.73	aryl chloride
mobley_3982371	CC(=O)OC	methyl acetate	-3.13	0.6	-3.83	0.02	10.1021/ct050097l	10.1021/acs.jced.7b00104	Experimental uncertainty not presently available, so assigned a default value.	-3.65	0.04	-3.85	-0.2	0.02	0.72	11	669	28	0.52	0.7	carboxylic acid ester
mobley_3999471	CC(Cl)Cl	1,1-dichloroethane	-0.84	0.6	0.19	0.02	10.1021/ct050097l	10.1021/acs.jced.7b00104	Experimental uncertainty not presently available, so assigned a default value.	-0.18	0.06	-0.46	-0.28	0.02	0.38	10	667	28	0.66	1.03	alkyl chloride
mobley_4013838	CC(C)C(=O)C(C)C	2,4-dimethylpentan-3-one	-2.74	0.6	-2.63	0.03	10.1021/ct050097l	10.1021/acs.jced.7b00104	Experimental uncertainty not presently available, so assigned a default value.	-6.27	0.05	-6.7	-0.43	0.01	3.96	14	667	28	3.53	0.11	ketone
mobley_4035953	Cc1ccccc1O	o-cresol	-5.9	0.2	-5.08	0.03	10.1039/P29900000291	10.1021/acs.jced.7b00104	Experimental uncertainty as suggested by 10.1039/P29900000291 -- 0.2 kcal/mol.	-4	0.04	-4.41	-0.41	0.01	1.49	14	667	28	1.9	0.82	phenol or hydroxyhetarene
mobley_4039055	c1c(c(=O)[nH]c(=O)[nH]1)Br	5-bromouracil	-18.17	0.55	-17.3	0.03	10.1007/s10822-010-9350-8	10.1021/acs.jced.7b00104	Experimental uncertainty not presently available, so assigned a default value.	-13.9	0.06	-14.43	-0.53	0.01	3.74	15	664	28	4.27	0.87	aryl bromide
mobley_4043951	CCCC=C	pent-1-ene	1.68	0.6	2.53	0.02	10.1021/ct050097l	10.1021/acs.jced.7b00104	Experimental uncertainty not presently available, so assigned a default value.	1.76	0.08	1.48	-0.28	0.01	0.2	11	669	28	0.08	0.85	alkene
mobley_4043987	CCCCC(C)C	2-methylhexane	2.93	0.6	2.89	0.03	10.1021/ct050097l	10.1021/acs.jced.7b00104	Experimental uncertainty not presently available, so assigned a default value.	3.24	0.14	2.86	-0.38	0.02	0.07	13	665	28	0.31	0.04	alkane
mobley_4059279	CN1CCN(CC1)C	1,4-dimethylpiperazine	-7.58	0.6	-7.87	0.03	10.1139/v91-2	10.1021/acs.jced.7b00104	Experimental uncertainty not presently available, so assigned a default value.	-6.64	0.44	-7.06	-0.42	0.01	0.52	14	668	28	0.94	0.29	tertiary amine
mobley_4149784	c1cc2c(cc1Cl)Oc3ccc(cc3O2)Cl	2,7-dichlorodibenzo-p-dioxin	-3.67	0.12	-3.32	0.04	10.1007/s10822-012-9568-8	10.1021/acs.jced.7b00104	Experimental uncertainty not presently available, so assigned a default value.	-2.43	0.04	-3.24	-0.81	0.01	0.43	22	1222	34	1.24	0.35	diaryl ether
mobley_4177472	CC(C)C(C)C(C)C	2,3,4-trimethylpentane	2.56	0.6	2.67	0.03	10.1021/ct050097l	10.1021/acs.jced.7b00104	Experimental uncertainty not presently available, so assigned a default value.	3.16	0.09	2.72	-0.44	0	0.16	14	667	28	0.6	0.11	alkane
mobley_4188615	CN(C)C(=O)c1ccccc1	N,N-dimethylbenzamide	-9.29	0.6	-8.11	0.03	10.1139/v92-210	10.1021/acs.jced.7b00104	Experimental uncertainty not presently available, so assigned a default value.	-8.43	0.18	-9.06	-0.63	0.01	0.23	17	750	29	0.86	1.18	tertiary carboxylic acid amide
mobley_4193752	c1ccc(cc1)[N+](=O)[O-]	nitrobenzene	-4.12	0.6	-3.46	0.03	10.1021/ct050097l	10.1021/acs.jced.7b00104	Experimental uncertainty not presently available, so assigned a default value.	-2.7	0.11	-3.14	-0.44	0	0.98	15	666	28	1.42	0.66	nitro
mobley_4218209	COc1ccc(cc1)N	4-methoxyaniline	-7.48	0.6	-7.02	0.03	10.1021/ct050097l	10.1021/acs.jced.7b00104	Experimental uncertainty not presently available, so assigned a default value.	-5.86	0.06	-6.31	-0.45	0	1.17	15	752	29	1.62	0.46	alkyl aryl ether
mobley_4219614	c1cc(c(c(c1Cl)Cl)Cl)Cl	1,2,3,4-tetrachlorobenzene	-1.34	0.6	-0.3	0.03	10.1021/ct050097l	10.1021/acs.jced.7b00104	Experimental uncertainty not presently available, so assigned a default value.	-1.55	0.09	-2.11	-0.56	0.01	0.77	16	838	30	0.21	1.04	aryl chloride
mobley_4252724	CC(C)Cc1ccccc1	isobutylbenzene	0.16	0.6	-0.26	0.03	10.1021/ct050097l	10.1021/acs.jced.7b00104	Experimental uncertainty not presently available, so assigned a default value.	1.03	0.04	0.5	-0.53	0.02	0.34	16	749	29	0.87	0.42	aromatic
mobley_4287564	Cc1ccccn1	2-methylpyridine	-4.63	0.6	-3.5	0.03	10.1021/ct050097l	10.1021/acs.jced.7b00104	Experimental uncertainty not presently available, so assigned a default value.	-3.74	0.06	-4.08	-0.34	0.02	0.55	13	668	28	0.89	1.13	aromatic
mobley_4291494	c1ccnc(c1)Cl	2-chloropyridine	-4.39	0.6	-3.87	0.03	10.1021/ct050097l	10.1021/acs.jced.7b00104	Experimental uncertainty not presently available, so assigned a default value.	-3.31	0.07	-3.65	-0.34	0	0.74	13	666	28	1.08	0.52	aryl chloride
mobley_430089	CCCC#C	pent-1-yne	0.01	0.6	0.47	0.02	10.1021/ct050097l	10.1021/acs.jced.7b00104	Experimental uncertainty not presently available, so assigned a default value.	0.34	0.03	0.07	-0.27	0.01	0.06	11	667	28	0.33	0.46	alkyne
mobley_4305650	CCC#N	propanenitrile	-3.84	0.6	-2.49	0.02	10.1021/ct050097l	10.1021/acs.jced.7b00104	Experimental uncertainty not presently available, so assigned a default value.	-2.51	0.07	-2.72	-0.21	0.01	1.12	10	671	28	1.33	1.35	carbonitrile
mobley_4338603	c1c(=O)[nH]c(=O)[nH]c1Cl	6-chlorouracil	-15.83	1.22	-15.13	0.03	10.1007/s10822-010-9350-8	10.1021/acs.jced.7b00104	Experimental uncertainty not presently available, so assigned a default value.	-15.19	0.07	-15.67	-0.48	0.01	0.16	15	664	28	0.64	0.7	aryl chloride
mobley_4364398	CI	iodomethane	-0.89	0.6	-0.64	0.02	10.1021/ct050097l	10.1021/acs.jced.7b00104	Experimental uncertainty not presently available, so assigned a default value.	-0.13	0.07	-0.39	-0.26	0.02	0.5	8	670	28	0.76	0.25	alkyl iodide
mobley_4371692	c1ccc2c(c1)C(=O)c3c(ccc(c3C2=O)O)N	1-amino-4-hydroxy-9,10-anthracenedione	-9.53	0.28	-10.98	0.05	SAMPL4_Guthrie	10.1021/acs.jced.7b00104	Experimental uncertainty not presently available, so assigned a default value.	-11.34	0.04	-12.25	-0.91	0.02	2.72	24	838	30	1.81	1.45	ketone
mobley_4375719	CCCCCCCCC	nonane	3.13	0.6	3.22	0.03	10.1021/ct050097l	10.1021/acs.jced.7b00104	Experimental uncertainty not presently available, so assigned a default value.	3.66	0.13	3.18	-0.48	0.02	0.05	15	749	29	0.53	0.09	alkane
mobley_4395315	Cc1cc(ccc1Cl)O	4-chloro-3-methyl-phenol	-6.79	0.6	-5.14	0.03	10.1021/ct050097l	10.1021/acs.jced.7b00104	Experimental uncertainty not presently available, so assigned a default value.	-4.57	0.04	-5.06	-0.49	0.02	1.73	15	665	28	2.22	1.65	phenol or hydroxyhetarene
mobley_4434915	CCl	chloromethane	-0.55	0.6	0.76	0.01	10.1021/ct050097l	10.1021/acs.jced.7b00104	Experimental uncertainty not presently available, so assigned a default value.	1.21	0.06	1.07	-0.14	0.01	1.62	8	671	28	1.76	1.31	alkyl chloride
mobley_4463913	CC(OC(=O)C)OC(=O)C	1-acetoxyethyl acetate	-4.97	0.6	-8.01	0.03	10.1139/v91-2	10.1021/acs.jced.7b00104	Experimental uncertainty not presently available, so assigned a default value.	-6.03	0.22	-6.45	-0.42	0.01	1.48	16	750	29	1.06	3.04	carboxylic acid ester
mobley_4465023	C(=C\Cl)\Cl	(Z)-1,2-dichloroethylene	-1.17	0.6	1.16	0.02	10.1021/ct050097l	10.1021/acs.jced.7b00104	Renamed mobley_4465023 from (Z)-1,2-dichloroethylene to (Z)-1,2-dichloroethylene (the name from the 3D structure) since the former did not completely specify stereochemistry.	-1.31	0.07	-1.58	-0.27	0.01	0.41	10	667	28	0.14	2.33	halogen derivative
mobley_4479135	C=C(c1ccccc1)c2ccccc2	1,1-diphenylethene	-2.78	0.1	-2.47	0.04	SAMPL4_Guthrie	10.1021/acs.jced.7b00104	Experimental uncertainty not presently available, so assigned a default value.	-1.9	0.1	-2.63	-0.73	0.03	0.15	20	841	30	0.88	0.31	alkene
mobley_4483973	c1ccc(cc1)F	fluorobenzene	-0.8	0.6	-0.04	0.02	10.1021/ct050097l	10.1021/acs.jced.7b00104	Experimental uncertainty not presently available, so assigned a default value.	-0.91	0.08	-1.23	-0.32	0.02	0.43	13	669	28	0.11	0.76	aryl fluoride
mobley_4494568	Cc1ccc(cc1)Br	1-bromo-4-methyl-benzene	-1.39	0.6	-0.89	0.03	10.1021/ct050097l	10.1021/acs.jced.7b00104	Experimental uncertainty not presently available, so assigned a default value.	-0.73	0.08	-1.2	-0.47	0.02	0.19	14	753	29	0.66	0.5	aryl bromide
mobley_4506634	[C@@H](C(F)(F)F)(Cl)Br	2-bromo-2-chloro-1,1,1-trifluoro-ethane	-0.11	0.6	0.21	0.02	10.1021/ct050097l	10.1021/acs.jced.7b00104	Renamed mobley_4506634 from 2-bromo-2-chloro-1,1,1-trifluoro-ethane to (2R)-2-bromo-2-chloro-1,1,1-trifluoro-ethane (the name from the 3D structure) since the former did not completely specify stereochemistry.	-5.11	0.04	-5.49	-0.38	0.01	5.38	13	663	28	5	0.32	alkyl chloride
mobley_4553008	c1cc(ccc1Cl)Cl	1,4-dichlorobenzene	-1.01	0.6	-0.19	0.03	10.1021/ct050097l	10.1021/acs.jced.7b00104	Experimental uncertainty not presently available, so assigned a default value.	-1.23	0.08	-1.64	-0.41	0.01	0.63	14	842	30	0.22	0.82	aryl chloride
mobley_4561957	CC(C)C(C)C	2,3-dimethylbutane	2.34	0.6	2.47	0.03	10.1021/ct050097l	10.1021/acs.jced.7b00104	Experimental uncertainty not presently available, so assigned a default value.	2.95	0.07	2.61	-0.34	0.02	0.27	12	667	28	0.61	0.13	alkane
mobley_4584540	Cc1cccc(n1)C	2,6-dimethylpyridine	-4.59	0.6	-3.44	0.03	10.1021/ct050097l	10.1021/acs.jced.7b00104	Experimental uncertainty not presently available, so assigned a default value.	-2.92	0.07	-3.34	-0.42	0.01	1.25	14	666	28	1.67	1.15	aromatic
mobley_4587267	C([C@H]([C@H]([C@@H]([C@@H](CO)O)O)O)O)O	(2R,3R,4R,5R)-Hexan-1,2,3,4,5,6-hexol	-23.62	0.32	-18.16	0.09	SAMPL4_Guthrie	10.1021/acs.jced.7b00104	Experimental uncertainty not presently available, so assigned a default value.	-17.51	0.52	-18.14	-0.63	0.02	5.48	18	662	28	6.11	5.46	primary alcohol
mobley_4603202	C(CCl)OCCCl	1-chloro-2-(2-chloroethoxy)ethane	-4.23	0.2	-2.25	0.04	10.1021/jm070549+	10.1021/acs.jced.7b00104	Topology and coordinate files re-generated 10/9/13 from original .mol2 files. Experimental uncertainty not presently available, so assigned a default value. Changed IUPAC name from bis-2-chloroethyl ether to 1-chloro-2-(2-chloroethoxy)ethane for better handling/standardization. Experimental uncertainty estimate updated to 0.2 as of v0.2 to match uncertainty estimate given in Nicholls et al. paper.	-2.58	0.19	-3.01	-0.43	0	1.22	13	749	29	1.65	1.98	dialkyl ether
mobley_4609460	CCOC(=O)c1ccc(cc1)O	ethyl paraben	-9.2	0.3	-9.54	0.04	10.1007/s10822-010-9350-8	10.1021/acs.jced.7b00104	Experimental uncertainty not presently available, so assigned a default value.	-6.96	0.05	-7.53	-0.57	0.01	1.67	18	841	30	2.24	0.34	phenol or hydroxyhetarene
mobley_4613090	c1ccc(cc1)Cn2ccnc2	1-benzylimidazole	-7.63	0.12	-8	0.03	SAMPL4_Guthrie	10.1021/acs.jced.7b00104	Experimental uncertainty not presently available, so assigned a default value.	-13.58	0.05	-14.21	-0.63	0	6.58	18	750	29	5.95	0.37	aromatic
mobley_4620651	COC(=O)C1CC1	methyl cyclopropanecarboxylate	-4.1	0.6	-3.6	0.03	10.1021/ct050097l	10.1021/acs.jced.7b00104	Experimental uncertainty not presently available, so assigned a default value.	-5.61	0.04	-5.92	-0.31	0.01	1.82	13	668	28	1.51	0.5	carboxylic acid ester
mobley_4630641	COCCOC	1,2-dimethoxyethane	-4.84	0.6	-3.1	0.03	10.1021/ct050097l	10.1021/acs.jced.7b00104	Experimental uncertainty not presently available, so assigned a default value.	-3.38	0.07	-3.67	-0.29	0.01	1.17	12	668	28	1.46	1.74	dialkyl ether
mobley_4639255	C(CO)O	ethylene glycol	-9.3	0.6	-7.27	0.03	10.1021/ct050097l	10.1021/acs.jced.7b00104	Experimental uncertainty not presently available, so assigned a default value.	-8.66	0.08	-8.87	-0.21	0.02	0.43	10	669	28	0.64	2.03	primary alcohol
mobley_4678740	c1cc(cc(c1)C(F)(F)F)C(F)(F)F	m-bis(trifluoromethyl)benzene	1.07	0.2	-0.34	0.03	10.1021/jm070549+	10.1021/acs.jced.7b00104	Topology and coordinate files re-generated 10/9/13 from original .mol2 files. Experimental uncertainty not presently available, so assigned a default value. Changed IUPAC name from m-bis(trifluoromethyl)benzene to 1,3-bis(trifluoromethyl)benzene for better handling/standardization. Experimental uncertainty estimate updated to 0.2 as of v0.2 to match uncertainty estimate given in Nicholls et al. p…	0.35	0.08	-0.14	-0.49	0.01	1.21	20	660	28	0.72	1.41	halogen derivative
mobley_4683624	CCCc1ccc(cc1)O	4-propylphenol	-5.21	0.69	-5.21	0.03	10.1021/je00018a020 and Terres, E., Gebert, F., Hulsemann, H., Petereit, H., Toepsch, H., Ruppert, W., Brennstoff-Chemie 1955, 36, 272-274	10.1021/acs.jced.7b00104	Experimental uncertainty not presently available, so assigned a default value. Experimental value updated 10/22/13 as the average of -5.90 and -4.52, which are measured experimental values from Varhanickova, D., Shiu, W., Mackay, D., J. Chem. Eng. Data 1995, 40, 448-451 and Terres, E., Gebert, F., Hulsemann, H., Petereit, H., Toepsch, H., Ruppert, W., Brennstoff-Chemie 1955, 36, 272-274., respect…	-3.82	0.07	-4.36	-0.54	0.02	0.85	16	666	28	1.39	0	phenol or hydroxyhetarene
mobley_4687447	CCCOCCO	2-propoxyethanol	-6.4	0.6	-3.94	0.03	10.1021/ct050097l	10.1021/acs.jced.7b00104	Experimental uncertainty not presently available, so assigned a default value.	-5.43	0.07	-5.8	-0.37	0.01	0.6	13	667	28	0.97	2.46	primary alcohol
mobley_468867	C1=C[C@@H]([C@@H]2[C@H]1[C@@]3(C(=C([C@]2(C3(Cl)Cl)Cl)Cl)Cl)Cl)Cl	heptachlor	-2.55	0.1	-0.97	0.04	10.1021/jp806724u	10.1021/acs.jced.7b00104	Experimental uncertainty not presently available, so assigned a default value.	-2.27	0.14	-3.31	-1.04	0	0.76	23	734	29	0.28	1.58	alkyl chloride
mobley_4690963	CCOCCOCC	1,2-diethoxyethane	-3.54	0.6	-3.42	0.04	10.1021/ct050097l	10.1021/acs.jced.7b00104	Experimental uncertainty not presently available, so assigned a default value.	-3.08	0.14	-3.5	-0.42	0	0.04	14	667	28	0.46	0.12	dialkyl ether
mobley_4694328	CCCCCCCC=O	octanal	-2.29	0.6	-2.57	0.03	10.1021/ct050097l	10.1021/acs.jced.7b00104	Experimental uncertainty not presently available, so assigned a default value.	-0.92	0.1	-1.37	-0.45	0.01	0.92	15	751	29	1.37	0.28	aldehyde
mobley_4699732	C[C@@H](CCl)Cl	1,2-dichloropropane	-1.27	0.6	-0.27	0.03	10.1021/ct050097l	10.1021/acs.jced.7b00104	Renamed mobley_4699732 from 1,2-dichloropropane to (2S)-1,2-dichloropropane (the name from the 3D structure) since the former did not completely specify stereochemistry.	0.39	0.16	0.07	-0.32	0.01	1.34	11	666	28	1.66	1	alkyl chloride
mobley_4715906	C[C@@H]1CCCC[C@@H]1C	1,2-dimethylcyclohexane	1.58	0.6	1.69	0.03	10.1021/ct050097l	10.1021/acs.jced.7b00104	Renamed mobley_4715906 from 1,2-dimethylcyclohexane to (1R,2S)-1,2-dimethylcyclohexane (the name from the 3D structure) since the former did not completely specify stereochemistry.	2.37	0.02	1.94	-0.43	0.01	0.36	14	667	28	0.79	0.11	alkane
mobley_4759887	CCCCCCCI	1-iodoheptane	0.27	0.6	0.23	0.03	10.1021/ct050097l	10.1021/acs.jced.7b00104	Experimental uncertainty not presently available, so assigned a default value.	0.29	0.13	-0.29	-0.58	0.02	0.56	14	841	30	0.02	0.04	alkyl iodide
mobley_4762983	CCCCCC=C	hept-1-ene	1.66	0.6	2.76	0.03	10.1021/ct050097l	10.1021/acs.jced.7b00104	Experimental uncertainty not presently available, so assigned a default value.	2.27	0.1	1.89	-0.38	0.02	0.23	13	666	28	0.61	1.1	alkene
mobley_4780078	Cc1ccc(c(c1)C)O	2,4-dimethylphenol	-6.01	0.6	-4.98	0.03	10.1021/ct050097l	10.1021/acs.jced.7b00104	Experimental uncertainty not presently available, so assigned a default value.	-3.8	0.04	-4.3	-0.5	0.01	1.71	15	665	28	2.21	1.03	phenol or hydroxyhetarene
mobley_4792268	CCCCC(=O)O	pentanoic acid	-6.16	0.6	-9.05	0.03	10.1021/ct050097l	10.1021/acs.jced.7b00104	Experimental uncertainty not presently available, so assigned a default value.	-4.88	0.17	-5.23	-0.35	0.02	0.93	13	669	28	1.28	2.89	carboxylic acid
mobley_4845722	c1(c(c(c(c(c1Cl)Cl)Cl)Cl)Cl)Cl	hexachlorobenzene	-2.33	1.16	0.38	0.04	10.1007/s10822-010-9350-8	10.1021/acs.jced.7b00104	Experimental uncertainty not presently available, so assigned a default value.	-1.2	0.1	-1.87	-0.67	0.01	0.46	18	834	30	1.13	2.71	aryl chloride
mobley_4850657	CS(=O)(=O)Cl	methanesulfonyl chloride	-4.87	0.6	-6.22	0.02	10.1139/v98-084	10.1021/acs.jced.7b00104	Experimental uncertainty not presently available, so assigned a default value.	-3.98	0.08	-4.32	-0.34	0.01	0.55	11	667	28	0.89	1.35	sulfonyl halide
mobley_486214	COc1cccc(c1O)OC	2,6-dimethoxyphenol	-6.96	0.1	-7.39	0.04	SAMPL4_Guthrie	10.1021/acs.jced.7b00104	Experimental uncertainty not presently available, so assigned a default value.	-7.53	0.33	-8.1	-0.57	0.01	1.14	17	752	29	0.57	0.43	phenol or hydroxyhetarene
mobley_4883284	c1ccc(cc1)N	aniline	-5.49	0.6	-5.54	0.03	10.1021/ct050097l	10.1021/acs.jced.7b00104	Experimental uncertainty not presently available, so assigned a default value.	-3.98	0.02	-4.35	-0.37	0.03	1.14	13	668	28	1.51	0.05	primary amine
mobley_4884177	CCc1cccnc1	3-ethylpyridine	-4.59	0.6	-2.96	0.03	10.1021/ct050097l	10.1021/acs.jced.7b00104	Experimental uncertainty not presently available, so assigned a default value.	-3.9	0.07	-4.3	-0.4	0.02	0.29	14	669	28	0.69	1.63	aromatic
mobley_4893032	CCCCC#N	pentanenitrile	-3.52	0.6	-2.15	0.02	10.1021/ct050097l	10.1021/acs.jced.7b00104	Experimental uncertainty not presently available, so assigned a default value.	-2.89	0.08	-3.24	-0.35	0.01	0.28	12	666	28	0.63	1.37	carbonitrile
mobley_4924862	CC(C)CCOC=O	isopentyl formate	-2.13	0.6	-3.41	0.03	10.1021/ct050097l	10.1021/acs.jced.7b00104	Experimental uncertainty not presently available, so assigned a default value.	-1.89	0.03	-2.26	-0.37	0	0.13	14	664	28	0.24	1.28	carboxylic acid ester
mobley_49274	CCCCCC#C	hept-1-yne	0.6	0.6	0.64	0.03	10.1021/ct050097l	10.1021/acs.jced.7b00104	Experimental uncertainty not presently available, so assigned a default value.	0.11	0.04	-0.27	-0.38	0.01	0.87	13	666	28	0.49	0.04	alkyne
mobley_4934872	CCOC(OCC)Oc1ccccc1	diethoxymethoxybenzene	-5.23	0.6	-5.2	0.04	J. Peter Guthrie, unpublished data, as provided to D. Mobley 2007/2008, and as cited in 10.1021/jp0764384	10.1021/acs.jced.7b00104	Experimental uncertainty not presently available, so assigned a default value.	-3.69	0.13	-4.36	-0.67	0.01	0.87	20	841	30	1.54	0.03	orthocarboxylic acid derivative
mobley_4936555	Cc1cccc(c1C)Nc2ccccc2C(=O)O	2-(2,3-dimethylphenyl)aminobenzoic acid	-6.78	0.1	-7.67	0.04	SAMPL4_Guthrie	10.1021/acs.jced.7b00104	Experimental uncertainty not presently available, so assigned a default value.	-5.85	0.11	-6.76	-0.91	0.01	0.02	24	903	31	0.93	0.89	secondary amine
mobley_4964807	CC(=O)CO[N+](=O)[O-]	nitroxyacetone	-5.99	0.1	-5.36	0.03	10.1021/jp806724u	10.1021/acs.jced.7b00104	Experimental uncertainty not presently available, so assigned a default value.	-6.32	0.11	-6.69	-0.37	0.03	0.7	14	667	28	0.33	0.63	ketone
mobley_4983965	CCSCC	ethylsulfanylethane	-1.46	0.6	0.3	0.02	10.1021/ct050097l	10.1021/acs.jced.7b00104	Experimental uncertainty not presently available, so assigned a default value.	0.89	0.04	0.55	-0.34	0.01	2.01	11	669	28	2.35	1.76	thioether
mobley_5003962	c1ccc2c(c1)C(=O)c3ccc(cc3C2=O)N	2-amino-9,10-anthraquinone	-11.53	0.29	-13.89	0.04	SAMPL4_Guthrie	10.1021/acs.jced.7b00104	Experimental uncertainty not presently available, so assigned a default value.	-12.5	0.04	-13.35	-0.85	0	1.82	23	905	31	0.97	2.36	ketone
mobley_5006685	CC(=C)[C@H]1CCC(=CC1)C=O	4-(1-Methylethenyl)-1-cyclohexene-1-carboxaldehyde	-4.09	0.17	-3.59	0.03	SAMPL4_Guthrie	10.1021/acs.jced.7b00104	Renamed mobley_5006685 from 4-(1-Methylethenyl)-1-cyclohexene-1-carboxaldehyde to (4S)-4-isopropenylcyclohexene-1-carbaldehyde (the name from the 3D structure) since the former did not completely specify stereochemistry.	-3.25	0.02	-3.81	-0.56	0.01	0.28	17	751	29	0.84	0.5	aldehyde
mobley_5026370	c1cnccc1C#N	pyridine-4-carbonitrile	-6.02	0.6	-5.76	0.03	10.1021/ct050097l	10.1021/acs.jced.7b00104	Experimental uncertainty not presently available, so assigned a default value.	-8.27	0.05	-8.67	-0.4	0.01	2.65	14	667	28	2.25	0.26	carbonitrile
mobley_5052949	CCCSCCC	1-propylsulfanylpropane	-1.28	0.6	0.64	0.03	10.1021/ct050097l	10.1021/acs.jced.7b00104	Experimental uncertainty not presently available, so assigned a default value.	1.16	0.08	0.68	-0.48	0.01	1.96	13	751	29	2.44	1.92	thioether
mobley_5056289	C[C@H]1CCCO1	2-methyltetrahydrofuran	-3.3	0.6	-1.98	0.02	10.1021/ct050097l	10.1021/acs.jced.7b00104	Renamed mobley_5056289 from 2-methyltetrahydrofuran to (2S)-2-methyltetrahydrofuran (the name from the 3D structure) since the former did not completely specify stereochemistry.	-1.96	0.08	-2.26	-0.3	0.01	1.04	12	669	28	1.34	1.32	dialkyl ether
mobley_5063386	c1ccc(c(c1)[N+](=O)[O-])O	2-nitrophenol	-4.58	0.6	-5.67	0.06	10.1021/ct050097l	10.1021/acs.jced.7b00104	Experimental uncertainty not presently available, so assigned a default value.	-5.91	0.08	-6.4	-0.49	0.02	1.82	16	664	28	1.33	1.09	phenol or hydroxyhetarene
mobley_5072416	COc1ccccc1N	2-methoxyaniline	-6.12	0.6	-6.77	0.03	10.1021/ct050097l	10.1021/acs.jced.7b00104	Experimental uncertainty not presently available, so assigned a default value.	-6.02	0.21	-6.5	-0.48	0.02	0.38	15	667	28	0.1	0.65	alkyl aryl ether
mobley_5076071	CCN(CC)c1c(cc(c(c1[N+](=O)[O-])N)C(F)(F)F)[N+](=O)[O-]	1-N,1-N-diethyl-2,6-dinitro-4-(trifluoromethyl)benzene-1,3-diamine	-5.66	1.93	-7.5	0.04	10.1021/jp806724u	10.1021/acs.jced.7b00104	Experimental uncertainty not presently available, so assigned a default value. Changed IUPAC name from dinitramine to 1-N,1-N-diethyl-2,6-dinitro-4-(trifluoromethyl)benzene-1,3-diamine for better handling/standardization.	-8.9	0.18	-9.96	-1.06	0.01	4.3	28	744	29	3.24	1.84	primary amine
mobley_5079234	CCCCCCCO	heptan-1-ol	-4.21	0.6	-2.92	0.03	10.1021/ct050097l	10.1021/acs.jced.7b00104	Experimental uncertainty not presently available, so assigned a default value.	-3.45	0.16	-3.9	-0.45	0	0.31	14	844	30	0.76	1.29	primary alcohol
mobley_5094777	c1ccc2c(c1)CCC2	indane	-1.46	0.6	-1.75	0.03	10.1021/ct050097l	10.1021/acs.jced.7b00104	Experimental uncertainty not presently available, so assigned a default value.	-5.63	0.05	-6.13	-0.5	0.01	4.67	15	667	28	4.17	0.29	aromatic
mobley_5110043	Cc1ccc2cc(ccc2c1)C	2,6-dimethylnaphthalene	-2.63	0.6	-2.85	0.03	10.1021/ct050097l	10.1021/acs.jced.7b00104	Experimental uncertainty not presently available, so assigned a default value.	-1.4	0.02	-2.06	-0.66	0.02	0.57	18	842	30	1.23	0.22	aromatic
mobley_511661	C=CC=C	butadiene	0.56	0.2	1.96	0.02	10.1021/jo00891a006	10.1021/acs.jced.7b00104	Experimental uncertainty as suggested by 10.1039/P29900000291 -- 0.2 kcal/mol.	0.19	0.05	0	-0.19	0.02	0.56	10	670	28	0.37	1.4	alkene
mobley_5123639	C[C@H](CC(C)C)O	4-methylpentan-2-ol	-3.73	0.6	-2.91	0.03	10.1021/ct050097l	10.1021/acs.jced.7b00104	Experimental uncertainty not presently available, so assigned a default value.	-2.68	0.14	-3.06	-0.38	0.02	0.67	13	667	28	1.05	0.82	secondary alcohol
mobley_5157661	CC(C)C	isobutane	2.3	0.2	2.54	0.02	10.1039/P29900000291	10.1021/acs.jced.7b00104	Experimental uncertainty as suggested by 10.1039/P29900000291 -- 0.2 kcal/mol.	2.72	0.05	2.5	-0.22	0	0.2	10	668	28	0.42	0.24	alkane
mobley_5200358	CC(C)(/C=N\OC(=O)NC)SC	aldicarb	-9.84	0.1	-9.68	0.05	10.1021/jp806724u	10.1021/acs.jced.7b00104	Renamed mobley_5200358 from aldicarb to [(Z)-(2-methyl-2-methylsulfanyl-propylidene)amino] N-methylcarbamate (the name from the 3D structure) since the former did not completely specify stereochemistry.	-9.75	0.83	-10.5	-0.75	0.01	0.66	18	749	29	0.09	0.16	thioether
mobley_5220185	CCc1cnccn1	2-ethylpyrazine	-5.45	0.6	-5.81	0.03	10.1021/ct050097l	10.1021/acs.jced.7b00104	Experimental uncertainty not presently available, so assigned a default value.	-4.82	0.04	-5.2	-0.38	0.01	0.25	14	667	28	0.63	0.36	aromatic
mobley_525934	CS	methanethiol	-1.2	0.2	-0.27	0.02	10.1039/P29900000291	10.1021/acs.jced.7b00104	Experimental uncertainty as suggested by 10.1039/P29900000291 -- 0.2 kcal/mol.	-0.15	0.04	-0.35	-0.2	0.02	0.85	8	672	28	1.05	0.93	thiol (sulfanyl)
mobley_5263791	CCc1cccc2c1cccc2	1-ethylnaphthalene	-2.4	0.6	-2.96	0.03	10.1021/ct050097l	10.1021/acs.jced.7b00104	Experimental uncertainty not presently available, so assigned a default value.	-1.36	0.11	-1.99	-0.63	0.01	0.41	18	749	29	1.04	0.56	aromatic
mobley_52782	C(CO[N+](=O)[O-])O[N+](=O)[O-]	1,2-dinitroxyethane	-5.73	0.1	-6.23	0.03	10.1021/jp806724u	10.1021/acs.jced.7b00104	Experimental uncertainty not presently available, so assigned a default value. Changed IUPAC name from nitroglycol to 1,2-dinitroxyethane for better handling/standardization.	-4.81	0.05	-5.26	-0.45	0.02	0.47	16	665	28	0.92	0.5	nitrate
mobley_5282042	CN(C)CCC=C1c2ccccc2CCc3c1cccc3	Amitriptyline	-7.43	0.6	-7.35	0.05	SAMPL4_Guthrie	10.1021/acs.jced.7b00104	Experimental uncertainty not presently available, so assigned a default value.	-5.01	0.46	-6.16	-1.15	0.01	1.27	27	836	30	2.42	0.08	tertiary amine
mobley_5286200	C(CCCl)CCl	1,4-dichlorobutane	-2.32	0.6	-0.4	0.03	10.1021/ct050097l	10.1021/acs.jced.7b00104	Experimental uncertainty not presently available, so assigned a default value.	0.16	0.3	-0.23	-0.39	0.01	2.09	12	664	28	2.48	1.92	alkyl chloride
mobley_5310099	CCCCC=C	hex-1-ene	1.58	0.6	2.63	0.03	10.1021/ct050097l	10.1021/acs.jced.7b00104	Experimental uncertainty not presently available, so assigned a default value.	1.97	0.06	1.63	-0.34	0.01	0.05	12	667	28	0.39	1.05	alkene
mobley_5311804	c1ccc(cc1)CO	phenylmethanol	-6.62	0.6	-5.13	0.03	10.1021/ct050097l	10.1021/acs.jced.7b00104	Experimental uncertainty not presently available, so assigned a default value.	-6.31	0.11	-6.74	-0.43	0.02	0.12	14	667	28	0.31	1.49	primary alcohol
mobley_5326154	CN(C)c1ccccc1	N,N-dimethylaniline	-3.45	0.6	-4.43	0.03	10.1021/ct050097l	10.1021/acs.jced.7b00104	Experimental uncertainty not presently available, so assigned a default value.	-1.8	0.04	-2.3	-0.5	0.02	1.15	15	665	28	1.65	0.98	tertiary amine
mobley_5346580	CC(=O)C(C)(C)C	3,3-dimethylbutan-2-one	-3.11	0.6	-3.23	0.03	10.1021/ct050097l	10.1021/acs.jced.7b00104	Experimental uncertainty not presently available, so assigned a default value.	-2.9	0.13	-3.25	-0.35	0.01	0.14	13	666	28	0.21	0.12	ketone
mobley_5347550	COC(C(Cl)Cl)(F)F	2,2-dichloro-1,1-difluoro-1-methoxy-ethane	-1.12	0.6	-0.69	0.03	10.1021/ct050097l	10.1021/acs.jced.7b00104	Experimental uncertainty not presently available, so assigned a default value.	-3.93	0.13	-4.32	-0.39	0.01	3.2	14	662	28	2.81	0.43	alkyl chloride
mobley_5371840	c1ccc2c(c1)Oc3ccc(cc3O2)Cl	2-chlorodibenzo-p-dioxin	-3.1	0.1	-4.05	0.04	10.1007/s10822-012-9568-8	10.1021/acs.jced.7b00104	Experimental uncertainty not presently available, so assigned a default value.	-1.98	0.17	-2.69	-0.71	0.01	0.41	21	999	32	1.12	0.95	diaryl ether
mobley_5390332	CCCC(=O)OC	methyl butanoate	-2.83	0.6	-3.55	0.03	10.1021/ct050097l	10.1021/acs.jced.7b00104	Experimental uncertainty not presently available, so assigned a default value.	-3.49	0.1	-3.81	-0.32	0.01	0.98	13	667	28	0.66	0.72	carboxylic acid ester
mobley_5445548	CC(C)c1ccccc1	cumene	-0.3	0.6	-0.67	0.03	10.1021/ct050097l	10.1021/acs.jced.7b00104	Experimental uncertainty not presently available, so assigned a default value.	0.54	0.04	0.06	-0.48	0.02	0.36	15	666	28	0.84	0.37	aromatic
mobley_5449201	CCCCC	n-pentane	2.3	0.2	2.67	0.02	10.1039/P29900000291	10.1021/acs.jced.7b00104	Experimental uncertainty as suggested by 10.1039/P29900000291 -- 0.2 kcal/mol.	2.74	0.07	2.46	-0.28	0.01	0.16	11	669	28	0.44	0.37	alkane
mobley_5456566	c1(c(c(c(c(c1Cl)Cl)Cl)Cl)Cl)c2c(c(c(c(c2Cl)Cl)Cl)Cl)Cl	1,2,3,4,5-pentachloro-6-(2,3,4,5,6-pentachlorophenyl)benzene	-2.98	1	0.76	0.05	10.1007/s10822-012-9568-8	10.1021/acs.jced.7b00104	Experimental uncertainty not presently available, so assigned a default value.	-1.37	0.14	-2.58	-1.21	0.01	0.4	28	1200	34	1.61	3.74	aryl chloride
mobley_5467162	CC(C)(C)c1ccc(cc1)O	4-tert-butylphenol	-5.91	0.6	-5.54	0.03	10.1021/ct050097l	10.1021/acs.jced.7b00104	Experimental uncertainty not presently available, so assigned a default value.	-3.72	0.06	-4.31	-0.59	0.01	1.6	17	662	28	2.19	0.37	phenol or hydroxyhetarene
mobley_5471704	CC(C)CCOC(=O)C	isopentyl acetate	-2.21	0.6	-3.07	0.03	10.1021/ct050097l	10.1021/acs.jced.7b00104	Experimental uncertainty not presently available, so assigned a default value.	-2.2	0.13	-2.63	-0.43	0.01	0.42	15	751	29	0.01	0.86	carboxylic acid ester
mobley_547634	Cc1cc2ccccc2cc1C	2,3-dimethylnaphthalene	-2.78	0.6	-2.95	0.03	10.1021/ct050097l	10.1021/acs.jced.7b00104	Experimental uncertainty not presently available, so assigned a default value.	-1.54	0.01	-2.19	-0.65	0.01	0.59	18	663	28	1.24	0.17	aromatic
mobley_5494918	C(=C(F)F)(C(F)(F)F)F	1,1,2,3,3,3-hexafluoroprop-1-ene	2.93	0.6	2.31	0.02	10.1021/cr60306a003	10.1021/acs.jced.7b00104	Updated correcting an error in the Rizzo/Mobley sets that had arisen from confusing the abbreviation HFP with hexafluoropropan-2-ol versus hexafluoropropene. Reference: Wilhelm, E., Battino, R., Wilcock, R. J., Chem. Rev. 1977, 77, 223-262. Experimental uncertainty not presently available, so assigned a default value.	0.62	0.07	0.33	-0.29	0.01	2.6	15	666	28	2.31	0.62	halogen derivative
mobley_5499659	Cn1ccnc1	1-methylimidazole	-8.41	0.6	-6.28	0.02	10.1021/ct050097l	10.1021/acs.jced.7b00104	Experimental uncertainty not presently available, so assigned a default value.	-8.25	0.05	-8.58	-0.33	0	0.17	12	670	28	0.16	2.13	aromatic
mobley_550662	CC(OC)(OC)OC	1,1,1-trimethoxyethane	-4.42	0.6	-3.7	0.04	10.1021/ja00802a021	10.1021/acs.jced.7b00104	Experimental uncertainty not presently available, so assigned a default value.	-2.61	0.14	-2.98	-0.37	0.01	1.44	14	665	28	1.81	0.72	orthocarboxylic acid derivative
mobley_5510474	c1ccc2c(c1)Oc3c(c(c(c(c3Cl)Cl)Cl)Cl)O2	1,2,3,4-tetrachlorodibenzo-p-dioxin	-3.81	0.14	-2.77	0.04	10.1007/s10822-012-9568-8	10.1021/acs.jced.7b00104	Experimental uncertainty not presently available, so assigned a default value.	-1.83	0.06	-2.75	-0.92	0.01	1.06	24	993	32	1.98	1.04	diaryl ether
mobley_5518547	Cc1ccc(cc1)N	4-methylaniline	-5.57	0.6	-5.49	0.03	10.1021/ct050097l	10.1021/acs.jced.7b00104	Experimental uncertainty not presently available, so assigned a default value.	-3.84	0.07	-4.29	-0.45	0	1.28	14	667	28	1.73	0.08	primary amine
mobley_5520946	c1ccc(cc1)S	benzenethiol	-2.55	0.6	-1.5	0.03	10.1021/ct050097l	10.1021/acs.jced.7b00104	Experimental uncertainty not presently available, so assigned a default value.	-1.49	0.1	-1.94	-0.45	0	0.61	13	668	28	1.06	1.05	thiol (sulfanyl)
mobley_5538249	c1ccc(cc1)c2c(cc(cc2Cl)Cl)Cl	1,3,5-trichloro-2-phenyl-benzene	-2.16	0.1	-1.15	0.04	10.1007/s10822-012-9568-8	10.1021/acs.jced.7b00104	Experimental uncertainty not presently available, so assigned a default value.	-1.33	0.06	-2.13	-0.8	0.02	0.03	21	993	32	0.83	1.01	aryl chloride
mobley_5561855	c1cc(c(c(c1)Cl)c2c(cc(cc2Cl)Cl)Cl)Cl	1,3,5-trichloro-2-(2,6-dichlorophenyl)benzene	-1.96	0.1	-0.48	0.04	10.1007/s10822-012-9568-8	10.1021/acs.jced.7b00104	Experimental uncertainty not presently available, so assigned a default value.	-1.12	0.08	-2.04	-0.92	0.01	0.08	23	991	32	0.84	1.48	aryl chloride
mobley_5571660	Cc1cccc(c1N)C	2,6-dimethylaniline	-5.21	0.6	-5.57	0.03	10.1021/ct050097l	10.1021/acs.jced.7b00104	Experimental uncertainty not presently available, so assigned a default value.	-6.74	0.12	-7.23	-0.49	0.01	2.02	15	667	28	1.53	0.36	primary amine
mobley_5600967	CN(C)C(=O)c1ccc(cc1)OC	4-methoxy-N,N-dimethyl-benzamide	-11.01	0.6	-9.62	0.04	10.1139/v92-210	10.1021/acs.jced.7b00104	Experimental uncertainty not presently available, so assigned a default value.	-10.13	0.16	-10.86	-0.73	0.01	0.15	19	908	31	0.88	1.39	alkyl aryl ether
mobley_5616693	C[C@@H]1CC[C@H](C(=O)C1)C(C)C	(2S,5R)-2-isopropyl-5-methylcyclohexanone	-2.53	0.25	-3.52	0.03	SAMPL4_Guthrie	10.1021/acs.jced.7b00104	Experimental uncertainty not presently available, so assigned a default value.	-3.86	0.38	-4.43	-0.57	0	1.9	17	665	28	1.33	0.99	ketone
mobley_5627459	CC(C)C=O	2-methylpropanal	-2.86	0.6	-2.97	0.02	10.1021/ct050097l	10.1021/acs.jced.7b00104	Experimental uncertainty not presently available, so assigned a default value.	-2.16	0.09	-2.37	-0.21	0.02	0.49	11	667	28	0.7	0.11	aldehyde
mobley_5665561	Cc1cc(c2ccccc2c1)C	1,3-dimethylnaphthalene	-2.47	0.6	-3	0.03	10.1021/ct050097l	10.1021/acs.jced.7b00104	Experimental uncertainty not presently available, so assigned a default value.	-1.35	0.05	-1.99	-0.64	0.01	0.48	18	749	29	1.12	0.53	aromatic
mobley_5690766	C=CCCC=C	hexa-1,5-diene	1.01	0.6	2.49	0.02	10.1021/ct050097l	10.1021/acs.jced.7b00104	Experimental uncertainty not presently available, so assigned a default value.	1.04	0.13	0.71	-0.33	0.02	0.3	12	669	28	0.03	1.48	alkene
mobley_5692472	CNC	N-methylmethanamine	-4.29	0.6	-2.99	0.02	10.1021/ct050097l	10.1021/acs.jced.7b00104	Experimental uncertainty not presently available, so assigned a default value.	-3.06	0.01	-3.18	-0.12	0.01	1.11	9	671	28	1.23	1.3	secondary amine
mobley_5708811	COc1c(ccc(c1C(=O)O)Cl)Cl	dicamba	-9.86	1.93	-8.66	0.04	10.1021/jp806724u	10.1021/acs.jced.7b00104	Experimental uncertainty not presently available, so assigned a default value.	-8.39	0.52	-9	-0.61	0.02	0.86	19	837	30	1.47	1.2	alkyl aryl ether
mobley_5732611	Cc1c[nH]cn1	4-methyl-1H-imidazole	-10.27	0.6	-8.21	0.03	10.1021/bi00507a030	10.1021/acs.jced.7b00104	Experimental uncertainty not presently available, so assigned a default value.	-10.8	0.04	-11.11	-0.31	0.01	0.84	12	669	28	0.53	2.06	aromatic
mobley_5747188	Cc1ccccc1[N+](=O)[O-]	1-methyl-2-nitro-benzene	-3.58	0.6	-3.13	0.03	10.1021/ct050097l	10.1021/acs.jced.7b00104	Experimental uncertainty not presently available, so assigned a default value.	-4.57	0.09	-5.08	-0.51	0.01	1.5	16	665	28	0.99	0.45	nitro
mobley_5747981	COCC(OC)(OC)OC	1,1,1,2-tetramethoxyethane	-5.73	0.6	-5.44	0.04	10.1139/v80-201	10.1021/acs.jced.7b00104	Experimental uncertainty not presently available, so assigned a default value.	-4.04	0.37	-4.52	-0.48	0.01	1.21	16	666	28	1.69	0.29	dialkyl ether
mobley_5759258	CCCCCO	pentan-1-ol	-4.57	0.6	-3.05	0.03	10.1021/ct050097l	10.1021/acs.jced.7b00104	Experimental uncertainty not presently available, so assigned a default value.	-3.89	0.05	-4.22	-0.33	0.02	0.35	12	669	28	0.68	1.52	primary alcohol
mobley_5760563	COS(=O)(=O)OC	dimethyl sulfate	-5.1	0.6	-8.41	0.03	10.1139/v78-385	10.1021/acs.jced.7b00104	Experimental uncertainty not presently available, so assigned a default value.	-6.45	0.08	-6.8	-0.35	0	1.7	13	668	28	1.35	3.31	sulfuric acid diester
mobley_5816127	COCCO	2-methoxyethanol	-6.62	0.4	-4.69	0.03	10.1007/BF00646936 and 10.1136/oem.45.8.561	10.1021/acs.jced.7b00104	Experimental uncertainty not presently available, so assigned a default value. Updated 10/22/13 using the mean of experimental data from two sources listed as experimental references.	-5.88	0.04	-6.15	-0.27	0.01	0.47	11	669	28	0.74	1.93	primary alcohol
mobley_5852491	CC1CCCC1	methylcyclopentane	1.59	0.6	1.78	0.02	10.1021/ct050097l	10.1021/acs.jced.7b00104	Experimental uncertainty not presently available, so assigned a default value.	1.96	0.08	1.63	-0.33	0.01	0.04	12	668	28	0.37	0.19	alkane
mobley_5857	c1ccc2c(c1)cccn2	quinoline	-5.72	0.6	-4.99	0.03	10.1021/ct050097l	10.1021/acs.jced.7b00104	Experimental uncertainty not presently available, so assigned a default value.	-5.4	0.13	-5.88	-0.48	0	0.16	16	666	28	0.32	0.73	aromatic
mobley_5880265	CCCCOCCO	2-butoxyethanol	-6.25	0.6	-3.85	0.04	10.1021/ct050097l	10.1021/acs.jced.7b00104	Experimental uncertainty not presently available, so assigned a default value.	-5.17	0.09	-5.59	-0.42	0.02	0.66	14	845	30	1.08	2.4	primary alcohol
mobley_588781	CCCCCCc1ccccc1	hexylbenzene	-0.04	0.6	-0.1	0.04	10.1021/ct050097l	10.1021/acs.jced.7b00104	Experimental uncertainty not presently available, so assigned a default value.	1.18	0.05	0.53	-0.65	0.01	0.57	18	1002	32	1.22	0.06	aromatic
mobley_5890803	CCCOC(=O)CC	propyl propanoate	-2.44	0.6	-2.45	0.03	10.1021/ct050097l	10.1021/acs.jced.7b00104	Experimental uncertainty not presently available, so assigned a default value.	-1.62	0.07	-1.98	-0.36	0.02	0.46	14	751	29	0.82	0.01	carboxylic acid ester
mobley_590519	CCSSCC	ethyldisulfanylethane	-1.64	0.6	-0.98	0.03	10.1021/ct050097l	10.1021/acs.jced.7b00104	Experimental uncertainty not presently available, so assigned a default value.	0.58	0.09	0.11	-0.47	0.01	1.75	12	668	28	2.22	0.66	disulfide
mobley_5917842	Cc1ccc(c(c1)OC)O	4-methyl-2-methoxyphenol	-5.8	0.1	-4.55	0.04	SAMPL4_Guthrie	10.1021/acs.jced.7b00104	Experimental uncertainty not presently available, so assigned a default value.	-3.85	0.19	-4.36	-0.51	0.01	1.44	16	665	28	1.95	1.25	phenol or hydroxyhetarene
mobley_5935995	CCC(C)(C)C	2,2-dimethylbutane	2.51	0.6	2.5	0.03	10.1021/ct050097l	10.1021/acs.jced.7b00104	Experimental uncertainty not presently available, so assigned a default value.	2.68	0.05	2.34	-0.34	0.01	0.17	12	668	28	0.17	0.01	alkane
mobley_5948990	c1ccc(c(c1)N)[N+](=O)[O-]	2-nitroaniline	-7.37	0.6	-7.66	0.03	10.1021/ct050097l	10.1021/acs.jced.7b00104	Experimental uncertainty not presently available, so assigned a default value.	-5.31	0.11	-5.83	-0.52	0.02	1.54	16	666	28	2.06	0.29	primary amine
mobley_5952846	C(=C(Cl)Cl)(Cl)Cl	1,1,2,2-tetrachloroethylene	0.1	0.6	1.33	0.02	10.1021/ct050097l	10.1021/acs.jced.7b00104	Experimental uncertainty not presently available, so assigned a default value.	-0.77	0.02	-1.25	-0.48	0.01	1.35	12	662	28	0.87	1.23	halogen derivative
mobley_5973402	CC(C)CCO	3-methylbutan-1-ol	-4.42	0.6	-3.24	0.03	10.1021/ct050097l	10.1021/acs.jced.7b00104	Experimental uncertainty not presently available, so assigned a default value.	-3.75	0.15	-4.08	-0.33	0.01	0.34	12	668	28	0.67	1.18	primary alcohol
mobley_5977084	Cc1cccnc1	3-methylpyridine	-4.77	0.6	-3.22	0.03	10.1021/ct050097l	10.1021/acs.jced.7b00104	Experimental uncertainty not presently available, so assigned a default value.	-3.66	0.05	-3.99	-0.33	0	0.78	13	667	28	1.11	1.55	aromatic
mobley_6006813	CCCC[N+](=O)[O-]	1-nitrobutane	-3.09	0.6	-1.45	0.03	10.1021/ct050097l	10.1021/acs.jced.7b00104	Experimental uncertainty not presently available, so assigned a default value.	-5.43	0.13	-5.81	-0.38	0.01	2.72	13	667	28	2.34	1.64	nitro
mobley_6055410	c1cc(c(cc1c2ccc(cc2F)F)C(=O)O)O	diflunisal	-9.4	0.2	-6.61	0.06	10.1007/s10822-010-9350-8	10.1021/acs.jced.7b00104	Experimental uncertainty not presently available, so assigned a default value.	-8.93	0.16	-9.77	-0.84	0.02	0.37	24	906	31	0.47	2.79	phenol or hydroxyhetarene
mobley_6060301	CCCCCCN	hexan-1-amine	-3.95	0.6	-2.77	0.03	10.1021/ct050097l	10.1021/acs.jced.7b00104	Experimental uncertainty not presently available, so assigned a default value.	-0.54	0.08	-0.92	-0.38	0.01	3.03	13	668	28	3.41	1.18	primary amine
mobley_6081058	CCCCC/C=C/C=O	oct-2-enal	-3.43	0.6	-2.71	0.03	10.1021/ct050097l	10.1021/acs.jced.7b00104	Renamed mobley_6081058 from oct-2-enal to (E)-oct-2-enal (the name from the 3D structure) since the former did not completely specify stereochemistry.	-4.84	0.17	-5.3	-0.46	0.01	1.87	15	841	30	1.41	0.72	aldehyde
mobley_6082662	c1cc(ccc1N)N(=O)=O	4-nitroaniline	-9.82	0.1	-9.42	0.03	10.1007/s10822-010-9350-8	10.1021/acs.jced.7b00104	Experimental uncertainty not presently available, so assigned a default value.	-6.54	0.1	-7.06	-0.52	0.01	2.76	16	666	28	3.28	0.4	primary amine
mobley_6091882	C=C	ethylene	1.28	0.6	2.33	0.01	10.1021/ct050097l	10.1021/acs.jced.7b00104	Experimental uncertainty not presently available, so assigned a default value.	1.19	0.01	1.1	-0.09	0.03	0.18	8	673	28	0.09	1.05	alkene
mobley_6102880	c1ccc(cc1)Oc2ccccc2	diphenyl ether	-2.87	0.69	-2.81	0.03	SAMPL4_Guthrie	10.1021/acs.jced.7b00104	Experimental uncertainty not presently available, so assigned a default value.	-2.2	0.19	-2.83	-0.63	0.01	0.04	19	910	31	0.67	0.06	diaryl ether
mobley_6115639	COP(=O)(OC)OC	trimethyl phosphate	-8.7	0.1	-10.64	0.03	10.1007/s10822-010-9350-8	10.1021/acs.jced.7b00104	Experimental uncertainty not presently available, so assigned a default value.	-9.16	0.16	-9.68	-0.52	0.03	0.98	14	666	28	0.46	1.94	phosphoric acid ester
mobley_6175884	Cc1ccc(cc1)C=O	4-methylbenzaldehyde	-4.27	0.6	-5.01	0.03	10.1021/ct050097l	10.1021/acs.jced.7b00104	Experimental uncertainty not presently available, so assigned a default value.	-2.89	0.05	-3.33	-0.44	0.01	0.94	15	667	28	1.38	0.74	aldehyde
mobley_6190089	C(C(Cl)Cl)(Cl)Cl	1,1,2,2-tetrachloroethane	-2.37	0.1	-0.53	0.03	10.1007/s10822-012-9568-8	10.1021/acs.jced.7b00104	Experimental uncertainty not presently available, so assigned a default value.	-0.26	0.19	-0.68	-0.42	0	1.69	12	660	28	2.11	1.84	alkyl chloride
mobley_6198745	CC(=O)OCC(COC(=O)C)OC(=O)C	2,3-diacetoxypropyl acetate	-8.84	0.2	-12.33	0.06	10.1021/jm070549+	10.1021/acs.jced.7b00104	Topology and coordinate files re-generated 10/9/13 from original .mol2 files. Experimental uncertainty not presently available, so assigned a default value. Changed IUPAC name from glycerol triacetate to 2,3-diacetoxypropyl acetate for better handling/standardization. Experimental uncertainty estimate updated to 0.2 as of v0.2 to match uncertainty estimate given in Nicholls et al. paper.	-9.87	0.11	-10.5	-0.63	0.01	1.66	21	837	30	1.03	3.49	carboxylic acid ester
mobley_6201330	CCCOC(=O)c1ccc(cc1)O	propyl paraben	-9.37	0.22	-8.95	0.04	10.1007/s10822-010-9350-8	10.1021/acs.jced.7b00104	Experimental uncertainty not presently available, so assigned a default value.	-6.74	0.13	-7.4	-0.66	0.01	1.97	19	1001	32	2.63	0.42	phenol or hydroxyhetarene
mobley_6232400	c1cc(cnc1)C=O	pyridine-3-carbaldehyde	-7.1	0.6	-7.42	0.03	10.1021/ct050097l	10.1021/acs.jced.7b00104	Experimental uncertainty not presently available, so assigned a default value.	-7.04	0.06	-7.39	-0.35	0.01	0.29	14	667	28	0.06	0.32	aldehyde
mobley_6235784	CC[C@H](C)Cl	2-chlorobutane	0	0.6	0.93	0.02	10.1021/ct050097l	10.1021/acs.jced.7b00104	Renamed mobley_6235784 from 2-chlorobutane to (2S)-2-chlorobutane (the name from the 3D structure) since the former did not completely specify stereochemistry.	1.7	0.16	1.39	-0.31	0.01	1.39	11	668	28	1.7	0.93	alkyl chloride
mobley_6239320	c1(=O)[nH]c(=O)[nH]c(=O)[nH]1	cyanuric acid	-18.06	0.27	-21.76	0.03	10.1007/s10822-010-9350-8	10.1021/acs.jced.7b00104	Experimental uncertainty not presently available, so assigned a default value.	-29.65	0.08	-30.14	-0.49	0.01	12.08	15	665	28	11.59	3.7	oxo(het)arene
mobley_6248915	CCCCCCCCN	octan-1-amine	-3.65	0.6	-2.59	0.03	10.1021/ct050097l	10.1021/acs.jced.7b00104	Experimental uncertainty not presently available, so assigned a default value.	-0.21	0.02	-0.68	-0.47	0.02	2.97	15	913	31	3.44	1.06	primary amine
mobley_6250025	CCCCCCI	1-iodohexane	0.08	0.6	0.04	0.03	10.1021/ct050097l	10.1021/acs.jced.7b00104	Experimental uncertainty not presently available, so assigned a default value.	0.12	0.13	-0.43	-0.55	0.04	0.51	13	666	28	0.04	0.04	alkyl iodide
mobley_6257907	c1cc(cc(c1)Cl)N	3-chloroaniline	-5.82	0.6	-5.14	0.03	10.1021/ct050097l	10.1021/acs.jced.7b00104	Experimental uncertainty not presently available, so assigned a default value.	-4.15	0.05	-4.57	-0.42	0.01	1.25	14	665	28	1.67	0.68	primary amine
mobley_6266306	C1CNC1	azetidine	-5.56	0.6	-3.86	0.02	10.1021/ct050097l	10.1021/acs.jced.7b00104	Experimental uncertainty not presently available, so assigned a default value.	-2.88	0.02	-3.1	-0.22	0.01	2.46	10	669	28	2.68	1.7	secondary amine
mobley_627267	CC(C)CBr	1-bromo-2-methyl-propane	-0.03	0.6	0.76	0.02	10.1021/ct050097l	10.1021/acs.jced.7b00104	Experimental uncertainty not presently available, so assigned a default value.	0.17	0.1	-0.17	-0.34	0.02	0.14	11	667	28	0.2	0.79	alkyl bromide
mobley_628086	C[C@@H](C(F)(F)F)O	1,1,1-trifluoropropan-2-ol	-4.16	0.6	-3.52	0.03	10.1021/ct050097l	10.1021/acs.jced.7b00104	Renamed mobley_628086 from 1,1,1-trifluoropropan-2-ol to (2S)-1,1,1-trifluoropropan-2-ol (the name from the 3D structure) since the former did not completely specify stereochemistry.	-2.53	0.04	-2.78	-0.25	0.01	1.38	13	667	28	1.63	0.64	secondary alcohol
mobley_628951	c1cc(c(c(c1)Cl)c2c(cccc2Cl)Cl)Cl	1,3-dichloro-2-(2,6-dichlorophenyl)benzene	-2.28	0.12	-1.23	0.04	10.1007/s10822-012-9568-8	10.1021/acs.jced.7b00104	Experimental uncertainty not presently available, so assigned a default value.	-1.9	0.04	-2.73	-0.83	0.01	0.45	22	829	30	0.38	1.05	aryl chloride
mobley_6303022	CCc1ccncc1	4-ethylpyridine	-4.73	0.6	-3.19	0.03	10.1021/ct050097l	10.1021/acs.jced.7b00104	Experimental uncertainty not presently available, so assigned a default value.	-3.78	0.05	-4.18	-0.4	0.01	0.55	14	666	28	0.95	1.54	aromatic
mobley_6309289	C1CCNCC1	piperidine	-5.11	0.6	-3.87	0.03	10.1021/ct050097l	10.1021/acs.jced.7b00104	Experimental uncertainty not presently available, so assigned a default value.	-2.55	0.08	-2.87	-0.32	0.01	2.24	12	668	28	2.56	1.24	secondary amine
mobley_632905	CC(=O)c1ccc(cc1)OC	1-(4-methoxyphenyl)ethanone	-4.4	0.6	-6.58	0.03	10.1021/ct050097l	10.1021/acs.jced.7b00104	Experimental uncertainty not presently available, so assigned a default value.	-6.6	0.04	-7.13	-0.53	0.01	2.73	17	841	30	2.2	2.18	ketone
mobley_6334915	COP(=O)([C@H](C(Cl)(Cl)Cl)O)OC	(1R)-2,2,2-trichloro-1-dimethoxyphosphoryl-ethanol	-12.74	1.93	-13.42	0.04	10.1021/jp806724u	10.1021/acs.jced.7b00104	Experimental uncertainty not presently available, so assigned a default value. Changed IUPAC name from trichlorfon to (1R)-2,2,2-trichloro-1-dimethoxyphosphoryl-ethanol for better handling/standardization.	-15.6	0.25	-16.43	-0.83	0	3.69	18	657	28	2.86	0.68	halogen derivative
mobley_6338073	CCNc1nc(nc(n1)SC)NC(C)(C)C	terbutryn	-6.68	0.42	-9.27	0.04	10.1021/jp806724u	10.1021/acs.jced.7b00104	Experimental uncertainty not presently available, so assigned a default value. Changed IUPAC name from terbutryn to 2-N-tert-butyl-4-N-ethyl-6-(methylsulfanyl)-1,3,5-triazine-2,4-diamine for better handling/standardization.	-2.44	0.11	-3.33	-0.89	0.01	3.35	22	906	31	4.24	2.59	thioether
mobley_6353617	CC(=O)c1cccnc1	1-(3-pyridyl)ethanone	-8.26	0.6	-7.84	0.03	10.1021/ct050097l	10.1021/acs.jced.7b00104	Experimental uncertainty not presently available, so assigned a default value.	-7.93	0.15	-8.37	-0.44	0	0.11	15	666	28	0.33	0.42	ketone
mobley_6358463	c1ccc(c(c1)C(F)(F)F)C(F)(F)F	1,2-bis(trifluoromethyl)benzene	1.07	0.6	-1.44	0.03	10.1021/ct050097l	10.1021/acs.jced.7b00104	Experimental uncertainty not presently available, so assigned a default value.	-1.28	0.11	-1.77	-0.49	0.01	2.84	20	658	28	2.35	2.51	halogen derivative
mobley_6359156	c1ccc(cc1)c2cc(ccc2Cl)Cl	1,4-dichloro-2-phenyl-benzene	-2.46	0.1	-1.9	0.04	10.1007/s10822-012-9568-8	10.1021/acs.jced.7b00104	Experimental uncertainty not presently available, so assigned a default value.	-1.79	0.1	-2.52	-0.73	0	0.06	20	840	30	0.67	0.56	aryl chloride
mobley_63712	CN1CCCCC1	1-methylpiperidine	-3.88	0.6	-3.47	0.03	10.1021/ct050097l	10.1021/acs.jced.7b00104	Experimental uncertainty not presently available, so assigned a default value.	-2.56	0.06	-2.93	-0.37	0.02	0.95	13	668	28	1.32	0.41	tertiary amine
mobley_637522	c1ccc2cc3ccccc3cc2c1	anthracene	-3.95	0.6	-5.19	0.04	10.1021/ct050097l	10.1021/acs.jced.7b00104	Experimental uncertainty not presently available, so assigned a default value.	-2.92	0.06	-3.64	-0.72	0.02	0.31	20	841	30	1.03	1.24	aromatic
mobley_6416775	CCCC1CCCC1	propylcyclopentane	2.13	0.6	2.1	0.03	10.1021/ct050097l	10.1021/acs.jced.7b00104	Experimental uncertainty not presently available, so assigned a default value.	2.29	0.11	1.83	-0.46	0.01	0.3	14	665	28	0.16	0.03	alkane
mobley_6430250	CCCc1ccccc1	propylbenzene	-0.53	0.6	-0.51	0.03	10.1021/ct050097l	10.1021/acs.jced.7b00104	Experimental uncertainty not presently available, so assigned a default value.	0.54	0.05	0.07	-0.47	0.01	0.6	15	666	28	1.07	0.02	aromatic
mobley_6456034	CC(C)COC(=O)C(C)C	isobutyl 2-methylpropanoate	-1.69	0.6	-2.58	0.03	10.1021/ct050097l	10.1021/acs.jced.7b00104	Experimental uncertainty not presently available, so assigned a default value.	-0.68	0.14	-1.15	-0.47	0.02	0.54	16	749	29	1.01	0.89	carboxylic acid ester
mobley_646007	C1CCNC1	pyrrolidine	-5.48	0.6	-4.28	0.02	10.1021/ct050097l	10.1021/acs.jced.7b00104	Experimental uncertainty not presently available, so assigned a default value.	-4.97	0.06	-5.27	-0.3	0.01	0.21	11	668	28	0.51	1.2	secondary amine
mobley_6474572	C=CCl	chloroethylene	-0.59	0.6	1.16	0.02	10.1021/ct050097l	10.1021/acs.jced.7b00104	Experimental uncertainty not presently available, so assigned a default value.	0.46	0.08	0.28	-0.18	0.01	0.87	9	670	28	1.05	1.75	halogen derivative
mobley_6497672	C/C=C/C=O	but-2-enal	-4.22	0.6	-3.34	0.02	10.1021/ct050097l	10.1021/acs.jced.7b00104	Renamed mobley_6497672 from but-2-enal to (E)-but-2-enal (the name from the 3D structure) since the former did not completely specify stereochemistry.	-5.44	0.25	-5.66	-0.22	0.03	1.44	11	669	28	1.22	0.88	aldehyde
mobley_6522117	CCOP(=O)(OCC)O/C(=C/Cl)/c1ccc(cc1Cl)Cl	2-chloro-1-(2,4-dichlorophenyl)ethenyl diethyl phosphate	-7.07	1.37	-9.03	0.05	10.1021/jp806724u	10.1021/acs.jced.7b00104	Renamed mobley_6522117 from 2-chloro-1-(2,4-dichlorophenyl)ethenyl diethyl phosphate to [(E)-2-chloro-1-(2,4-dichlorophenyl)vinyl] diethyl phosphate (the name from the 3D structure) since the former did not completely specify stereochemistry.	-6.63	0.1	-7.85	-1.22	0.01	0.78	26	1213	34	0.44	1.96	aryl chloride
mobley_6571751	CC1=CCCCC1	1-methylcyclohexene	0.67	0.6	1.34	0.03	10.1021/ct050097l	10.1021/acs.jced.7b00104	Experimental uncertainty not presently available, so assigned a default value.	1.25	0.07	0.86	-0.39	0.02	0.19	13	667	28	0.58	0.67	alkene
mobley_6619554	CCCCC(=O)OCC	ethyl pentanoate	-2.49	0.6	-3.11	0.03	10.1021/ct050097l	10.1021/acs.jced.7b00104	Experimental uncertainty not presently available, so assigned a default value.	-2.56	0.03	-3	-0.44	0.02	0.51	15	843	30	0.07	0.62	carboxylic acid ester
mobley_6620221	CC1(Cc2cccc(c2O1)OC(=O)NC)C	carbofuran	-9.61	0.3	-11.13	0.04	10.1021/jp806724u	10.1021/acs.jced.7b00104	Experimental uncertainty not presently available, so assigned a default value.	-10.51	0.34	-11.32	-0.81	0.02	1.71	22	836	30	0.9	1.52	alkyl aryl ether
mobley_6632459	CCC=O	propanal	-3.43	0.6	-3.15	0.02	10.1021/ct050097l	10.1021/acs.jced.7b00104	Experimental uncertainty not presently available, so assigned a default value.	-2.66	0.04	-2.83	-0.17	0.01	0.6	10	670	28	0.77	0.28	aldehyde
mobley_664966	C(I)I	diiodomethane	-2.49	0.6	-1.88	0.02	10.1021/ct050097l	10.1021/acs.jced.7b00104	Experimental uncertainty not presently available, so assigned a default value.	-2.22	0.11	-2.67	-0.45	0.01	0.18	9	666	28	0.27	0.61	alkyl iodide
mobley_667278	c1cc(c(c(c1c2cc(c(c(c2Cl)Cl)Cl)Cl)Cl)Cl)Cl	1,2,3,4-tetrachloro-5-(2,3,4-trichlorophenyl)benzene	-4.4	0.1	-0.81	0.04	10.1007/s10822-012-9568-8	10.1021/acs.jced.7b00104	Experimental uncertainty not presently available, so assigned a default value.	-2.68	0.17	-3.75	-1.07	0.01	0.65	25	1208	34	1.72	3.59	aryl chloride
mobley_6688723	COc1c(cc(c(c1O)OC)Cl)Cl	3,5-dichloro-2,6-dimethoxyphenol	-6.44	0.38	-5.98	0.04	SAMPL4_Guthrie	10.1021/acs.jced.7b00104	Experimental uncertainty not presently available, so assigned a default value.	-7.02	0.51	-7.7	-0.68	0.01	1.26	19	743	29	0.58	0.46	phenol or hydroxyhetarene
mobley_6714389	CN	methanamine	-4.55	0.6	-3.58	0.02	10.1021/ct050097l	10.1021/acs.jced.7b00104	Experimental uncertainty not presently available, so assigned a default value.	-3.57	0.01	-3.67	-0.1	0.02	0.88	8	673	28	0.98	0.97	primary amine
mobley_6727159	C(CO[N+](=O)[O-])O	2-(nitrooxy)ethan-1-ol	-8.18	0.1	-6.68	0.03	10.1021/jp806724u	10.1021/acs.jced.7b00104	Experimental uncertainty not presently available, so assigned a default value. Changed IUPAC name from ethyleneglycol mononitrate to 2-(nitrooxy)ethan-1-ol for better handling/standardization.	-6.61	0.07	-6.93	-0.32	0.03	1.25	13	667	28	1.57	1.5	primary alcohol
mobley_6739648	C1COCCO1	1,4-dioxane	-5.06	0.6	-4.27	0.02	10.1021/ct050097l	10.1021/acs.jced.7b00104	Experimental uncertainty not presently available, so assigned a default value.	-4.33	0.11	-4.6	-0.27	0.01	0.46	12	668	28	0.73	0.79	dialkyl ether
mobley_6743808	Cc1ccc(cc1C)O	3,4-dimethylphenol	-6.5	0.6	-5.47	0.03	10.1021/ct050097l	10.1021/acs.jced.7b00104	Experimental uncertainty not presently available, so assigned a default value.	-4.46	0.08	-4.96	-0.5	0.01	1.54	15	665	28	2.04	1.03	phenol or hydroxyhetarene
mobley_6794076	CC(=O)c1ccncc1	1-(4-pyridyl)ethanone	-7.62	0.6	-7.57	0.03	10.1021/ct050097l	10.1021/acs.jced.7b00104	Experimental uncertainty not presently available, so assigned a default value.	-8.67	0.09	-9.11	-0.44	0.02	1.49	15	666	28	1.05	0.05	ketone
mobley_6804509	c1c(c(cc(c1Cl)Cl)Cl)Cl	1,2,4,5-tetrachlorobenzene	-1.34	0.6	0.04	0.03	10.1021/ct050097l	10.1021/acs.jced.7b00104	Experimental uncertainty not presently available, so assigned a default value.	-0.96	0.1	-1.5	-0.54	0.02	0.16	16	747	29	0.38	1.38	aryl chloride
mobley_6812653	CCCCCC	hexane	2.48	0.6	2.85	0.03	10.1021/ct050097l	10.1021/acs.jced.7b00104	Experimental uncertainty not presently available, so assigned a default value.	2.92	0.07	2.57	-0.35	0.02	0.09	12	668	28	0.44	0.37	alkane
mobley_6843802	c1ccc(cc1)O[C@@H](C(F)F)F	1,2,2-trifluoroethoxybenzene	-1.29	0.6	-3.04	0.04	J. Lu, 1994, Ph.D. Thesis, University of Western Ontario	10.1021/acs.jced.7b00104	Renamed mobley_6843802 from 1,2,2-trifluoroethoxybenzene to [(1R)-1,2,2-trifluoroethoxy]benzene (the name from the 3D structure) since the former did not completely specify stereochemistry.	-1.13	0.22	-1.61	-0.48	0.01	0.32	18	661	28	0.16	1.75	alkyl fluoride
mobley_6854178	CC(C)OC=O	isopropyl formate	-2.02	0.6	-3.59	0.03	10.1021/ct050097l	10.1021/acs.jced.7b00104	Experimental uncertainty not presently available, so assigned a default value.	-2.51	0.04	-2.76	-0.25	0.01	0.74	12	667	28	0.49	1.57	carboxylic acid ester
mobley_6861308	CN(C)C(=O)Nc1ccccc1	fenuron	-9.13	1.93	-11.81	0.04	10.1021/jp806724u	10.1021/acs.jced.7b00104	Experimental uncertainty not presently available, so assigned a default value.	-9.86	0.11	-10.55	-0.69	0.02	1.42	18	840	30	0.73	2.68	urea
mobley_6896128	CCCC[C@@H](C)CC	3-methylheptane	2.97	0.6	3.03	0.03	10.1021/ct050097l	10.1021/acs.jced.7b00104	Renamed mobley_6896128 from 3-methylheptane to (3S)-3-methylheptane (the name from the 3D structure) since the former did not completely specify stereochemistry.	3.38	0.08	2.94	-0.44	0.02	0.03	14	843	30	0.41	0.06	alkane
mobley_6911232	CCOC	methoxyethane	-2.1	0.6	-0.71	0.02	10.1021/ct050097l	10.1021/acs.jced.7b00104	Experimental uncertainty not presently available, so assigned a default value.	-1	0.03	-1.2	-0.2	0	0.9	10	668	28	1.1	1.39	dialkyl ether
mobley_6917738	COCCN	2-methoxyethanamine	-6.55	0.6	-5.03	0.03	10.1021/ct050097l	10.1021/acs.jced.7b00104	Experimental uncertainty not presently available, so assigned a default value.	-3.15	0.08	-3.38	-0.23	0.01	3.17	11	668	28	3.4	1.52	dialkyl ether
mobley_6929123	COC(=O)CCl	methyl 2-chloroacetate	-4	0.6	-3.82	0.02	10.1139/v80-201	10.1021/acs.jced.7b00104	Experimental uncertainty not presently available, so assigned a default value.	-4.51	0.04	-4.8	-0.29	0.03	0.8	12	667	28	0.51	0.18	alkyl chloride
mobley_6935906	CC(=CCC[C@](C)(C=C)OC(=O)C)C	(3R)-3,7-Dimethylocta-1,6-dien-3-yl acetate	-2.49	0.85	-2.96	0.04	SAMPL4_Guthrie	10.1021/acs.jced.7b00104	Experimental uncertainty not presently available, so assigned a default value.	-3.16	0.59	-4.12	-0.96	0.02	1.63	20	836	30	0.67	0.47	carboxylic acid ester
mobley_6973347	CCOC(=O)C	ethyl acetate	-2.94	0.6	-3.75	0.03	10.1021/ct050097l	10.1021/acs.jced.7b00104	Experimental uncertainty not presently available, so assigned a default value.	-3.04	0.05	-3.29	-0.25	0.02	0.35	12	668	28	0.1	0.81	carboxylic acid ester
mobley_6978427	COC(=O)C1CCCCC1	methyl cyclohexanecarboxylate	-3.3	0.6	-4.38	0.03	10.1021/ct050097l	10.1021/acs.jced.7b00104	Experimental uncertainty not presently available, so assigned a default value.	-2.4	0.55	-2.86	-0.46	0.01	0.44	16	663	28	0.9	1.08	carboxylic acid ester
mobley_6981465	CC(C)OC(=O)C	isopropyl acetate	-2.64	0.6	-3.37	0.03	10.1021/ct050097l	10.1021/acs.jced.7b00104	Experimental uncertainty not presently available, so assigned a default value.	-2.9	0.13	-3.24	-0.34	0	0.6	13	666	28	0.26	0.73	carboxylic acid ester
mobley_6988468	CCc1ccccn1	2-ethylpyridine	-4.33	0.6	-3.31	0.03	10.1021/ct050097l	10.1021/acs.jced.7b00104	Experimental uncertainty not presently available, so assigned a default value.	-3.45	0.07	-3.87	-0.42	0.02	0.46	14	667	28	0.88	1.02	aromatic
mobley_7009711	Cc1cc(cc(c1)O)C	3,5-dimethylphenol	-6.27	0.6	-5.44	0.03	10.1021/ct050097l	10.1021/acs.jced.7b00104	Experimental uncertainty not presently available, so assigned a default value.	-4.33	0.08	-4.82	-0.49	0.02	1.45	15	665	28	1.94	0.83	phenol or hydroxyhetarene
mobley_7010316	C1CCC(CC1)O	cyclohexanol	-5.46	0.6	-4.18	0.03	10.1021/ct050097l	10.1021/acs.jced.7b00104	Experimental uncertainty not presently available, so assigned a default value.	-3.39	0.3	-3.75	-0.36	0	1.71	13	669	28	2.07	1.28	secondary alcohol
mobley_7015518	COC	methoxymethane	-1.91	0.6	-0.85	0.02	10.1021/ct050097l	10.1021/acs.jced.7b00104	Experimental uncertainty not presently available, so assigned a default value.	-0.92	0.05	-1.06	-0.14	0.02	0.85	9	671	28	0.99	1.06	dialkyl ether
mobley_7017274	c1ccc2c(c1)ccc3c2cccc3	phenanthrene	-3.88	0.6	-5.26	0.03	10.1021/ct050097l	10.1021/acs.jced.7b00104	Experimental uncertainty not presently available, so assigned a default value.	-3.22	0.13	-3.94	-0.72	0.01	0.06	20	840	30	0.66	1.38	aromatic
mobley_7039935	c1ccc2c(c1)cccc2O	naphthalen-1-ol	-7.67	0.6	-7.14	0.03	10.1021/ct050097l	10.1021/acs.jced.7b00104	Experimental uncertainty not presently available, so assigned a default value.	-5.7	0.1	-6.27	-0.57	0.01	1.4	17	664	28	1.97	0.53	phenol or hydroxyhetarene
mobley_7047032	CC(C)(C)Cl	2-chloro-2-methyl-propane	1.09	0.6	0.83	0.02	10.1021/ct050097l	10.1021/acs.jced.7b00104	Experimental uncertainty not presently available, so assigned a default value.	1.59	0.05	1.28	-0.31	0.02	0.19	11	665	28	0.5	0.26	alkyl chloride
mobley_7066554	c1cc(ccc1O)Cl	4-chlorophenol	-7.03	0.6	-5.37	0.03	10.1021/ct050097l	10.1021/acs.jced.7b00104	Experimental uncertainty not presently available, so assigned a default value.	-5.15	0.05	-5.56	-0.41	0	1.47	14	666	28	1.88	1.66	phenol or hydroxyhetarene
mobley_7099614	C=CCCl	3-chloroprop-1-ene	-0.57	0.6	0.94	0.02	10.1021/ct050097l	10.1021/acs.jced.7b00104	Experimental uncertainty not presently available, so assigned a default value.	0.34	0.05	0.1	-0.24	0.02	0.67	10	667	28	0.91	1.51	alkyl chloride
mobley_7106722	CCCC(C)C	isohexane	2.51	0.6	2.81	0.03	10.1021/ct050097l	10.1021/acs.jced.7b00104	Experimental uncertainty not presently available, so assigned a default value.	2.99	0.11	2.66	-0.33	0	0.15	12	668	28	0.48	0.3	alkane
mobley_7142697	CCCCCN	pentan-1-amine	-4.09	0.6	-2.83	0.03	10.1021/ct050097l	10.1021/acs.jced.7b00104	Experimental uncertainty not presently available, so assigned a default value.	-0.76	0.05	-1.07	-0.31	0.01	3.02	12	668	28	3.33	1.26	primary amine
mobley_7150646	c1cc(ccc1Br)Br	1,4-dibromobenzene	-2.3	0.6	-1.09	0.03	10.1021/ct050097l	10.1021/acs.jced.7b00104	Experimental uncertainty not presently available, so assigned a default value.	-1.96	0.12	-2.44	-0.48	0.01	0.14	14	910	31	0.34	1.21	aryl bromide
mobley_7157427	CCCCCCCCl	1-chloroheptane	0.29	0.6	1.47	0.03	10.1021/ct050097l	10.1021/acs.jced.7b00104	Experimental uncertainty not presently available, so assigned a default value.	1.9	0.2	1.43	-0.47	0.01	1.14	14	841	30	1.61	1.18	alkyl chloride
mobley_7176248	CCCN(CCC)c1c(cc(cc1[N+](=O)[O-])C(F)(F)F)[N+](=O)[O-]	trifluralin	-3.25	0.1	-2.02	0.04	10.1021/jp806724u	10.1021/acs.jced.7b00104	Experimental uncertainty not presently available, so assigned a default value. Changed IUPAC name from trifluralin to 2,6-Dinitro-N,N-dipropyl-4-(trifluoromethyl)aniline for better handling/standardization.	-6.33	0.19	-7.42	-1.09	0	4.17	29	831	30	3.08	1.23	tertiary amine
mobley_7176290	c1cc(cc(c1)O)[N+](=O)[O-]	3-nitrophenol	-9.62	0.6	-7.89	0.03	10.1021/ct050097l	10.1021/acs.jced.7b00104	Experimental uncertainty not presently available, so assigned a default value.	-7.42	0.13	-7.93	-0.51	0.01	1.69	16	664	28	2.2	1.73	phenol or hydroxyhetarene
mobley_718988	CCCCCCCN	heptan-1-amine	-3.79	0.6	-2.55	0.03	10.1021/ct050097l	10.1021/acs.jced.7b00104	Experimental uncertainty not presently available, so assigned a default value.	-0.39	0.08	-0.82	-0.43	0	2.97	14	751	29	3.4	1.24	primary amine
mobley_7200804	c1ccc(c(c1)O)F	2-fluorophenol	-5.29	0.6	-3.35	0.04	10.1021/ct050097l	10.1021/acs.jced.7b00104	Experimental uncertainty not presently available, so assigned a default value.	-4.39	0.12	-4.74	-0.35	0.01	0.55	14	668	28	0.9	1.94	phenol or hydroxyhetarene
mobley_7203421	CCCCCC(=O)N	hexanamide	-9.31	0.6	-8.1	0.03	10.1021/ct050097l	10.1021/acs.jced.7b00104	Experimental uncertainty not presently available, so assigned a default value.	-6.83	0.07	-7.28	-0.45	0.01	2.03	14	751	29	2.48	1.21	primary carboxylic acid amide
mobley_7227357	CCC(CC)O	pentan-3-ol	-4.35	0.6	-2.79	0.03	10.1021/ct050097l	10.1021/acs.jced.7b00104	Experimental uncertainty not presently available, so assigned a default value.	-2.89	0.08	-3.24	-0.35	0	1.11	12	667	28	1.46	1.56	secondary alcohol
mobley_7239499	c1ccc2c(c1)Oc3cccc(c3O2)Cl	1-chlorodibenzo-p-dioxin	-3.52	0.1	-4.47	0.04	10.1007/s10822-012-9568-8	10.1021/acs.jced.7b00104	Experimental uncertainty not presently available, so assigned a default value.	-2.02	0.07	-2.76	-0.74	0.01	0.76	21	838	30	1.5	0.95	diaryl ether
mobley_7261305	NN	hydrazine	-9.3	0.6	-6.51	0.02	10.1021/ct050097l	10.1021/acs.jced.7b00104	Experimental uncertainty not presently available, so assigned a default value.	-6.75	0.02	-6.83	-0.08	0.01	2.47	8	672	28	2.55	2.79	hydrazine derivative
mobley_7295828	COc1ccccc1	anisole	-2.45	0.6	-2.32	0.03	10.1021/ct050097l	10.1021/acs.jced.7b00104	Experimental uncertainty not presently available, so assigned a default value.	-2.02	0.08	-2.42	-0.4	0.01	0.03	14	667	28	0.43	0.13	alkyl aryl ether
mobley_7298388	Cc1cccc(c1)[N+](=O)[O-]	1-methyl-3-nitro-benzene	-3.45	0.6	-3.28	0.03	10.1021/ct050097l	10.1021/acs.jced.7b00104	Experimental uncertainty not presently available, so assigned a default value.	-2.38	0.07	-2.89	-0.51	0.01	0.56	16	667	28	1.07	0.17	nitro
mobley_7326982	CC(C)O	propan-2-ol	-4.74	0.6	-3.43	0.02	10.1021/ct050097l	10.1021/acs.jced.7b00104	Experimental uncertainty not presently available, so assigned a default value.	-3.91	0.05	-4.11	-0.2	0.02	0.63	10	669	28	0.83	1.31	secondary alcohol
mobley_7360181	COC(C(F)(F)F)(OC)OC	1,1,1-trifluoro-2,2,2-trimethoxyethane	-0.8	0.2	-2.32	0.03	10.1007/s10822-010-9350-8	10.1021/acs.jced.7b00104	Experimental uncertainty not presently available, so assigned a default value. Changed IUPAC name from trimethyl orthotrifluoroacetate to 1,1,1-trifluoro-2,2,2-trimethoxyethane for better handling/standardization.	-0.25	0.16	-0.66	-0.41	0	0.14	17	666	28	0.55	1.52	halogen derivative
mobley_7364468	CC1=CC(=O)CC(C1)(C)C	3,5,5-trimethylcyclohex-2-en-1-one	-5.18	1.37	-4.09	0.03	10.1021/jp806724u	10.1021/acs.jced.7b00104	Experimental uncertainty not presently available, so assigned a default value. Changed IUPAC name from isophorone to 3,5,5-trimethylcyclohex-2-en-1-one for better handling/standardization.	-3.07	0.06	-3.59	-0.52	0.01	1.59	16	667	28	2.11	1.09	ketone
mobley_7375018	CCCCCCCCCC(=O)C	undecan-2-one	-2.15	0.6	-2.2	0.04	10.1021/ct050097l	10.1021/acs.jced.7b00104	Experimental uncertainty not presently available, so assigned a default value.	-2.18	0.14	-2.81	-0.63	0.03	0.66	18	1001	32	0.03	0.05	ketone
mobley_7378987	Cn1cnc2c1c(=O)n(c(=O)n2C)C	caffeine	-12.64	0.74	-17.62	0.04	10.1007/s10822-010-9350-8	10.1021/acs.jced.7b00104	Experimental uncertainty not presently available, so assigned a default value.	-14.71	0.11	-15.54	-0.83	0.03	2.9	20	662	28	2.07	4.98	oxo(het)arene
mobley_7393673	COc1ccc(cc1)C(=O)OC	methyl 4-methoxybenzoate	-5.33	0.6	-6.46	0.03	10.1139/v92-210	10.1021/acs.jced.7b00104	Experimental uncertainty not presently available, so assigned a default value.	-5.07	0.05	-5.63	-0.56	0.01	0.3	18	843	30	0.26	1.13	alkyl aryl ether
mobley_7415647	CN(C)C(=O)c1ccc(cc1)[N+](=O)[O-]	N,N-dimethyl-4-nitro-benzamide	-11.95	0.6	-10.04	0.04	10.1139/v92-210	10.1021/acs.jced.7b00104	Experimental uncertainty not presently available, so assigned a default value.	-11.05	0.28	-11.84	-0.79	0.02	0.11	20	839	30	0.9	1.91	tertiary carboxylic acid amide
mobley_7417968	CCOCCOC(=O)C	2-ethoxyethyl acetate	-5.31	0.1	-5.75	0.03	SAMPL4_Guthrie	10.1021/acs.jced.7b00104	Experimental uncertainty not presently available, so assigned a default value.	-5.36	0.05	-5.78	-0.42	0.01	0.47	15	665	28	0.05	0.44	dialkyl ether
mobley_7455579	CC(C)COC=O	isobutyl formate	-2.22	0.6	-3.46	0.03	10.1021/ct050097l	10.1021/acs.jced.7b00104	Experimental uncertainty not presently available, so assigned a default value.	-1.85	0.09	-2.17	-0.32	0.02	0.05	13	666	28	0.37	1.24	carboxylic acid ester
mobley_7463408	CCC(=O)Nc1ccc(c(c1)Cl)Cl	N-(3,4-dichlorophenyl)propanimidic acid	-7.78	1.93	-9.41	0.04	10.1021/jp806724u	10.1021/acs.jced.7b00104	Experimental uncertainty not presently available, so assigned a default value. Changed IUPAC name from propanil to N-(3,4-dichlorophenyl)propanimidic acid for better handling/standardization.	-10.6	0.22	-11.33	-0.73	0.03	3.55	19	997	32	2.82	1.63	aryl chloride
mobley_7463799	c1ccc(cc1)CCCO	3-phenylpropan-1-ol	-6.92	0.6	-5.77	0.04	10.1021/ct050097l	10.1021/acs.jced.7b00104	Experimental uncertainty not presently available, so assigned a default value.	-5.88	0.05	-6.41	-0.53	0.01	0.51	16	663	28	1.04	1.15	primary alcohol
mobley_7497999	CC(=O)c1ccccc1	1-phenylethanone	-4.58	0.6	-5.08	0.03	10.1021/ct050097l	10.1021/acs.jced.7b00104	Experimental uncertainty not presently available, so assigned a default value.	-4.44	0.04	-4.87	-0.43	0.02	0.29	15	666	28	0.14	0.5	ketone
mobley_7532833	CC#N	acetonitrile	-3.88	0.6	-2.79	0.02	10.1021/jp0264477	10.1021/acs.jced.7b00104	Experimental uncertainty not presently available, so assigned a default value.	-3.58	0.07	-3.75	-0.17	0.01	0.13	9	673	28	0.3	1.09	carbonitrile
mobley_7542832	CCCOCCC	1-propoxypropane	-1.16	0.6	0	0.03	10.1021/ct050097l	10.1021/acs.jced.7b00104	Experimental uncertainty not presently available, so assigned a default value.	-0.21	0.05	-0.58	-0.37	0	0.58	13	755	29	0.95	1.16	dialkyl ether
mobley_755351	COc1cccc(c1)N	3-methoxyaniline	-7.29	0.6	-7.2	0.03	10.1021/ct050097l	10.1021/acs.jced.7b00104	Experimental uncertainty not presently available, so assigned a default value.	-5.66	0.06	-6.14	-0.48	0.02	1.15	15	667	28	1.63	0.09	alkyl aryl ether
mobley_7573149	CCCOC(=O)C	propyl acetate	-2.79	0.6	-3.49	0.03	10.1021/ct050097l	10.1021/acs.jced.7b00104	Experimental uncertainty not presently available, so assigned a default value.	-2.77	0.03	-3.12	-0.35	0.02	0.33	13	668	28	0.02	0.7	carboxylic acid ester
mobley_7599023	c1ccc(cc1)Br	bromobenzene	-1.46	0.6	-0.95	0.03	10.1021/ct050097l	10.1021/acs.jced.7b00104	Experimental uncertainty not presently available, so assigned a default value.	-0.95	0.06	-1.35	-0.4	0.01	0.11	13	666	28	0.51	0.51	aryl bromide
mobley_7608435	CCCCCCCC(=O)OC	methyl octanoate	-2.04	0.6	-3.04	0.04	10.1021/ct050097l	10.1021/acs.jced.7b00104	Experimental uncertainty not presently available, so assigned a default value.	-3.2	0.1	-3.76	-0.56	0.01	1.72	17	908	31	1.16	1	carboxylic acid ester
mobley_7608462	c1ccc(cc1)Cl	chlorobenzene	-1.12	0.6	-0.47	0.02	10.1021/ct050097l	10.1021/acs.jced.7b00104	Experimental uncertainty not presently available, so assigned a default value.	-0.45	0.08	-0.81	-0.36	0.02	0.31	13	665	28	0.67	0.65	aryl chloride
mobley_7610437	CC[C@H](C(C)C)O	2-methylpentan-3-ol	-3.88	0.6	-2.42	0.03	10.1021/ct050097l	10.1021/acs.jced.7b00104	Renamed mobley_7610437 from 2-methylpentan-3-ol to (3R)-2-methylpentan-3-ol (the name from the 3D structure) since the former did not completely specify stereochemistry.	-2.49	0.11	-2.88	-0.39	0.01	1	13	666	28	1.39	1.46	secondary alcohol
mobley_766666	C(=C(Cl)Cl)Cl	1,1,2-trichloroethylene	-0.44	0.6	0.82	0.02	10.1021/ct050097l	10.1021/acs.jced.7b00104	Experimental uncertainty not presently available, so assigned a default value.	-0.63	0.05	-1.01	-0.38	0.01	0.57	11	664	28	0.19	1.26	halogen derivative
mobley_7676709	CC1=CC(=O)[C@@H](CC1)C(C)C	6-isopropyl-3-methyl-1-cyclohex-2-enone	-4.51	0.1	-3.83	0.03	SAMPL4_Guthrie	10.1021/acs.jced.7b00104	Renamed mobley_7676709 from 6-isopropyl-3-methyl-1-cyclohex-2-enone to (6S)-6-isopropyl-3-methyl-cyclohex-2-en-1-one (the name from the 3D structure) since the former did not completely specify stereochemistry.	-4.25	0.22	-4.83	-0.58	0.01	0.32	17	751	29	0.26	0.68	ketone
mobley_7688753	c1cc(cc(c1)O)C=O	3-hydroxybenzaldehyde	-9.52	1.9	-9.37	0.03	10.1021/ct050097l	10.1021/acs.jced.7b00104	Experimental uncertainty not presently available, so assigned a default value. Experimental value updated 10/22/13 from J. Peter Guthrie's examination of published data. A range of values -7.48 to -9.52 seem possible, but the original experimental data has not yet been located. More work is needed.	-7.72	0.09	-8.14	-0.42	0.01	1.38	15	667	28	1.8	0.15	aldehyde
mobley_7690440	CSSC	methyldisulfanylmethane	-1.83	0.6	-0.09	0.02	10.1021/ct050097l	10.1021/acs.jced.7b00104	Experimental uncertainty not presently available, so assigned a default value.	0.1	0.12	-0.25	-0.35	0.02	1.58	10	668	28	1.93	1.74	disulfide
mobley_7708038	CCCBr	1-bromopropane	-0.56	0.6	0.58	0.02	10.1021/ct050097l	10.1021/acs.jced.7b00104	Experimental uncertainty not presently available, so assigned a default value.	0.01	0.06	-0.27	-0.28	0.01	0.29	10	563	26	0.57	1.14	alkyl bromide
mobley_7735340	c1cnc[nH]1	imidazole	-9.63	0.6	-7.97	0.02	10.1021/ct050097l	10.1021/acs.jced.7b00104	Experimental uncertainty not presently available, so assigned a default value.	-10.54	0.07	-10.8	-0.26	0.01	1.17	11	670	28	0.91	1.66	aromatic
mobley_7758918	CCC(=O)O	propionic acid	-6.46	0.6	-9.09	0.03	10.1021/ct050097l	10.1021/acs.jced.7b00104	Experimental uncertainty not presently available, so assigned a default value.	-4.02	0.22	-4.26	-0.24	0.01	2.2	11	669	28	2.44	2.63	carboxylic acid
mobley_7768165	C(CBr)Cl	1-bromo-2-chloro-ethane	-1.95	0.6	-0.8	0.02	10.1021/ct050097l	10.1021/acs.jced.7b00104	Experimental uncertainty not presently available, so assigned a default value.	0.01	0.09	-0.29	-0.3	0.03	1.66	10	666	28	1.96	1.15	alkyl chloride
mobley_7769613	CC(C)(C)Br	2-bromo-2-methyl-propane	0.84	0.6	0.44	0.02	10.1021/ct050097l	10.1021/acs.jced.7b00104	Experimental uncertainty not presently available, so assigned a default value.	1.4	0.05	1.06	-0.34	0.02	0.22	11	665	28	0.56	0.4	alkyl bromide
mobley_7774695	CNc1ccccc1	N-methylaniline	-4.69	0.6	-5.72	0.03	10.1021/ct050097l	10.1021/acs.jced.7b00104	Experimental uncertainty not presently available, so assigned a default value.	-2.81	0.04	-3.21	-0.4	0.02	1.48	14	666	28	1.88	1.03	secondary amine
mobley_778352	CC=C(C)C	2-methylbut-2-ene	1.31	0.6	2.27	0.02	10.1021/jp0264477	10.1021/acs.jced.7b00104	Experimental uncertainty not presently available, so assigned a default value.	1.74	0.05	1.43	-0.31	0.01	0.12	11	669	28	0.43	0.96	alkene
mobley_7794077	c1c(c(=O)[nH]c(=O)[nH]1)C(F)(F)F	5-trifluoromethyluracil	-15.46	0.16	-17.35	0.03	10.1007/s10822-010-9350-8	10.1021/acs.jced.7b00104	Experimental uncertainty not presently available, so assigned a default value.	-12.87	0.01	-13.41	-0.54	0.01	2.05	18	662	28	2.59	1.89	halogen derivative
mobley_7814642	c1cc(c(cc1Cl)Cl)Cl	1,2,4-trichlorobenzene	-1.12	0.6	-0.12	0.03	10.1021/ct050097l	10.1021/acs.jced.7b00104	Experimental uncertainty not presently available, so assigned a default value.	-1.1	0.12	-1.55	-0.45	0.01	0.43	15	839	30	0.02	1	aryl chloride
mobley_7829570	CCCC[N@](CC)c1c(cc(cc1[N+](=O)[O-])C(F)(F)F)[N+](=O)[O-]	N-butyl-N-ethyl-2,6-dinitro-4-(trifluoromethyl)aniline	-3.51	1.93	-2.3	0.05	10.1021/jp806724u	10.1021/acs.jced.7b00104	Experimental uncertainty not presently available, so assigned a default value. Changed IUPAC name from benefin to N-butyl-N-ethyl-2,6-dinitro-4-(trifluoromethyl)aniline for better handling/standardization.	-6.6	0.33	-7.71	-1.11	0.01	4.2	29	997	32	3.09	1.21	tertiary amine
mobley_7859387	CCCCCCC=O	heptanal	-2.67	0.6	-2.7	0.03	10.1021/ct050097l	10.1021/acs.jced.7b00104	Experimental uncertainty not presently available, so assigned a default value.	-1.1	0.09	-1.49	-0.39	0.02	1.18	14	845	30	1.57	0.03	aldehyde
mobley_7860938	CCCCNCCCC	N-butylbutan-1-amine	-3.24	0.6	-2.08	0.03	10.1021/ct050097l	10.1021/acs.jced.7b00104	Experimental uncertainty not presently available, so assigned a default value.	-0.41	0.13	-0.91	-0.5	0.02	2.33	15	843	30	2.83	1.16	secondary amine
mobley_7869158	CC[C@H](C)O[N+](=O)[O-]	[(2S)-butan-2-yl] nitrate	-1.82	0.1	-1.86	0.03	10.1021/jp806724u	10.1021/acs.jced.7b00104	Experimental uncertainty not presently available, so assigned a default value. Changed IUPAC name from 2-butyl nitrate to [(2S)-butan-2-yl] nitrate for better handling/standardization.	-0.48	0.32	-0.85	-0.37	0.01	0.97	14	666	28	1.34	0.04	nitrate
mobley_7893124	CC(C)(C)c1ccccc1	tert-butylbenzene	-0.44	0.6	-0.8	0.03	10.1021/ct050097l	10.1021/acs.jced.7b00104	Experimental uncertainty not presently available, so assigned a default value.	0.67	0.08	0.13	-0.54	0	0.57	16	664	28	1.11	0.36	aromatic
mobley_7912193	CCCCOC(=O)c1ccc(cc1)O	butyl paraben	-8.72	0.27	-8.77	0.04	10.1007/s10822-010-9350-8	10.1021/acs.jced.7b00104	Experimental uncertainty not presently available, so assigned a default value.	-6.39	0.16	-7.07	-0.68	0.01	1.65	20	1003	32	2.33	0.05	phenol or hydroxyhetarene
mobley_7913234	CCCCOC[C@H](C)O	1-butoxy-2-propanol	-5.73	0.15	-3.89	0.04	SAMPL4_Guthrie	10.1021/acs.jced.7b00104	Renamed mobley_7913234 from 1-butoxy-2-propanol to (2S)-1-butoxypropan-2-ol (the name from the 3D structure) since the former did not completely specify stereochemistry.	-4.07	0.08	-4.54	-0.47	0.02	1.19	15	843	30	1.66	1.84	secondary alcohol
mobley_7943327	CCC(=O)OCC	ethyl propanoate	-2.68	0.6	-3.22	0.03	10.1021/ct050097l	10.1021/acs.jced.7b00104	Experimental uncertainty not presently available, so assigned a default value.	-1.8	0.08	-2.12	-0.32	0	0.56	13	667	28	0.88	0.54	carboxylic acid ester
mobley_7977115	CCC[C@H](CC)O	hexan-3-ol	-4.06	0.6	-2.58	0.03	10.1021/ct050097l	10.1021/acs.jced.7b00104	Renamed mobley_7977115 from hexan-3-ol to (3S)-hexan-3-ol (the name from the 3D structure) since the former did not completely specify stereochemistry.	-2.78	0.04	-3.16	-0.38	0.01	0.9	13	667	28	1.28	1.48	secondary alcohol
mobley_7983227	CC[C@@H](C)CO	2-methylbutan-1-ol	-4.42	0.6	-3	0.03	10.1021/ct050097l	10.1021/acs.jced.7b00104	Renamed mobley_7983227 from 2-methylbutan-1-ol to (2R)-2-methylbutan-1-ol (the name from the 3D structure) since the former did not completely specify stereochemistry.	-3.52	0.05	-3.84	-0.32	0.02	0.58	12	667	28	0.9	1.42	primary alcohol
mobley_7988076	c1cc(ccc1C=O)O	4-hydroxybenzaldehyde	-8.83	0.6	-10.05	0.03	10.1021/ct050097l	10.1021/acs.jced.7b00104	Experimental uncertainty not presently available, so assigned a default value.	-7.7	0.11	-8.13	-0.43	0.01	0.7	15	667	28	1.13	1.22	aldehyde
mobley_8006582	C1CCCC1	cyclopentane	1.2	0.6	1.65	0.02	10.1021/ct050097l	10.1021/acs.jced.7b00104	Experimental uncertainty not presently available, so assigned a default value.	1.6	0.07	1.32	-0.28	0.01	0.12	11	669	28	0.4	0.45	alkane
mobley_8011706	CN(C)C=O	N,N-dimethylformamide	-7.81	0.6	-6.93	0.02	10.1021/ct050097l	10.1021/acs.jced.7b00104	Experimental uncertainty not presently available, so assigned a default value.	-6.92	0.07	-7.21	-0.29	0	0.6	11	669	28	0.89	0.88	tertiary carboxylic acid amide
mobley_8048190	CC(=O)N	acetamide	-9.71	0.6	-8.82	0.02	10.1021/ct050097l	10.1021/acs.jced.7b00104	Experimental uncertainty not presently available, so assigned a default value.	-7.64	0.07	-7.86	-0.22	0.02	1.85	10	670	28	2.07	0.89	primary carboxylic acid amide
mobley_8052240	c1ccc2c(c1)C(=O)c3cccc(c3C2=O)N	1-amino-9,10-anthracenedione	-9.44	0.74	-12.21	0.04	SAMPL4_Guthrie	10.1021/acs.jced.7b00104	Experimental uncertainty not presently available, so assigned a default value.	-10.61	0.07	-11.45	-0.84	0	2.01	23	840	30	1.17	2.77	ketone
mobley_8057732	c1cc(cc(c1)Cl)O	3-chlorophenol	-6.62	0.6	-5.02	0.03	10.1021/ct050097l	10.1021/acs.jced.7b00104	Experimental uncertainty not presently available, so assigned a default value.	-4.81	0.04	-5.22	-0.41	0.01	1.4	14	666	28	1.81	1.6	phenol or hydroxyhetarene
mobley_8118832	C=CCO	prop-2-en-1-ol	-5.03	0.6	-3.29	0.02	10.1021/ct050097l	10.1021/acs.jced.7b00104	Experimental uncertainty not presently available, so assigned a default value.	-4.98	0.09	-5.2	-0.22	0.01	0.17	10	669	28	0.05	1.74	primary alcohol
mobley_8124669	CCc1cccc(c1N(COC)C(=O)CCl)CC	alachlor	-8.21	0.29	-6.85	0.05	10.1021/jp806724u	10.1021/acs.jced.7b00104	Experimental uncertainty not presently available, so assigned a default value.	-7.86	0.23	-8.91	-1.05	0.02	0.7	24	740	29	0.35	1.36	hemiaminal
mobley_8127829	CCc1ccccc1	ethylbenzene	-0.79	0.6	-0.61	0.03	10.1021/ct050097l	10.1021/acs.jced.7b00104	Experimental uncertainty not presently available, so assigned a default value.	0.15	0.07	-0.28	-0.43	0	0.51	14	666	28	0.94	0.18	aromatic
mobley_819018	CC(=CCC/C(=C/CO)/C)C	(2E)-3,7-dimethylocta-2,6-dien-1-ol	-4.45	0.24	-2.52	0.04	SAMPL4_Guthrie	10.1021/acs.jced.7b00104	Experimental uncertainty not presently available, so assigned a default value. IUPAC name standardized in v0.2 to match PubChem.	-4.04	0.13	-4.68	-0.64	0	0.23	17	750	29	0.41	1.93	primary alcohol
mobley_8191186	C(C(F)(F)F)Cl	2-chloro-1,1,1-trifluoro-ethane	0.06	0.6	0.23	0.02	10.1021/ct050097l	10.1021/acs.jced.7b00104	Experimental uncertainty not presently available, so assigned a default value.	-1.07	0.04	-1.32	-0.25	0	1.38	12	668	28	1.13	0.17	alkyl chloride
mobley_8207196	CCNc1nc(nc(n1)Cl)NCC	simazine	-10.22	0.1	-10.91	0.04	10.1021/jp806724u	10.1021/acs.jced.7b00104	Experimental uncertainty not presently available, so assigned a default value.	-0.31	0.07	-0.9	-0.59	0.01	9.32	19	837	30	9.91	0.69	secondary amine
mobley_820789	CCCC(=O)O	butyric acid	-6.35	0.6	-9.43	0.03	10.1021/ct050097l	10.1021/acs.jced.7b00104	Experimental uncertainty not presently available, so assigned a default value.	-4.61	0.17	-4.89	-0.28	0.01	1.46	12	668	28	1.74	3.08	carboxylic acid
mobley_8208692	c1c(c(c(c(c1Cl)Cl)Cl)Cl)c2c(cc(c(c2Cl)Cl)Cl)Cl	1,2,3,4-tetrachloro-5-(2,3,4,6-tetrachlorophenyl)benzene	-4.61	0.25	-0.04	0.05	10.1007/s10822-012-9568-8	10.1021/acs.jced.7b00104	Experimental uncertainty not presently available, so assigned a default value.	-2.12	0.13	-3.19	-1.07	0.03	1.42	26	1210	34	2.49	4.57	aryl chloride
mobley_8221999	CCCC#N	butanenitrile	-3.64	0.6	-2.29	0.02	10.1021/ct050097l	10.1021/acs.jced.7b00104	Experimental uncertainty not presently available, so assigned a default value.	-2.33	0.05	-2.6	-0.27	0.01	1.04	11	668	28	1.31	1.35	carbonitrile
mobley_8260524	CC#C	prop-1-yne	-0.48	0.6	0.07	0.02	10.1021/ct050097l	10.1021/acs.jced.7b00104	Experimental uncertainty not presently available, so assigned a default value.	-0.31	0.04	-0.48	-0.17	0.01	0	9	672	28	0.17	0.55	alkyne
mobley_8311303	c1cc(c(cc1c2c(c(cc(c2Cl)Cl)Cl)Cl)Cl)Cl	1,2,4,5-tetrachloro-3-(3,4-dichlorophenyl)benzene	-4.38	0.22	-0.7	0.04	10.1007/s10822-012-9568-8	10.1021/acs.jced.7b00104	Experimental uncertainty not presently available, so assigned a default value.	-2.53	0.04	-3.52	-0.99	0.03	0.86	24	990	32	1.85	3.68	aryl chloride
mobley_8320545	CC[N+](=O)[O-]	1-nitroethane	-3.71	0.6	-1.84	0.02	10.1021/ct050097l	10.1021/acs.jced.7b00104	Experimental uncertainty not presently available, so assigned a default value.	-5.84	0.02	-6.1	-0.26	0.01	2.39	11	668	28	2.13	1.87	nitro
mobley_8337722	C[C@@H]1CC[C@H]([C@@H](C1)O)C(C)C	(1R,2S,5R)-2-isopropyl-5-methylcyclohexanol	-3.2	0.28	-3.35	0.04	SAMPL4_Guthrie	10.1021/acs.jced.7b00104	Experimental uncertainty not presently available, so assigned a default value.	-2.43	0.34	-3.04	-0.61	0.01	0.16	17	747	29	0.77	0.15	secondary alcohol
mobley_8337977	CC(C)CC(=O)C	4-methylpentan-2-one	-3.05	0.6	-3.12	0.03	10.1021/ct050097l	10.1021/acs.jced.7b00104	Experimental uncertainty not presently available, so assigned a default value.	-2.97	0.04	-3.33	-0.36	0.01	0.28	13	667	28	0.08	0.07	ketone
mobley_8426916	CCNCC	N-ethylethanamine	-4.07	0.6	-2.99	0.03	10.1021/ct050097l	10.1021/acs.jced.7b00104	Experimental uncertainty not presently available, so assigned a default value.	0.29	0.1	0.03	-0.26	0.01	4.1	11	668	28	4.36	1.08	secondary amine
mobley_8427539	CCC(=O)N	propionamide	-9.4	0.2	-8.31	0.02	10.1039/P29900000291	10.1021/acs.jced.7b00104	Experimental uncertainty as suggested by 10.1039/P29900000291 -- 0.2 kcal/mol.	-7.53	0.07	-7.81	-0.28	0.01	1.59	11	669	28	1.87	1.09	primary carboxylic acid amide
mobley_8436428	CC(C)CC(C)C	2,4-dimethylpentane	2.83	0.6	2.76	0.03	10.1021/ct050097l	10.1021/acs.jced.7b00104	Experimental uncertainty not presently available, so assigned a default value.	3.47	0.1	3.09	-0.38	0.01	0.26	13	668	28	0.64	0.07	alkane
mobley_8449031	CCN(CC)CC	N,N-diethylethanamine	-3.22	0.6	-1.96	0.03	10.1021/ct050097l	10.1021/acs.jced.7b00104	Experimental uncertainty not presently available, so assigned a default value.	-1.51	0.37	-1.91	-0.4	0.02	1.31	13	667	28	1.71	1.26	tertiary amine
mobley_8467917	CCCC/C=C/C	hept-2-ene	1.68	0.6	2.78	0.03	10.1021/ct050097l	10.1021/acs.jced.7b00104	Renamed mobley_8467917 from hept-2-ene to (E)-hept-2-ene (the name from the 3D structure) since the former did not completely specify stereochemistry.	2.48	0.04	2.07	-0.41	0	0.39	13	666	28	0.8	1.1	alkene
mobley_8492526	CCCCC=O	pentanal	-3.03	0.6	-2.93	0.03	10.1021/ct050097l	10.1021/acs.jced.7b00104	Experimental uncertainty not presently available, so assigned a default value.	-1.51	0.07	-1.78	-0.27	0	1.25	12	669	28	1.52	0.1	aldehyde
mobley_8514745	CCCCCOC(=O)C	pentyl acetate	-2.51	0.6	-2.56	0.03	10.1021/ct050097l	10.1021/acs.jced.7b00104	Experimental uncertainty not presently available, so assigned a default value.	-2.22	0.14	-2.67	-0.45	0.01	0.16	15	843	30	0.29	0.05	carboxylic acid ester
mobley_8522124	CCCCCCC#C	oct-1-yne	0.71	0.6	0.83	0.03	10.1021/ct050097l	10.1021/acs.jced.7b00104	Experimental uncertainty not presently available, so assigned a default value.	0.34	0.08	-0.09	-0.43	0.03	0.8	14	666	28	0.37	0.12	alkyne
mobley_8525830	CCCCCI	1-iodopentane	-0.14	0.6	-0.11	0.03	10.1021/ct050097l	10.1021/acs.jced.7b00104	Experimental uncertainty not presently available, so assigned a default value.	-0.11	0.07	-0.6	-0.49	0.01	0.46	12	665	28	0.03	0.03	alkyl iodide
mobley_852937	c1cc(ccc1O)F	4-fluorophenol	-6.19	0.6	-4.96	0.03	10.1021/ct050097l	10.1021/acs.jced.7b00104	Experimental uncertainty not presently available, so assigned a default value.	-5.69	0.01	-6.06	-0.37	0.02	0.13	14	667	28	0.5	1.23	phenol or hydroxyhetarene
mobley_8558116	CN1CCOCC1	4-methylmorpholine	-6.32	0.6	-5.77	0.03	10.1021/ct050097l	10.1021/acs.jced.7b00104	Experimental uncertainty not presently available, so assigned a default value.	-5.39	0.3	-5.74	-0.35	0.01	0.58	13	667	28	0.93	0.55	dialkyl ether
mobley_8573194	CCCC=O	butanal	-3.18	0.6	-3.04	0.02	10.1021/ct050097l	10.1021/acs.jced.7b00104	Experimental uncertainty not presently available, so assigned a default value.	-1.64	0.05	-1.87	-0.23	0.01	1.31	11	669	28	1.54	0.14	aldehyde
mobley_8578590	CS(=O)C	methylsulfinylmethane	-9.28	0.57	-8.24	0.02	10.1080/09593338709384509 and 10.1038/313384a0	10.1021/acs.jced.7b00104	Experimental uncertainty not presently available, so assigned a default value. Updated 10/22/13 using the mean of experimental data from two sources from J. Peter Guthrie -- Watts & Brimblecombe (1987) and Taft & Abraham et al. (1985). Uncertainty taken as the standard deviation across the two datapoints..	-10.51	0.13	-10.78	-0.27	0.01	1.5	10	670	28	1.23	1.04	sulfoxide
mobley_859464	CC(C)COC(=O)C	isobutyl acetate	-2.36	0.6	-2.9	0.03	10.1021/ct050097l	10.1021/acs.jced.7b00104	Experimental uncertainty not presently available, so assigned a default value.	-2.03	0.1	-2.42	-0.39	0.02	0.06	14	665	28	0.33	0.54	carboxylic acid ester
mobley_8614858	CCCCCCC	heptane	2.67	0.6	2.92	0.03	10.1021/ct050097l	10.1021/acs.jced.7b00104	Experimental uncertainty not presently available, so assigned a default value.	3.09	0.11	2.71	-0.38	0.01	0.04	13	754	29	0.42	0.25	alkane
mobley_8668219	CC[C@@H](C)C(C)C	2,3-dimethylpentane	2.52	0.6	2.62	0.03	10.1021/ct050097l	10.1021/acs.jced.7b00104	Renamed mobley_8668219 from 2,3-dimethylpentane to (3R)-2,3-dimethylpentane (the name from the 3D structure) since the former did not completely specify stereochemistry.	3.08	0.07	2.71	-0.37	0.02	0.19	13	667	28	0.56	0.1	alkane
mobley_8685905	[C@@H](C(F)(F)F)(F)Br	2-bromo-1,1,1,2-tetrafluoro-ethane	0.5	0.6	0.23	0.02	10.1021/ct050097l	10.1021/acs.jced.7b00104	Renamed mobley_8685905 from 2-bromo-1,1,1,2-tetrafluoro-ethane to (2R)-2-bromo-1,1,1,2-tetrafluoro-ethane (the name from the 3D structure) since the former did not completely specify stereochemistry.	-0.14	0.07	-0.44	-0.3	0.01	0.94	13	665	28	0.64	0.27	alkyl fluoride
mobley_8691603	Cc1cccc(c1)O	m-cresol	-5.49	0.6	-5.38	0.03	10.1021/ct050097l	10.1021/acs.jced.7b00104	Experimental uncertainty not presently available, so assigned a default value.	-4.52	0.01	-4.94	-0.42	0.01	0.55	14	668	28	0.97	0.11	phenol or hydroxyhetarene
mobley_8705848	CC(C)NC(C)C	N-isopropylpropan-2-amine	-3.22	0.6	-1.99	0.03	10.1021/ct050097l	10.1021/acs.jced.7b00104	Experimental uncertainty not presently available, so assigned a default value.	0.23	0.3	-0.13	-0.36	0.01	3.09	13	664	28	3.45	1.23	secondary amine
mobley_8713762	CCCN(CCC)C(=O)SCCC	N,N-dipropyl(propylsulfanyl)formamide	-4.13	1.36	-4.57	0.04	10.1021/jp806724u	10.1021/acs.jced.7b00104	Experimental uncertainty not presently available, so assigned a default value. Changed IUPAC name from vernolate to N,N-dipropyl(propylsulfanyl)formamide for better handling/standardization.	-4.95	0.37	-5.79	-0.84	0.01	1.66	19	840	30	0.82	0.44	thiocarbamic acid ester
mobley_8723116	c1cc(ccc1N)Cl	4-chloroaniline	-5.9	0.6	-5.28	0.03	10.1021/ct050097l	10.1021/acs.jced.7b00104	Experimental uncertainty not presently available, so assigned a default value.	-4.33	0.01	-4.75	-0.42	0.02	1.15	14	753	29	1.57	0.62	primary amine
mobley_8739734	CC(C)C(=O)C	3-methylbutan-2-one	-3.24	0.6	-3.08	0.03	10.1021/ct050097l	10.1021/acs.jced.7b00104	Experimental uncertainty not presently available, so assigned a default value.	-4.17	0.1	-4.48	-0.31	0.03	1.24	12	667	28	0.93	0.16	ketone
mobley_8746821	Cc1cccnc1C	2,3-dimethylpyridine	-4.82	0.6	-3.37	0.03	10.1021/ct050097l	10.1021/acs.jced.7b00104	Experimental uncertainty not presently available, so assigned a default value.	-2.93	0.05	-3.35	-0.42	0.01	1.47	14	667	28	1.89	1.45	aromatic
mobley_8754702	CCCOC=O	propyl formate	-2.48	0.6	-3.7	0.02	10.1021/ct050097l	10.1021/acs.jced.7b00104	Experimental uncertainty not presently available, so assigned a default value.	-2.57	0.04	-2.83	-0.26	0.03	0.35	12	667	28	0.09	1.22	carboxylic acid ester
mobley_8764620	c1cc(cnc1)C#N	pyridine-3-carbonitrile	-6.75	0.6	-5.58	0.03	10.1021/ct050097l	10.1021/acs.jced.7b00104	Experimental uncertainty not presently available, so assigned a default value.	-7.6	0.07	-8.01	-0.41	0.01	1.26	14	667	28	0.85	1.17	carbonitrile
mobley_8765203	CC(=C)C=C	isoprene	0.68	0.6	1.82	0.02	10.1021/ct050097l	10.1021/acs.jced.7b00104	Experimental uncertainty not presently available, so assigned a default value.	-0.05	0.05	-0.34	-0.29	0.02	1.02	11	669	28	0.73	1.14	alkene
mobley_8772587	CCCCI	1-iodobutane	-0.25	0.6	-0.22	0.03	10.1021/ct050097l	10.1021/acs.jced.7b00104	Experimental uncertainty not presently available, so assigned a default value.	-0.34	0.16	-0.77	-0.43	0.01	0.52	11	666	28	0.09	0.03	alkyl iodide
mobley_8785107	C[C@H]1CC[C@@H](O1)C	2,5-dimethyltetrahydrofuran	-2.92	0.6	-1.79	0.03	10.1021/ct050097l	10.1021/acs.jced.7b00104	Renamed mobley_8785107 from 2,5-dimethyltetrahydrofuran to (2S,5S)-2,5-dimethyltetrahydrofuran (the name from the 3D structure) since the former did not completely specify stereochemistry.	-1.74	0.08	-2.09	-0.35	0	0.83	13	667	28	1.18	1.13	dialkyl ether
mobley_8789465	c1ccc(c(c1)O)I	2-iodophenol	-6.2	0.6	-3.22	0.04	10.1021/ct050097l	10.1021/acs.jced.7b00104	Experimental uncertainty not presently available, so assigned a default value.	-3.97	0.08	-4.52	-0.55	0.01	1.68	14	752	29	2.23	2.98	phenol or hydroxyhetarene
mobley_8789864	COC(CC#N)(OC)OC	3,3,3-trimethoxypropanenitrile	-6.4	0.6	-5.86	0.03	10.1139/v80-201	10.1021/acs.jced.7b00104	Experimental uncertainty not presently available, so assigned a default value.	-6.05	0.23	-6.54	-0.49	0.02	0.14	16	665	28	0.35	0.54	carbonitrile
mobley_8798016	c1cnccc1C=O	pyridine-4-carbaldehyde	-7	0.6	-7.34	0.03	10.1021/ct050097l	10.1021/acs.jced.7b00104	Experimental uncertainty not presently available, so assigned a default value.	-7.36	0.06	-7.69	-0.33	0.02	0.69	14	668	28	0.36	0.34	aldehyde
mobley_8809190	CCCCc1ccccc1	butylbenzene	-0.4	0.6	-0.23	0.03	10.1021/ct050097l	10.1021/acs.jced.7b00104	Experimental uncertainty not presently available, so assigned a default value.	0.73	0.08	0.19	-0.54	0	0.59	16	845	30	1.13	0.17	aromatic
mobley_8809274	c1ccc(cc1)C(F)(F)F	trifluoromethylbenzene	-0.25	0.6	-0.57	0.03	10.1039/P29940001777	10.1021/acs.jced.7b00104	Experimental uncertainty not presently available, so assigned a default value.	-0.1	0.02	-0.5	-0.4	0	0.25	16	664	28	0.15	0.32	halogen derivative
mobley_8823527	c1cc(c(cc1Cl)c2cc(c(c(c2)Cl)Cl)Cl)Cl	1,2,3-trichloro-5-(2,5-dichlorophenyl)benzene	-3.61	0.13	-0.92	0.04	10.1007/s10822-012-9568-8	10.1021/acs.jced.7b00104	Experimental uncertainty not presently available, so assigned a default value.	-2.57	0.05	-3.49	-0.92	0.03	0.12	23	992	32	1.04	2.69	aryl chloride
mobley_8827942	c1ccc2c(c1)Oc3c(cc(c(c3O2)Cl)Cl)Cl	1,2,4-trichlorodibenzo-p-dioxin	-4.05	0.1	-3.16	0.04	10.1007/s10822-012-9568-8	10.1021/acs.jced.7b00104	Experimental uncertainty not presently available, so assigned a default value.	-1.92	0.07	-2.77	-0.85	0.01	1.28	23	996	32	2.13	0.89	diaryl ether
mobley_8861672	Cc1ccnc(c1)C	2,4-dimethylpyridine	-4.86	0.6	-3.28	0.03	10.1021/ct050097l	10.1021/acs.jced.7b00104	Experimental uncertainty not presently available, so assigned a default value.	-3.89	0.07	-4.3	-0.41	0.01	0.56	14	668	28	0.97	1.58	aromatic
mobley_8882696	C1CCOC1	tetrahydrofuran	-3.47	0.6	-2.2	0.02	10.1021/ct050097l	10.1021/acs.jced.7b00104	Experimental uncertainty not presently available, so assigned a default value.	-2.46	0.05	-2.72	-0.26	0.01	0.75	11	668	28	1.01	1.27	dialkyl ether
mobley_8883511	Cc1ccccc1C=O	2-methylbenzaldehyde	-3.93	0.1	-4.55	0.03	SAMPL4_Guthrie	10.1021/acs.jced.7b00104	Experimental uncertainty not presently available, so assigned a default value.	-2.68	0.08	-3.13	-0.45	0	0.8	15	666	28	1.25	0.62	aldehyde
mobley_8885088	C1CC=CC1	cyclopentene	0.56	0.6	1.23	0.02	10.1021/ct050097l	10.1021/acs.jced.7b00104	Experimental uncertainty not presently available, so assigned a default value.	1.46	0.03	1.19	-0.27	0.02	0.63	11	668	28	0.9	0.67	alkene
mobley_8899867	C1CCC(C1)O	cyclopentanol	-5.49	0.6	-4.29	0.03	10.1021/ct050097l	10.1021/acs.jced.7b00104	Experimental uncertainty not presently available, so assigned a default value.	-4.06	0.05	-4.37	-0.31	0.03	1.12	12	667	28	1.43	1.2	secondary alcohol
mobley_8966374	Cc1cnccn1	2-methylpyrazine	-5.51	0.6	-6.16	0.03	10.1021/ct050097l	10.1021/acs.jced.7b00104	Experimental uncertainty not presently available, so assigned a default value.	-5.2	0.04	-5.52	-0.32	0.01	0.01	13	667	28	0.31	0.65	aromatic
mobley_8983100	CBr	bromomethane	-0.82	0.6	0.46	0.02	10.1021/ct050097l	10.1021/acs.jced.7b00104	Experimental uncertainty not presently available, so assigned a default value.	0.37	0.05	0.2	-0.17	0.04	1.02	8	672	28	1.19	1.28	alkyl bromide
mobley_900088	CC(=C)C(=C)C	2,3-dimethylbuta-1,3-diene	0.4	0.6	1.86	0.03	10.1021/ct050097l	10.1021/acs.jced.7b00104	Experimental uncertainty not presently available, so assigned a default value.	0.47	0.08	0.12	-0.35	0.02	0.28	12	669	28	0.07	1.46	alkene
mobley_9007496	CNC(=O)Oc1cccc2c1cccc2	naphthalen-1-yl N-methylcarbamate	-9.45	0.1	-10.44	0.04	10.1021/jp806724u	10.1021/acs.jced.7b00104	Experimental uncertainty not presently available, so assigned a default value. Changed IUPAC name from carbaryl to naphthalen-1-yl N-methylcarbamate for better handling/standardization.	-8.71	0.33	-9.46	-0.75	0.01	0.01	21	840	30	0.74	0.99	carbamic acid ester (urethane)
mobley_9015240	CCCCCCCCBr	1-bromooctane	0.52	0.6	1.35	0.03	10.1021/ct050097l	10.1021/acs.jced.7b00104	Experimental uncertainty not presently available, so assigned a default value.	0.86	0.06	0.3	-0.56	0.01	0.22	15	748	29	0.34	0.83	alkyl bromide
mobley_9028462	COC(=O)C(F)(F)F	methyl 2,2,2-trifluoroacetate	-1.1	0.6	-1.35	0.02	10.1139/v76-032	10.1021/acs.jced.7b00104	Experimental uncertainty not presently available, so assigned a default value.	-1.67	0.03	-1.92	-0.25	0.01	0.82	14	663	28	0.57	0.25	halogen derivative
mobley_902954	CCCCO[N+](=O)[O-]	butyl nitrate	-2.09	0.1	-1.94	0.03	10.1021/jp806724u	10.1021/acs.jced.7b00104	Experimental uncertainty not presently available, so assigned a default value.	-0.57	0.09	-0.93	-0.36	0.02	1.16	14	666	28	1.52	0.15	nitrate
mobley_9029594	CF	fluoromethane	-0.22	0.6	0.88	0.01	10.1021/ct050097l	10.1021/acs.jced.7b00104	Experimental uncertainty not presently available, so assigned a default value.	0.46	0.05	0.41	-0.05	0.01	0.63	8	674	28	0.68	1.1	alkyl fluoride
mobley_9055303	C	methane	2	0.2	2.45	0.01	10.1039/P29900000291	10.1021/acs.jced.7b00104	Experimental uncertainty as suggested by 10.1039/P29900000291 -- 0.2 kcal/mol.	2.42	0.05	2.39	-0.03	0.01	0.39	7	1014	32	0.42	0.45	alkane
mobley_9073553	CSC	methylsulfanylmethane	-1.61	0.6	0.44	0.02	10.1021/ct050097l	10.1021/acs.jced.7b00104	Experimental uncertainty not presently available, so assigned a default value.	-1.24	0.07	-1.5	-0.26	0	0.11	9	671	28	0.37	2.05	thioether
mobley_9100956	CC1CCCCC1	methylcyclohexane	1.7	0.6	1.68	0.03	10.1021/ct050097l	10.1021/acs.jced.7b00104	Experimental uncertainty not presently available, so assigned a default value.	2.29	0.05	1.92	-0.37	0.01	0.22	13	667	28	0.59	0.02	alkane
mobley_9112978	CC/C=C\C	pent-2-ene	1.31	0.6	2.37	0.02	10.1021/ct050097l	10.1021/acs.jced.7b00104	Renamed mobley_9112978 from pent-2-ene to (Z)-pent-2-ene (the name from the 3D structure) since the former did not completely specify stereochemistry.	1.88	0.08	1.6	-0.28	0.01	0.29	11	670	28	0.57	1.06	alkene
mobley_9114381	COC(=O)CC#N	methyl 2-cyanoacetate	-6.72	0.6	-6.36	0.03	10.1139/v80-201	10.1021/acs.jced.7b00104	Experimental uncertainty not presently available, so assigned a default value.	-8.17	0.05	-8.5	-0.33	0.01	1.78	13	667	28	1.45	0.36	carboxylic acid ester
mobley_9121449	CCC#C	but-1-yne	-0.16	0.6	0.28	0.02	10.1021/ct050097l	10.1021/acs.jced.7b00104	Experimental uncertainty not presently available, so assigned a default value.	0.02	0.03	-0.2	-0.22	0.03	0.04	10	670	28	0.18	0.44	alkyne
mobley_9139060	CC1CCC(CC1)C	1,4-dimethylcyclohexane	2.11	0.6	1.92	0.03	10.1021/ct050097l	10.1021/acs.jced.7b00104	Experimental uncertainty not presently available, so assigned a default value.	2.6	0.03	2.16	-0.44	0	0.05	14	667	28	0.49	0.19	alkane
mobley_9185328	CCCN	propan-1-amine	-4.39	0.6	-3.05	0.02	10.1021/ct050097l	10.1021/acs.jced.7b00104	Experimental uncertainty not presently available, so assigned a default value.	-1.05	0.03	-1.26	-0.21	0.02	3.13	10	669	28	3.34	1.34	primary amine
mobley_9197172	CCCCCCC=C	oct-1-ene	1.92	0.6	2.9	0.03	10.1021/ct050097l	10.1021/acs.jced.7b00104	Experimental uncertainty not presently available, so assigned a default value.	2.41	0.06	1.98	-0.43	0.02	0.06	14	912	31	0.49	0.98	alkene
mobley_9201263	COS(=O)(=O)C	methyl methanesulfonate	-4.87	0.6	-8.82	0.03	10.1139/v98-084	10.1021/acs.jced.7b00104	Experimental uncertainty not presently available, so assigned a default value.	-7.43	0.07	-7.78	-0.35	0.02	2.91	12	668	28	2.56	3.95	sulfonic acid ester
mobley_9209581	CN(C)C	N,N-dimethylmethanamine	-3.2	0.6	-2.64	0.02	10.1021/ct050097l	10.1021/acs.jced.7b00104	Experimental uncertainty not presently available, so assigned a default value.	-2.39	0.02	-2.58	-0.19	0.03	0.62	10	670	28	0.81	0.56	tertiary amine
mobley_9246215	C=CCC=C	penta-1,4-diene	0.93	0.6	2.36	0.02	10.1021/ct050097l	10.1021/acs.jced.7b00104	Experimental uncertainty not presently available, so assigned a default value.	0.74	0.04	0.46	-0.28	0.02	0.47	11	668	28	0.19	1.43	alkene
mobley_9246351	C(Br)Br	dibromomethane	-1.96	0.6	-0.41	0.02	10.1021/ct050097l	10.1021/acs.jced.7b00104	Experimental uncertainty not presently available, so assigned a default value.	-1.89	0.05	-2.25	-0.36	0.01	0.29	9	667	28	0.07	1.55	alkyl bromide
mobley_9257453	c1cc(c(cc1O)Cl)Cl	3,4-dichlorophenol	-7.29	0.1	-5.14	0.03	SAMPL4_Guthrie	10.1021/acs.jced.7b00104	Experimental uncertainty not presently available, so assigned a default value.	-5.05	0.06	-5.53	-0.48	0.01	1.76	15	663	28	2.24	2.15	phenol or hydroxyhetarene
mobley_929676	CCCCCCBr	1-bromohexane	0.18	0.6	1.08	0.03	10.1021/ct050097l	10.1021/acs.jced.7b00104	Experimental uncertainty not presently available, so assigned a default value.	0.53	0.02	0.07	-0.46	0.01	0.11	13	842	30	0.35	0.9	alkyl bromide
mobley_9407874	CCCCCCC(=O)C	octan-2-one	-2.88	0.6	-2.76	0.03	10.1021/ct050097l	10.1021/acs.jced.7b00104	Experimental uncertainty not presently available, so assigned a default value.	-2.74	0.08	-3.21	-0.47	0.02	0.33	15	751	29	0.14	0.12	ketone
mobley_9414831	Cc1cccc2c1cccc2	1-methylnaphthalene	-2.44	0.6	-3.21	0.03	10.1021/ct050097l	10.1021/acs.jced.7b00104	Experimental uncertainty not presently available, so assigned a default value.	-1.42	0.05	-2.01	-0.59	0.02	0.43	17	666	28	1.02	0.77	aromatic
mobley_9434451	CC(C)Br	2-bromopropane	-0.48	0.6	0.45	0.02	10.1021/ct050097l	10.1021/acs.jced.7b00104	Experimental uncertainty not presently available, so assigned a default value.	1.16	0.07	0.89	-0.27	0.01	1.37	10	667	28	1.64	0.93	alkyl bromide
mobley_9460824	CCOP(=S)(OCC)SCSCC	diethoxy-(ethylsulfanylmethylsulfanyl)-thioxo-$l^{5}-phosphane	-4.37	0.1	-6.43	0.05	10.1021/jp806724u	10.1021/acs.jced.7b00104	Experimental uncertainty not presently available, so assigned a default value. Changed IUPAC name from phorate to diethoxy-(ethylsulfanylmethylsulfanyl)-thioxo-$l^{5}-phosphane for better handling/standardization.	-6.87	0.16	-8.07	-1.2	0.01	3.7	19	904	31	2.5	2.06	thiophosphoric acid ester
mobley_9478823	Cc1ccccc1C	o-xylene	-0.9	0.6	-0.85	0.03	10.1021/ct050097l	10.1021/acs.jced.7b00104	Experimental uncertainty not presently available, so assigned a default value.	0.17	0.05	-0.25	-0.42	0.01	0.65	14	667	28	1.07	0.05	aromatic
mobley_9507933	Cc1ccc(nc1)C	2,5-dimethylpyridine	-4.72	0.6	-3.17	0.03	10.1021/ct050097l	10.1021/acs.jced.7b00104	Experimental uncertainty not presently available, so assigned a default value.	-3.05	0.14	-3.46	-0.41	0.02	1.26	14	668	28	1.67	1.55	aromatic
mobley_9510785	c1ccc(cc1)c2cc(c(c(c2Cl)Cl)Cl)Cl	1,2,3,4-tetrachloro-5-phenyl-benzene	-3.48	1	-1.31	0.04	10.1007/s10822-012-9568-8	10.1021/acs.jced.7b00104	Experimental uncertainty not presently available, so assigned a default value.	-1.79	0.07	-2.65	-0.86	0.01	0.83	22	996	32	1.69	2.17	aryl chloride
mobley_951560	C1CNCCN1	piperazine	-7.4	0.6	-8.48	0.03	10.1021/ct050097l	10.1021/acs.jced.7b00104	Experimental uncertainty not presently available, so assigned a default value.	-6.94	0.37	-7.24	-0.3	0.02	0.16	12	668	28	0.46	1.08	secondary amine
mobley_9534740	C([C@@H]1[C@H]([C@@H]([C@H]([C@@H](O1)O)O)O)O)O	(2R,3R,4S,5S,6R)-6-(hydroxymethyl)tetrahydropyran-2,3,4,5-tetrol	-25.47	0.22	-18.09	0.07	10.1007/s10822-010-9350-8	10.1021/acs.jced.7b00104	Experimental uncertainty not presently available, so assigned a default value. Changed IUPAC name from d-glucose to (2R,3R,4S,5S,6R)-6-(hydroxymethyl)tetrahydropyran-2,3,4,5-tetrol for better handling/standardization.	-14.92	0.4	-15.51	-0.59	0.02	9.96	18	664	28	10.55	7.38	hemiacetal
mobley_9557440	c1c(c(=O)[nH]c(=O)[nH]1)Cl	5-chlorouracil	-17.74	0.78	-16.61	0.03	10.1007/s10822-010-9350-8	10.1021/acs.jced.7b00104	Experimental uncertainty not presently available, so assigned a default value.	-13.6	0.02	-14.1	-0.5	0.01	3.64	15	664	28	4.14	1.13	aryl chloride
mobley_9565165	c1ccc-2c(c1)Cc3c2cccc3	9H-fluorene	-3.35	0.6	-4.27	0.03	10.1021/ct050097l	10.1021/acs.jced.7b00104	Experimental uncertainty not presently available, so assigned a default value.	-8.54	0.05	-9.23	-0.69	0.01	5.88	19	841	30	5.19	0.92	aromatic
mobley_9617923	CCCCCCCCC(=O)C	decan-2-one	-2.34	0.6	-2.57	0.04	10.1021/ct050097l	10.1021/acs.jced.7b00104	Experimental uncertainty not presently available, so assigned a default value.	-2.45	0.13	-3.04	-0.59	0.01	0.7	17	1002	32	0.11	0.23	ketone
mobley_9624458	C(CCl)CCl	1,3-dichloropropane	-1.89	0.6	-0.42	0.02	10.1021/ct050097l	10.1021/acs.jced.7b00104	Experimental uncertainty not presently available, so assigned a default value.	0.13	0.27	-0.2	-0.33	0.01	1.69	11	664	28	2.02	1.47	alkyl chloride
mobley_9626434	CCOCCO	2-ethoxyethanol	-6.69	0.6	-4.41	0.03	10.1021/ct050097l	10.1021/acs.jced.7b00104	Experimental uncertainty not presently available, so assigned a default value.	-5.8	0.03	-6.13	-0.33	0.01	0.56	12	669	28	0.89	2.28	primary alcohol
mobley_9653690	CC1=CC[C@H](C[C@@H]1O)C(=C)C	(1S,5R)-2-methyl-5-(1-methylethenyl)-2-cyclohexen-1-ol	-4.44	0.43	-3.26	0.04	SAMPL4_Guthrie	10.1021/acs.jced.7b00104	Experimental uncertainty not presently available, so assigned a default value.	-3.69	0.13	-4.31	-0.62	0.01	0.13	17	752	29	0.75	1.18	secondary alcohol
mobley_967099	CC(C)[N+](=O)[O-]	2-nitropropane	-3.13	0.6	-1.74	0.02	10.1021/ct050097l	10.1021/acs.jced.7b00104	Experimental uncertainty not presently available, so assigned a default value.	-5.02	0.03	-5.31	-0.29	0.02	2.18	12	666	28	1.89	1.39	nitro
mobley_9671033	CCC[N+](=O)[O-]	1-nitropropane	-3.34	0.6	-1.63	0.02	10.1021/ct050097l	10.1021/acs.jced.7b00104	Experimental uncertainty not presently available, so assigned a default value.	-5.66	0.07	-5.99	-0.33	0.01	2.65	12	668	28	2.32	1.71	nitro
mobley_9705941	Cc1cccs1	2-methylthiophene	-1.38	0.6	-0.3	0.02	10.1021/ct050097l	10.1021/acs.jced.7b00104	Experimental uncertainty not presently available, so assigned a default value.	-0.9	0.06	-1.29	-0.39	0.01	0.09	12	669	28	0.48	1.08	aromatic
mobley_9717937	c1ccc(cc1)c2ccccc2Cl	1-chloro-2-phenyl-benzene	-2.69	0.1	-2.51	0.03	10.1007/s10822-012-9568-8	10.1021/acs.jced.7b00104	Experimental uncertainty not presently available, so assigned a default value.	-1.43	0.06	-2.12	-0.69	0.01	0.57	19	840	30	1.26	0.18	aryl chloride
mobley_9729792	C1C=CC=CC=C1	cyclohepta-1,3,5-triene	-0.99	0.6	-0.1	0.03	10.1021/ct050097l	10.1021/acs.jced.7b00104	Experimental uncertainty not presently available, so assigned a default value.	-1.61	0.07	-2.01	-0.4	0.01	1.02	13	668	28	0.62	0.89	alkene
mobley_9733743	CCCCN	butan-1-amine	-4.24	0.6	-2.96	0.03	10.1021/ct050097l	10.1021/acs.jced.7b00104	Experimental uncertainty not presently available, so assigned a default value.	-1.01	0.02	-1.27	-0.26	0.02	2.97	11	667	28	3.23	1.28	primary amine
mobley_9740891	c1cc(c(c(c1)Cl)C#N)Cl	dichlobenil	-4.71	1.93	-3.32	0.03	10.1021/jp806724u	10.1021/acs.jced.7b00104	Experimental uncertainty not presently available, so assigned a default value.	-4.97	0.12	-5.54	-0.57	0.01	0.83	16	749	29	0.26	1.39	aryl chloride
mobley_9741965	C[C@@H](CCO[N+](=O)[O-])O[N+](=O)[O-]	1,3-bis-(nitrooxy)butane	-4.29	0.39	-4.94	0.02	SAMPL4_Guthrie	10.1021/acs.jced.7b00104	Experimental uncertainty not presently available, so assigned a default value.	-3.25	0.28	-3.81	-0.56	0.01	0.48	18	749	29	1.04	0.65	nitrate
mobley_9794857	CC(C)(C)OC	2-methoxy-2-methyl-propane	-2.21	0.6	-0.69	0.03	10.1139/v91-2	10.1021/acs.jced.7b00104	Experimental uncertainty not presently available, so assigned a default value.	-1.49	0.06	-1.82	-0.33	0.01	0.39	12	669	28	0.72	1.52	dialkyl ether
mobley_9821936	c12c(c(c(c(c1Cl)Cl)Cl)Cl)Oc3c(c(c(c(c3Cl)Cl)Cl)Cl)O2	1,2,3,4,6,7,8,9-octachlorodibenzo-p-dioxin	-4.53	1	-1.15	0.04	10.1007/s10822-012-9568-8	10.1021/acs.jced.7b00104	Experimental uncertainty not presently available, so assigned a default value.	-3.36	0.04	-4.51	-1.15	0.03	0.02	28	1208	34	1.17	3.38	diaryl ether
mobley_9838013	CCC(C)(C)O	2-methylbutan-2-ol	-4.43	0.6	-2.93	0.03	10.1021/ct050097l	10.1021/acs.jced.7b00104	Experimental uncertainty not presently available, so assigned a default value.	-2.02	0.09	-2.35	-0.33	0.01	2.08	12	667	28	2.41	1.5	tertiary alcohol
mobley_9883303	CCC[C@H](C)CC	3-methylhexane	2.71	0.6	2.81	0.03	10.1021/ct050097l	10.1021/acs.jced.7b00104	Renamed mobley_9883303 from 3-methylhexane to (3R)-3-methylhexane (the name from the 3D structure) since the former did not completely specify stereochemistry.	3.16	0.07	2.78	-0.38	0.01	0.07	13	667	28	0.45	0.1	alkane
mobley_9897248	CC(=CCC/C(=C\CO)/C)C	(2Z)-3,7-dimethylocta-2,6-dien-1-ol	-4.78	0.25	-2.6	0.04	SAMPL4_Guthrie	10.1021/acs.jced.7b00104	Experimental uncertainty not presently available, so assigned a default value. Former IUPAC name Nerol replaced with one generated from the 3D structure, (2Z)-3,7-dimethylocta-2,6-dien-1-ol	-3.63	0.28	-4.28	-0.65	0	0.5	17	662	28	1.15	2.18	primary alcohol
mobley_9913368	C(=C/Cl)\Cl	(E)-1,2-dichloroethylene	-0.78	0.6	1.02	0.02	10.1021/ct050097l	10.1021/acs.jced.7b00104	Renamed mobley_9913368 from (E)-1,2-dichloroethylene to (E)-1,2-dichloroethylene (the name from the 3D structure) since the former did not completely specify stereochemistry.	0.11	0.04	-0.18	-0.29	0.02	0.6	10	667	28	0.89	1.8	halogen derivative
mobley_9942801	CCc1ccc(cc1)C	1-ethyl-4-methyl-benzene	-0.95	0.6	-0.57	0.03	10.1021/ct050097l	10.1021/acs.jced.7b00104	Experimental uncertainty not presently available, so assigned a default value.	0.4	0.05	-0.09	-0.49	0.01	0.86	15	753	29	1.35	0.38	aromatic
mobley_994483	CCBr	bromoethane	-0.74	0.6	0.49	0.02	10.1021/ct050097l	10.1021/acs.jced.7b00104	Experimental uncertainty not presently available, so assigned a default value.	-0.45	0.05	-0.69	-0.24	0	0.05	9	670	28	0.29	1.23	alkyl bromide
mobley_9974966	CC(C)SC(C)C	2-isopropylsulfanylpropane	-1.21	0.6	0.14	0.03	10.1021/ct050097l	10.1021/acs.jced.7b00104	Experimental uncertainty not presently available, so assigned a default value.	1.81	0.12	1.35	-0.46	0.01	2.56	13	664	28	3.02	1.35	thioether
mobley_9979854	C[C@H](C(F)(F)F)O	111-trifluoropropan-2-ol	-4.2	0.2	-3.49	0.03	10.1039/P29900000291	10.1021/acs.jced.7b00104	Renamed mobley_9979854 from 1,1,1-trifluoropropan-2-ol to (2R)-1,1,1-trifluoropropan-2-ol (the name from the 3D structure) since the former did not completely specify stereochemistry.	-2.52	0.02	-2.75	-0.23	0.02	1.45	13	669	28	1.68	0.71	secondary alcohol
