# Supplementary material for: Calculations of Absolute Solvation Free Energies with Transformato—Application to the FreeSolv Database Using the CGenFF Force Field
Source: J Chem Theory Comput. 2023 Aug 24;19(17):5988–98. doi: 10.1021/acs.jctc.3c00691 (PMC10500982; doi:10.1021/acs.jctc.3c00691)
Supplement: Supplementary file 3 — ct3c00691_si_003.zip [file ct3c00691_si_003.zip]

Archive with 643 entries (642 files):
- force_field_files/
- force_field_files/mobley_9197172.str
- force_field_files/mobley_2771569.str
- force_field_files/mobley_3686115.str
- force_field_files/mobley_2501588.str
- force_field_files/mobley_3746675.str
- force_field_files/mobley_3210206.str
- force_field_files/mobley_197466.str
- force_field_files/mobley_36119.str
- force_field_files/mobley_2792521.str
- force_field_files/mobley_4193752.str
- force_field_files/mobley_1728386.str
- force_field_files/mobley_3968043.str
- force_field_files/mobley_3211679.str
- force_field_files/mobley_2410897.str
- force_field_files/mobley_2577969.str
- force_field_files/mobley_3843583.str
- force_field_files/mobley_3976574.str
- force_field_files/mobley_1396156.str
- force_field_files/mobley_4338603.str
- force_field_files/mobley_3060426.str
- force_field_files/mobley_1905088.str
- force_field_files/mobley_1827204.str
- force_field_files/mobley_1017962.str
- force_field_files/mobley_1107178.str
- force_field_files/mobley_1469079.str
- force_field_files/mobley_2844990.str
- force_field_files/mobley_4375719.str
- force_field_files/mobley_1743409.str
- force_field_files/mobley_1733799.str
- force_field_files/mobley_3777264.str
- force_field_files/mobley_3395921.str
- force_field_files/mobley_2693089.str
- force_field_files/mobley_5076071.str
- force_field_files/mobley_7298388.str
- force_field_files/mobley_8514745.str
- force_field_files/mobley_6522117.str
- force_field_files/mobley_9740891.str
- force_field_files/mobley_5094777.str
- force_field_files/mobley_8713762.str
- force_field_files/mobley_1520842.str
- force_field_files/mobley_1893937.str
- force_field_files/mobley_1189457.str
- force_field_files/mobley_1849020.str
- force_field_files/mobley_1592519.str
- force_field_files/mobley_1760914.str
- force_field_files/mobley_2364370.str
- force_field_files/mobley_3201701.str
- force_field_files/mobley_468867.str
- force_field_files/mobley_4506634.str
- force_field_files/mobley_3006808.str
- force_field_files/mobley_1139153.str
- force_field_files/mobley_1674094.str
- force_field_files/mobley_1881249.str
- force_field_files/mobley_2402487.str
- force_field_files/mobley_2725802.str
- force_field_files/mobley_4494568.str
- force_field_files/mobley_1636752.str
- force_field_files/mobley_1944394.str
- force_field_files/mobley_1781152.str
- force_field_files/mobley_252413.str
- force_field_files/mobley_1046331.str
- force_field_files/mobley_313406.str
- force_field_files/mobley_2518989.str
- force_field_files/mobley_4035953.str
- force_field_files/mobley_2146331.str
- force_field_files/mobley_2295058.str
- force_field_files/mobley_1967551.str
- force_field_files/mobley_3047364.str
- force_field_files/mobley_1899443.str
- force_field_files/mobley_1722522.str
- force_field_files/mobley_4177472.str
- force_field_files/mobley_2328633.str
- force_field_files/mobley_3264884.str
- force_field_files/mobley_1328465.str
- force_field_files/mobley_299266.str
- force_field_files/mobley_1800170.str
- force_field_files/mobley_2183616.str
- force_field_files/mobley_2489709.str
- force_field_files/mobley_1449384.str
- force_field_files/mobley_3323117.str
- force_field_files/mobley_2043882.str
- force_field_files/mobley_3762186.str
- force_field_files/mobley_4699732.str
- force_field_files/mobley_5471704.str
- force_field_files/mobley_8311303.str
- force_field_files/mobley_5449201.str
- force_field_files/mobley_819018.str
- force_field_files/mobley_7769613.str
- force_field_files/mobley_5123639.str
- force_field_files/mobley_9507933.str
- force_field_files/mobley_5393242.str
- force_field_files/mobley_2245668.str
- force_field_files/mobley_3034976.str
- force_field_files/mobley_1034539.str
- force_field_files/mobley_1875719.str
- force_field_files/mobley_2837389.str
- force_field_files/mobley_3452749.str
- force_field_files/mobley_3169935.str
- force_field_files/mobley_1893815.str
- force_field_files/mobley_4715906.str
- force_field_files/mobley_2929847.str
- force_field_files/mobley_2763835.str
- force_field_files/mobley_4587267.str
- force_field_files/mobley_2390199.str
- force_field_files/mobley_3183805.str
- force_field_files/mobley_5977084.str
- force_field_files/mobley_1922649.str
- force_field_files/mobley_4483973.str
- force_field_files/mobley_4218209.str
- force_field_files/mobley_3151666.str
- force_field_files/mobley_2996632.str
- force_field_files/mobley_2099370.str
- force_field_files/mobley_4039055.str
- force_field_files/mobley_2725215.str
- force_field_files/mobley_1527293.str
- force_field_files/mobley_3370989.str
- force_field_files/mobley_1977493.str
- force_field_files/mobley_4434915.str
- force_field_files/mobley_2493732.str
- force_field_files/mobley_6266306.str
- force_field_files/mobley_6430250.str
- force_field_files/mobley_9007496.str
- force_field_files/mobley_6896128.str
- force_field_files/mobley_4924862.str
- force_field_files/mobley_9434451.str
- force_field_files/mobley_9185328.str
- force_field_files/mobley_7859387.str
- force_field_files/mobley_6081058.str
- force_field_files/mobley_7261305.str
- force_field_files/mobley_8772587.str
- force_field_files/mobley_8207196.str
- force_field_files/mobley_8746821.str
- force_field_files/mobley_7688753.str
- force_field_files/mobley_4792268.str
- force_field_files/mobley_5616693.str
- force_field_files/mobley_7203421.str
- force_field_files/mobley_9942801.str
- force_field_files/mobley_7578802.str
- force_field_files/mobley_6102880.str
- force_field_files/mobley_5347550.str
- force_field_files/mobley_8789864.str
- force_field_files/mobley_6358463.str
- force_field_files/mobley_8006582.str
- force_field_files/mobley_9733743.str
- force_field_files/mobley_52782.str
- force_field_files/mobley_900088.str
- force_field_files/mobley_590519.str
- force_field_files/mobley_7532833.str
- force_field_files/mobley_6733657.str
- force_field_files/mobley_6981465.str
- force_field_files/mobley_9028462.str
- force_field_files/mobley_6309289.str
- force_field_files/mobley_7608462.str
- force_field_files/mobley_628951.str
- force_field_files/mobley_7415647.str
- force_field_files/mobley_6911232.str
- force_field_files/mobley_5627459.str
- force_field_files/mobley_9257453.str
- force_field_files/mobley_6091882.str
- force_field_files/mobley_9729792.str
- force_field_files/mobley_7047032.str
- force_field_files/mobley_5665561.str
- force_field_files/mobley_9460824.str
- force_field_files/mobley_628086.str
- force_field_files/mobley_6714389.str
- force_field_files/mobley_4983965.str
- force_field_files/mobley_5952846.str
- force_field_files/mobley_8614858.str
- force_field_files/mobley_7829570.str
- force_field_files/mobley_7768165.str
- force_field_files/mobley_8337722.str
- force_field_files/mobley_9565165.str
- force_field_files/mobley_9821936.str
- force_field_files/mobley_6334915.str
- force_field_files/mobley_5494918.str
- force_field_files/mobley_6917738.str
- force_field_files/mobley_820789.str
- force_field_files/mobley_7983227.str
- force_field_files/mobley_7417968.str
- force_field_files/mobley_2972906.str
- force_field_files/mobley_3187514.str
- force_field_files/mobley_2481002.str
- force_field_files/mobley_1328936.str
- force_field_files/mobley_8011706.str
- force_field_files/mobley_6190089.str
- force_field_files/mobley_718988.str
- force_field_files/mobley_6688723.str
- force_field_files/mobley_8048190.str
- force_field_files/mobley_6416775.str
- force_field_files/mobley_8983100.str
- force_field_files/mobley_766666.str
- force_field_files/mobley_7176248.str
- force_field_files/mobley_902954.str
- force_field_files/mobley_7463408.str
- force_field_files/mobley_7599023.str
- force_field_files/mobley_9100956.str
- force_field_files/mobley_5631798.str
- force_field_files/mobley_8668219.str
- force_field_files/mobley_7676709.str
- force_field_files/mobley_7360181.str
- force_field_files/mobley_6794076.str
- force_field_files/mobley_5935995.str
- force_field_files/mobley_6843802.str
- force_field_files/mobley_4884177.str
- force_field_files/mobley_9414831.str
- force_field_files/mobley_5006685.str
- force_field_files/mobley_7708038.str
- force_field_files/mobley_8320545.str
- force_field_files/mobley_7735340.str
- force_field_files/mobley_6195751.str
- force_field_files/mobley_8558116.str
- force_field_files/mobley_9571888.str
- force_field_files/mobley_755351.str
- force_field_files/mobley_5157661.str
- force_field_files/mobley_5692472.str
- force_field_files/mobley_7227357.str
- force_field_files/mobley_6232400.str
- force_field_files/mobley_1261349.str
- force_field_files/mobley_3980099.str
- force_field_files/mobley_2727678.str
- force_field_files/mobley_3144334.str
- force_field_files/mobley_3639400.str
- force_field_files/mobley_2310185.str
- force_field_files/mobley_1855337.str
- force_field_files/mobley_2279874.str
- force_field_files/mobley_4762983.str
- force_field_files/mobley_1896013.str
- force_field_files/mobley_210639.str
- force_field_files/mobley_430089.str
- force_field_files/mobley_3982371.str
- force_field_files/mobley_1723043.str
- force_field_files/mobley_3274817.str
- force_field_files/mobley_1323538.str
- force_field_files/mobley_352111.str
- force_field_files/mobley_2316618.str
- force_field_files/mobley_3425174.str
- force_field_files/mobley_2913224.str
- force_field_files/mobley_1803862.str
- force_field_files/mobley_2126135.str
- force_field_files/mobley_1650157.str
- force_field_files/mobley_4584540.str
- force_field_files/mobley_2960202.str
- force_field_files/mobley_3709920.str
- force_field_files/mobley_242480.str
- force_field_files/mobley_3573480.str
- force_field_files/mobley_1019269.str
- force_field_files/mobley_3690931.str
- force_field_files/mobley_4780078.str
- force_field_files/mobley_2881590.str
- force_field_files/mobley_2484519.str
- force_field_files/mobley_2859600.str
- force_field_files/mobley_4252724.str
- force_field_files/mobley_4463913.str
- force_field_files/mobley_3999471.str
- force_field_files/mobley_1563176.str
- force_field_files/mobley_3040612.str
- force_field_files/mobley_2607611.str
- force_field_files/mobley_1659169.str
- force_field_files/mobley_2341732.str
- force_field_files/mobley_2789243.str
- force_field_files/mobley_2354112.str
- force_field_files/mobley_8966374.str
- force_field_files/mobley_7378987.str
- force_field_files/mobley_8057732.str
- force_field_files/mobley_9478823.str
- force_field_files/mobley_994483.str
- force_field_files/mobley_7017274.str
- force_field_files/mobley_6854178.str
- force_field_files/mobley_6739648.str
- force_field_files/mobley_6620221.str
- force_field_files/mobley_7239499.str
- force_field_files/mobley_4883284.str
- force_field_files/mobley_8337977.str
- force_field_files/mobley_9617923.str
- force_field_files/mobley_6239320.str
- force_field_files/mobley_8685905.str
- force_field_files/mobley_4934872.str
- force_field_files/mobley_7176290.str
- force_field_files/mobley_7758918.str
- force_field_files/mobley_5948990.str
- force_field_files/mobley_5052949.str
- force_field_files/mobley_7912193.str
- force_field_files/mobley_7150646.str
- force_field_files/mobley_6198745.str
- force_field_files/mobley_9626434.str
- force_field_files/mobley_8883511.str
- force_field_files/mobley_9883303.str
- force_field_files/mobley_6006813.str
- force_field_files/mobley_9073553.str
- force_field_files/mobley_9717937.str
- force_field_files/mobley_7326706.str
- force_field_files/mobley_8882696.str
- force_field_files/mobley_6257907.str
- force_field_files/mobley_8127829.str
- force_field_files/mobley_8525830.str
- force_field_files/mobley_8221999.str
- force_field_files/mobley_8052240.str
- force_field_files/mobley_7099614.str
- force_field_files/mobley_9139060.str
[truncated: 343 more entries]
