# Supplementary material for: Calculations of Absolute Solvation Free Energies with Transformato—Application to the FreeSolv Database Using the CGenFF Force Field
Source: J Chem Theory Comput. 2023 Aug 24;19(17):5988–98. doi: 10.1021/acs.jctc.3c00691 (PMC10500982; doi:10.1021/acs.jctc.3c00691)
Supplement: Supplementary file 3 — ct3c00691_si_003.zip [file ct3c00691_si_003.zip › force_field_files/mobley_2771569.str]

* Toppar stream file generated by
* CHARMM General Force Field (CGenFF) program version 2.5.1
* For use with CGenFF version 4.6
*

read rtf card append
* Topologies generated by
* CHARMM General Force Field (CGenFF) program version 2.5.1
*
36 1

! "penalty" is the highest penalty score of the associated parameters.
! Penalties lower than 10 indicate the analogy is fair; penalties between 10
! and 50 mean some basic validation is recommended; penalties higher than
! 50 indicate poor analogy and mandate extensive validation/optimization.

RESI UNL       0.000 ! param penalty=  39.000 ; charge penalty=  19.597
!RING * 6 N C1 C2 N1 C3 C4
GROUP            ! CHARGE   CH_PENALTY
ATOM C      CG331  -0.097 !    0.810
ATOM N      NG301  -0.665 !   19.597
ATOM C1     CG321   0.043 !    2.947
ATOM C2     CG321   0.059 !   14.152
ATOM N1     NG311  -0.792 !    3.849
ATOM C3     CG321   0.059 !   14.152
ATOM C4     CG321   0.043 !    2.947
ATOM H      HGA3    0.090 !    0.064
ATOM H1     HGA3    0.090 !    0.064
ATOM H2     HGA3    0.090 !    0.064
ATOM H3     HGA2    0.090 !    0.045
ATOM H4     HGA2    0.090 !    0.045
ATOM H5     HGA2    0.090 !    0.045
ATOM H6     HGA2    0.090 !    0.045
ATOM H7     HGPAM1  0.360 !    0.000
ATOM H8     HGA2    0.090 !    0.045
ATOM H9     HGA2    0.090 !    0.045
ATOM H10    HGA2    0.090 !    0.045
ATOM H11    HGA2    0.090 !    0.045

BOND H8   C3  
BOND H5   C2  
BOND H2   C   
BOND H    C   
BOND N    C   
BOND N    C4  
BOND N    C1  
BOND C3   N1  
BOND C3   H9  
BOND C3   C4  
BOND C2   N1  
BOND C2   C1  
BOND C2   H6  
BOND H4   C1  
BOND H10  C4  
BOND C    H1  
BOND N1   H7  
BOND C4   H11 
BOND C1   H3  

END

read param card flex append
* Parameters generated by analogy by
* CHARMM General Force Field (CGenFF) program version 2.5.1
*

! Penalties lower than 10 indicate the analogy is fair; penalties between 10
! and 50 mean some basic validation is recommended; penalties higher than
! 50 indicate poor analogy and mandate extensive validation/optimization.

BONDS

ANGLES
CG321  NG301  CG331    70.00    112.00 ! data/mob , from CG321 NG301 CG321, penalty= 0.9

DIHEDRALS
NG301  CG321  CG321  NG311      0.1600  1   180.00 ! data/mob , from CG321 CG321 CG321 NG301, penalty= 39
NG301  CG321  CG321  NG311      0.3900  2     0.00 ! data/mob , from CG321 CG321 CG321 NG301, penalty= 39
CG321  CG321  NG301  CG331      1.4200  1   180.00 ! data/mob , from CG321 CG321 NG301 CG321, penalty= 0.9
CG321  CG321  NG301  CG331      0.8200  2     0.00 ! data/mob , from CG321 CG321 NG301 CG321, penalty= 0.9
CG321  CG321  NG301  CG331      1.0200  3     0.00 ! data/mob , from CG321 CG321 NG301 CG321, penalty= 0.9
HGA2   CG321  NG301  CG331      0.1000  3     0.00 ! data/mob , from HGA2 CG321 NG301 CG321, penalty= 0.9
CG321  CG321  NG311  CG321      1.4200  1   180.00 ! data/mob , from CG321 CG321 NG301 CG321, penalty= 5
CG321  CG321  NG311  CG321      0.8200  2     0.00 ! data/mob , from CG321 CG321 NG301 CG321, penalty= 5
CG321  CG321  NG311  CG321      1.0200  3     0.00 ! data/mob , from CG321 CG321 NG301 CG321, penalty= 5
HGA3   CG331  NG301  CG321      0.0000  3   180.00 ! data/mob , from HGA3 CG331 NG301 CG331, penalty= 0.9

IMPROPERS

END
RETURN
