# Supplementary material for: Calculations of Absolute Solvation Free Energies with Transformato—Application to the FreeSolv Database Using the CGenFF Force Field
Source: J Chem Theory Comput. 2023 Aug 24;19(17):5988–98. doi: 10.1021/acs.jctc.3c00691 (PMC10500982; doi:10.1021/acs.jctc.3c00691)
Supplement: Supplementary file 3 — ct3c00691_si_003.zip [file ct3c00691_si_003.zip › force_field_files/mobley_3686115.str]

* Toppar stream file generated by
* CHARMM General Force Field (CGenFF) program version 2.5.1
* For use with CGenFF version 4.6
*

read rtf card append
* Topologies generated by
* CHARMM General Force Field (CGenFF) program version 2.5.1
*
36 1

! "penalty" is the highest penalty score of the associated parameters.
! Penalties lower than 10 indicate the analogy is fair; penalties between 10
! and 50 mean some basic validation is recommended; penalties higher than
! 50 indicate poor analogy and mandate extensive validation/optimization.

RESI UNL       0.000 ! param penalty=   8.900 ; charge penalty=   7.080
GROUP            ! CHARGE   CH_PENALTY
ATOM C      CG331  -0.272 !    0.248
ATOM C1     CG321   0.012 !    5.912
ATOM O      OG301  -0.368 !    7.080
ATOM C2     CG311   0.263 !    6.525
ATOM C3     CG331  -0.267 !    0.452
ATOM O1     OG301  -0.368 !    7.080
ATOM C4     CG321   0.012 !    5.912
ATOM C5     CG331  -0.272 !    0.248
ATOM H      HGA3    0.090 !    0.000
ATOM H1     HGA3    0.090 !    0.000
ATOM H2     HGA3    0.090 !    0.000
ATOM H3     HGA2    0.090 !    0.030
ATOM H4     HGA2    0.090 !    0.030
ATOM H5     HGA1    0.090 !    0.064
ATOM H6     HGA3    0.090 !    0.000
ATOM H7     HGA3    0.090 !    0.000
ATOM H8     HGA3    0.090 !    0.000
ATOM H9     HGA2    0.090 !    0.030
ATOM H10    HGA2    0.090 !    0.030
ATOM H11    HGA3    0.090 !    0.000
ATOM H12    HGA3    0.090 !    0.000
ATOM H13    HGA3    0.090 !    0.000

BOND H12  C5  
BOND H11  C5  
BOND H13  C5  
BOND C5   C4  
BOND H6   C3  
BOND H4   C1  
BOND H1   C   
BOND H9   C4  
BOND C4   H10 
BOND C4   O1  
BOND H7   C3  
BOND C    C1  
BOND C    H2  
BOND C    H   
BOND C1   H3  
BOND C1   O   
BOND C3   H8  
BOND C3   C2  
BOND O1   C2  
BOND C2   O   
BOND C2   H5  

END

read param card flex append
* Parameters generated by analogy by
* CHARMM General Force Field (CGenFF) program version 2.5.1
*

! Penalties lower than 10 indicate the analogy is fair; penalties between 10
! and 50 mean some basic validation is recommended; penalties higher than
! 50 indicate poor analogy and mandate extensive validation/optimization.

BONDS

ANGLES
OG301  CG311  OG301    90.00    112.00 ! data/mob , from OG301 CG311 OG3C61, penalty= 6.5
CG311  OG301  CG321    95.00    109.70 ! data/mob , from CG321 OG301 CG321, penalty= 0.6

DIHEDRALS
CG331  CG311  OG301  CG321      0.4000  1     0.00 ! data/mob , from CG331 CG311 OG301 CG331, penalty= 0.9
CG331  CG311  OG301  CG321      0.4900  3     0.00 ! data/mob , from CG331 CG311 OG301 CG331, penalty= 0.9
OG301  CG311  OG301  CG321      0.5100  1     0.00 ! data/mob , from OG301 CG301 OG301 CG331, penalty= 8.9
OG301  CG311  OG301  CG321      0.6700  2     0.00 ! data/mob , from OG301 CG301 OG301 CG331, penalty= 8.9
OG301  CG311  OG301  CG321      0.2600  3     0.00 ! data/mob , from OG301 CG301 OG301 CG331, penalty= 8.9
HGA1   CG311  OG301  CG321      0.2840  3     0.00 ! data/mob , from HGA1 CG311 OG301 CG331, penalty= 0.9
CG331  CG321  OG301  CG311      0.4000  1     0.00 ! data/mob , from CG331 CG321 OG301 CG321, penalty= 0.6
CG331  CG321  OG301  CG311      0.4900  3     0.00 ! data/mob , from CG331 CG321 OG301 CG321, penalty= 0.6
HGA2   CG321  OG301  CG311      0.2840  3     0.00 ! data/mob , from HGA2 CG321 OG301 CG321, penalty= 0.6

IMPROPERS

END
RETURN
