# Supplementary material for: Calculations of Absolute Solvation Free Energies with Transformato—Application to the FreeSolv Database Using the CGenFF Force Field
Source: J Chem Theory Comput. 2023 Aug 24;19(17):5988–98. doi: 10.1021/acs.jctc.3c00691 (PMC10500982; doi:10.1021/acs.jctc.3c00691)
Supplement: Supplementary file 3 — ct3c00691_si_003.zip [file ct3c00691_si_003.zip › force_field_files/mobley_2501588.str]

* Toppar stream file generated by
* CHARMM General Force Field (CGenFF) program version 2.5.1
* For use with CGenFF version 4.6
*

read rtf card append
* Topologies generated by
* CHARMM General Force Field (CGenFF) program version 2.5.1
*
36 1

! "penalty" is the highest penalty score of the associated parameters.
! Penalties lower than 10 indicate the analogy is fair; penalties between 10
! and 50 mean some basic validation is recommended; penalties higher than
! 50 indicate poor analogy and mandate extensive validation/optimization.

RESI UNL       0.000 ! param penalty=  38.000 ; charge penalty=  35.850
!RING * 6 C7 C8 C9 C10 C11 C12
GROUP            ! CHARGE   CH_PENALTY
ATOM C      CG331  -0.281 !    0.268
ATOM C1     CG321  -0.166 !    0.333
ATOM C2     CG321   0.051 !    2.706
ATOM N      NG301  -0.484 !   33.374
ATOM C3     CG321   0.056 !    7.544
ATOM C4     CG3C31 -0.090 !    6.366
ATOM C5     CG3C31 -0.180 !    2.466
ATOM C6     CG3C31 -0.180 !    2.466
ATOM C7     CG2R61  0.182 !   35.850
ATOM C8     CG2R61  0.372 !   12.017
ATOM C9     CG2R61 -0.125 !    0.000
ATOM C10    CG2R61 -0.286 !    0.000
ATOM C11    CG2R61 -0.125 !    0.000
ATOM C12    CG2R61  0.372 !   12.017
ATOM N1     NG2O1   0.236 !   27.217
ATOM O      OG2N1  -0.311 !    0.000
ATOM O1     OG2N1  -0.311 !    0.000
ATOM C13    CG302   0.589 !    0.000
ATOM F      FGA3   -0.177 !    0.000
ATOM F1     FGA3   -0.177 !    0.000
ATOM F2     FGA3   -0.177 !    0.000
ATOM N2     NG2O1   0.236 !   27.217
ATOM O2     OG2N1  -0.311 !    0.000
ATOM O3     OG2N1  -0.311 !    0.000
ATOM H      HGA3    0.090 !    0.000
ATOM H1     HGA3    0.090 !    0.000
ATOM H2     HGA3    0.090 !    0.000
ATOM H3     HGA2    0.090 !    0.000
ATOM H4     HGA2    0.090 !    0.000
ATOM H5     HGA2    0.090 !    0.000
ATOM H6     HGA2    0.090 !    0.000
ATOM H7     HGA2    0.090 !    0.000
ATOM H8     HGA2    0.090 !    0.000
ATOM H9     HGA1    0.090 !    1.995
ATOM H10    HGA2    0.090 !    0.000
ATOM H11    HGA2    0.090 !    0.000
ATOM H12    HGA2    0.090 !    0.000
ATOM H13    HGA2    0.090 !    0.000
ATOM H14    HGR61   0.169 !    0.000
ATOM H15    HGR61   0.169 !    0.000

BOND H1   C   
BOND O    N1  
BOND H2   C   
BOND C    H   
BOND C    C1  
BOND H15  C11 
BOND F2   C13 
BOND H4   C1  
BOND N1   O1  
BOND N1   C12 
BOND H3   C1  
BOND C1   C2  
BOND C11  C12 
BOND C11  C10 
BOND C12  C7  
BOND C13  C10 
BOND C13  F1  
BOND C13  F   
BOND C10  C9  
BOND C2   H6  
BOND C2   H5  
BOND C2   N   
BOND C7   N   
BOND C7   C8  
BOND N    C3  
BOND C9   C8  
BOND C9   H14 
BOND C8   N2  
BOND O3   N2  
BOND H8   C3  
BOND H7   C3  
BOND C3   C4  
BOND N2   O2  
BOND H11  C5  
BOND H12  C6  
BOND C4   C5  
BOND C4   C6  
BOND C4   H9  
BOND C5   C6  
BOND C5   H10 
BOND C6   H13 

END

read param card flex append
* Parameters generated by analogy by
* CHARMM General Force Field (CGenFF) program version 2.5.1
*

! Penalties lower than 10 indicate the analogy is fair; penalties between 10
! and 50 mean some basic validation is recommended; penalties higher than
! 50 indicate poor analogy and mandate extensive validation/optimization.

BONDS

ANGLES
CG3C31 CG321  NG301    57.00    107.00 ! data/mob , from CG321 CG321 NG301, penalty= 8.5

DIHEDRALS
NG2O1  CG2R61 CG2R61 NG301      1.5846  2   180.00 ! data/mob , from NG2O1 CG2R61 CG2R61 OG311, penalty= 38
CG331  CG321  CG321  NG301      0.3000  3     0.00 ! data/mob , from CG331 CG321 CG321 NG311, penalty= 0.6
NG301  CG321  CG3C31 CG3C31     0.1950  3     0.00 ! data/mob , from NG3P3 CG324 CG3C31 CG3C31, penalty= 37.9
NG301  CG321  CG3C31 HGA1       0.2000  3     0.00 ! data/mob , from NG3P3 CG324 CG3C31 HGA1, penalty= 37.9
CG321  CG321  NG301  CG2R61     0.4400  1   180.00 ! data/mob , from CG311 CG321 NG301 CG2R61, penalty= 0.6
CG321  CG321  NG301  CG2R61     0.0300  2     0.00 ! data/mob , from CG311 CG321 NG301 CG2R61, penalty= 0.6
CG321  CG321  NG301  CG2R61     0.0100  3     0.00 ! data/mob , from CG311 CG321 NG301 CG2R61, penalty= 0.6
CG3C31 CG321  NG301  CG2R61     0.4400  1   180.00 ! data/mob , from CG311 CG321 NG301 CG2R61, penalty= 9.1
CG3C31 CG321  NG301  CG2R61     0.0300  2     0.00 ! data/mob , from CG311 CG321 NG301 CG2R61, penalty= 9.1
CG3C31 CG321  NG301  CG2R61     0.0100  3     0.00 ! data/mob , from CG311 CG321 NG301 CG2R61, penalty= 9.1
CG3C31 CG321  NG301  CG321      1.4200  1   180.00 ! data/mob , from CG321 CG321 NG301 CG321, penalty= 8.5
CG3C31 CG321  NG301  CG321      0.8200  2     0.00 ! data/mob , from CG321 CG321 NG301 CG321, penalty= 8.5
CG3C31 CG321  NG301  CG321      1.0200  3     0.00 ! data/mob , from CG321 CG321 NG301 CG321, penalty= 8.5
CG321  CG3C31 CG3C31 CG3C31     0.1000  6     0.00 ! data/mob , from CG324 CG3C31 CG3C31 CG3C31, penalty= 20.5

IMPROPERS

END
RETURN
