# Supplementary material for: Calculations of Absolute Solvation Free Energies with Transformato—Application to the FreeSolv Database Using the CGenFF Force Field
Source: J Chem Theory Comput. 2023 Aug 24;19(17):5988–98. doi: 10.1021/acs.jctc.3c00691 (PMC10500982; doi:10.1021/acs.jctc.3c00691)
Supplement: Supplementary file 3 — ct3c00691_si_003.zip [file ct3c00691_si_003.zip › force_field_files/mobley_3746675.str]

* Toppar stream file generated by
* CHARMM General Force Field (CGenFF) program version 2.5.1
* For use with CGenFF version 4.6
*

read rtf card append
* Topologies generated by
* CHARMM General Force Field (CGenFF) program version 2.5.1
*
36 1

! "penalty" is the highest penalty score of the associated parameters.
! Penalties lower than 10 indicate the analogy is fair; penalties between 10
! and 50 mean some basic validation is recommended; penalties higher than
! 50 indicate poor analogy and mandate extensive validation/optimization.

RESI UNL       0.000 ! param penalty= 108.000 ; charge penalty=  14.506
!RING * 6 C3 C4 C5 C6 C7 C8
GROUP            ! CHARGE   CH_PENALTY
ATOM C      CG331  -0.124 !   13.940
ATOM C1     CG2DC1 -0.232 !   14.506
ATOM C2     CG2DC3 -0.419 !    0.000
ATOM C3     CG2R61  0.091 !   14.356
ATOM C4     CG2R61 -0.118 !    2.500
ATOM C5     CG2R61 -0.115 !    0.000
ATOM C6     CG2R61 -0.115 !    0.000
ATOM C7     CG2R61 -0.115 !    0.000
ATOM C8     CG2R61 -0.118 !    2.500
ATOM H      HGA3    0.090 !    0.600
ATOM H1     HGA3    0.090 !    0.600
ATOM H2     HGA3    0.090 !    0.600
ATOM H3     HGA5    0.210 !    0.000
ATOM H4     HGA5    0.210 !    0.000
ATOM H5     HGR61   0.115 !    0.000
ATOM H6     HGR61   0.115 !    0.000
ATOM H7     HGR61   0.115 !    0.000
ATOM H8     HGR61   0.115 !    0.000
ATOM H9     HGR61   0.115 !    0.000

BOND H    C   
BOND H1   C   
BOND H2   C   
BOND C    C1  
BOND H4   C2  
BOND C1   C2  
BOND C1   C3  
BOND C2   H3  
BOND H9   C8  
BOND C3   C8  
BOND C3   C4  
BOND C8   C7  
BOND H5   C4  
BOND C4   C5  
BOND C7   H8  
BOND C7   C6  
BOND C5   C6  
BOND C5   H6  
BOND C6   H7  

END

read param card flex append
* Parameters generated by analogy by
* CHARMM General Force Field (CGenFF) program version 2.5.1
*

! Penalties lower than 10 indicate the analogy is fair; penalties between 10
! and 50 mean some basic validation is recommended; penalties higher than
! 50 indicate poor analogy and mandate extensive validation/optimization.

BONDS

ANGLES
CG2R61 CG2DC1 CG331    48.44    127.34 ! data/mob , from CG2R53 CG2DC1 CG331, penalty= 12

DIHEDRALS
CG331  CG2DC1 CG2R61 CG2R61     0.7500  2   180.00 ! data/mob , from CG2DC1 CG2DC1 CG2R61 CG2R61, penalty= 108
CG331  CG2DC1 CG2R61 CG2R61     0.1900  4     0.00 ! data/mob , from CG2DC1 CG2DC1 CG2R61 CG2R61, penalty= 108
CG2R61 CG2DC1 CG331  HGA3       0.6022  3   180.00 ! data/mob , from CG2R53 CG2DC1 CG331 HGA3, penalty= 12

IMPROPERS

END
RETURN
