# Supplementary material for: Calculations of Absolute Solvation Free Energies with Transformato—Application to the FreeSolv Database Using the CGenFF Force Field
Source: J Chem Theory Comput. 2023 Aug 24;19(17):5988–98. doi: 10.1021/acs.jctc.3c00691 (PMC10500982; doi:10.1021/acs.jctc.3c00691)
Supplement: Supplementary file 3 — ct3c00691_si_003.zip [file ct3c00691_si_003.zip › force_field_files/mobley_3210206.str]

* Toppar stream file generated by
* CHARMM General Force Field (CGenFF) program version 2.5.1
* For use with CGenFF version 4.6
*

read rtf card append
* Topologies generated by
* CHARMM General Force Field (CGenFF) program version 2.5.1
*
36 1

! "penalty" is the highest penalty score of the associated parameters.
! Penalties lower than 10 indicate the analogy is fair; penalties between 10
! and 50 mean some basic validation is recommended; penalties higher than
! 50 indicate poor analogy and mandate extensive validation/optimization.

RESI UNL       0.000 ! param penalty= 149.600 ; charge penalty=  55.116
GROUP            ! CHARGE   CH_PENALTY
ATOM C      CG331  -0.256 !    7.470
ATOM C1     CG311   0.187 !   14.648
ATOM C2     CG321   0.074 !   12.291
ATOM O      OG301  -0.245 !   50.802
ATOM N      NG2O1   0.556 !   54.269! typer WARNING: organic nitrate not explicitly supported
ATOM O1     OG2N1  -0.290 !   23.697
ATOM O2     OG2N1  -0.290 !   23.697
ATOM O3     OG301  -0.262 !   51.417
ATOM N1     NG2O1   0.566 !   55.116! typer WARNING: organic nitrate not explicitly supported
ATOM O4     OG2N1  -0.290 !   23.697
ATOM O5     OG2N1  -0.290 !   23.697
ATOM H      HGA3    0.090 !    0.000
ATOM H1     HGA3    0.090 !    0.000
ATOM H2     HGA3    0.090 !    0.000
ATOM H3     HGA1    0.090 !    0.700
ATOM H4     HGA2    0.090 !    0.400
ATOM H5     HGA2    0.090 !    0.400

BOND O2   N   
BOND N    O1  
BOND N    O   
BOND O    C2  
BOND O4   N1  
BOND H    C   
BOND N1   O5  
BOND N1   O3  
BOND C2   H5  
BOND C2   H4  
BOND C2   C1  
BOND H2   C   
BOND C    C1  
BOND C    H1  
BOND C1   O3  
BOND C1   H3  

END

read param card flex append
* Parameters generated by analogy by
* CHARMM General Force Field (CGenFF) program version 2.5.1
*

! Penalties lower than 10 indicate the analogy is fair; penalties between 10
! and 50 mean some basic validation is recommended; penalties higher than
! 50 indicate poor analogy and mandate extensive validation/optimization.

BONDS
NG2O1  OG301   270.93     1.4215 ! data/mob , from NG2D1 OG301, penalty= 80

ANGLES
CG311  CG321  OG301    75.70    110.10 ! data/mob , from CG311 CG321 OG302, penalty= 0.5
OG2N1  NG2O1  OG301    56.00    117.00 ! data/mob , from CG324 NG2O1 OG2N1, penalty= 48
CG311  OG301  NG2O1    54.17    104.20 ! data/mob , from CG321 OG301 NG2D1, penalty= 8.6
CG321  OG301  NG2O1    54.17    104.20 ! data/mob , from CG321 OG301 NG2D1, penalty= 8

DIHEDRALS
CG331  CG311  CG321  OG301      0.2000  3     0.00 ! data/mob , from CG331 CG311 CG321 OG302, penalty= 0.5
OG301  CG311  CG321  OG301      0.2000  3     0.00 ! data/mob , from OG302 CG311 CG321 OG302, penalty= 1
HGA1   CG311  CG321  OG301      0.1950  3     0.00 ! data/mob , from HGA1 CG311 CG321 OG302, penalty= 0.5
CG321  CG311  OG301  NG2O1      0.3727  1   180.00 ! data/mob , from CG321 CG321 OG301 NG2D1, penalty= 12
CG321  CG311  OG301  NG2O1      0.7250  2     0.00 ! data/mob , from CG321 CG321 OG301 NG2D1, penalty= 12
CG321  CG311  OG301  NG2O1      0.0227  3     0.00 ! data/mob , from CG321 CG321 OG301 NG2D1, penalty= 12
CG331  CG311  OG301  NG2O1      0.3727  1   180.00 ! data/mob , from CG331 CG321 OG301 NG2D1, penalty= 12
CG331  CG311  OG301  NG2O1      0.7250  2     0.00 ! data/mob , from CG331 CG321 OG301 NG2D1, penalty= 12
CG331  CG311  OG301  NG2O1      0.0227  3     0.00 ! data/mob , from CG331 CG321 OG301 NG2D1, penalty= 12
HGA1   CG311  OG301  NG2O1      0.3228  3     0.00 ! data/mob , from HGA2 CG321 OG301 NG2D1, penalty= 12
CG311  CG321  OG301  NG2O1      0.3727  1   180.00 ! data/mob , from CG321 CG321 OG301 NG2D1, penalty= 8.6
CG311  CG321  OG301  NG2O1      0.7250  2     0.00 ! data/mob , from CG321 CG321 OG301 NG2D1, penalty= 8.6
CG311  CG321  OG301  NG2O1      0.0227  3     0.00 ! data/mob , from CG321 CG321 OG301 NG2D1, penalty= 8.6
HGA2   CG321  OG301  NG2O1      0.3228  3     0.00 ! data/mob , from HGA2 CG321 OG301 NG2D1, penalty= 8
OG2N1  NG2O1  OG301  CG311      0.3335  1   180.00 ! data/mob , from CG2N1 NG2D1 OG301 CG321, penalty= 149.6
OG2N1  NG2O1  OG301  CG311      0.0342  2   180.00 ! data/mob , from CG2N1 NG2D1 OG301 CG321, penalty= 149.6
OG2N1  NG2O1  OG301  CG321      0.3335  1   180.00 ! data/mob , from CG2N1 NG2D1 OG301 CG321, penalty= 149
OG2N1  NG2O1  OG301  CG321      0.0342  2   180.00 ! data/mob , from CG2N1 NG2D1 OG301 CG321, penalty= 149

IMPROPERS

END
RETURN
