# Supplementary material for: Calculations of Absolute Solvation Free Energies with Transformato—Application to the FreeSolv Database Using the CGenFF Force Field
Source: J Chem Theory Comput. 2023 Aug 24;19(17):5988–98. doi: 10.1021/acs.jctc.3c00691 (PMC10500982; doi:10.1021/acs.jctc.3c00691)
Supplement: Supplementary file 3 — ct3c00691_si_003.zip [file ct3c00691_si_003.zip › force_field_files/mobley_197466.str]

* Toppar stream file generated by
* CHARMM General Force Field (CGenFF) program version 2.5.1
* For use with CGenFF version 4.6
*

read rtf card append
* Topologies generated by
* CHARMM General Force Field (CGenFF) program version 2.5.1
*
36 1

! "penalty" is the highest penalty score of the associated parameters.
! Penalties lower than 10 indicate the analogy is fair; penalties between 10
! and 50 mean some basic validation is recommended; penalties higher than
! 50 indicate poor analogy and mandate extensive validation/optimization.

RESI UNL       0.000 ! param penalty= 152.000 ; charge penalty=  22.125
GROUP            ! CHARGE   CH_PENALTY
ATOM C      CG331  -0.172 !    6.734
ATOM C1     CG2O5   0.242 !   22.033
ATOM O      OG2D3  -0.465 !    4.119
ATOM C2     CG3C31  0.035 !   22.125
ATOM C3     CG3C31 -0.180 !    7.017
ATOM C4     CG3C31 -0.180 !    7.017
ATOM H      HGA3    0.090 !    0.425
ATOM H1     HGA3    0.090 !    0.425
ATOM H2     HGA3    0.090 !    0.425
ATOM H3     HGA1    0.090 !    2.407
ATOM H4     HGA2    0.090 !    2.500
ATOM H5     HGA2    0.090 !    2.500
ATOM H6     HGA2    0.090 !    2.500
ATOM H7     HGA2    0.090 !    2.500

BOND H1   C   
BOND H7   C4  
BOND C    H2  
BOND C    H   
BOND C    C1  
BOND H6   C4  
BOND H3   C2  
BOND C4   C2  
BOND C4   C3  
BOND C2   C1  
BOND C2   C3  
BOND C1   O   
BOND C3   H4  
BOND C3   H5  
IMPR C1     C      C2     O     

END

read param card flex append
* Parameters generated by analogy by
* CHARMM General Force Field (CGenFF) program version 2.5.1
*

! Penalties lower than 10 indicate the analogy is fair; penalties between 10
! and 50 mean some basic validation is recommended; penalties higher than
! 50 indicate poor analogy and mandate extensive validation/optimization.

BONDS
CG2O5  CG3C31  189.00     1.5600 ! data/mob , from CG2O4 CG3C41, penalty= 80

ANGLES
CG331  CG2O5  CG3C31   35.00    115.60 ! data/mob , from CG321 CG2O5 CG331, penalty= 8.5
CG3C31 CG2O5  OG2D3    75.00    122.20 ! data/mob , from CG321 CG2O5 OG2D3, penalty= 8.5
CG2O5  CG3C31 CG3C31   67.35    116.70 ! data/mob , from CG321 CG3C31 CG3C31, penalty= 71
CG2O5  CG3C31 HGA1     72.00    113.00 ! data/mob , from CG2O4 CG3C41 HGA2, penalty= 60.5

DIHEDRALS
CG3C31 CG2O5  CG331  HGA3       0.1000  3     0.00 ! data/mob , from CG321 CG2O5 CG331 HGA3, penalty= 8.5
CG331  CG2O5  CG3C31 CG3C31     0.1026  3   180.00 ! data/mob , from OG3C51 CG2O4 CG3C41 CG3C41, penalty= 152
CG331  CG2O5  CG3C31 HGA1       0.0350  3   180.00 ! data/mob , from CG3C41 CG2O4 CG3C41 HGA2, penalty= 92.9
OG2D3  CG2O5  CG3C31 CG3C31     0.0995  2     0.00 ! data/mob , from OG2D1 CG2O4 CG3C41 CG3C41, penalty= 102.4
OG2D3  CG2O5  CG3C31 HGA1       0.2268  3     0.00 ! data/mob , from OG2D3 CG2O4 CG3C41 HGA2, penalty= 80
CG2O5  CG3C31 CG3C31 CG3C31     0.1000  6     0.00 ! data/mob , from CG324 CG3C31 CG3C31 CG3C31, penalty= 74
CG2O5  CG3C31 CG3C31 HGA2       0.2000  5   180.00 ! data/mob , from CG321 CG3C31 CG3C31 HGA2, penalty= 71

IMPROPERS
CG2O5  CG331  CG3C31 OG2D3     70.0000  0     0.00 ! data/mob , from CG2O5 CG321 CG331 OG2D3, penalty= 22.5

END
RETURN
