# Supplementary material for: Calculations of Absolute Solvation Free Energies with Transformato—Application to the FreeSolv Database Using the CGenFF Force Field
Source: J Chem Theory Comput. 2023 Aug 24;19(17):5988–98. doi: 10.1021/acs.jctc.3c00691 (PMC10500982; doi:10.1021/acs.jctc.3c00691)
Supplement: Supplementary file 3 — ct3c00691_si_003.zip [file ct3c00691_si_003.zip › force_field_files/mobley_2792521.str]

* Toppar stream file generated by
* CHARMM General Force Field (CGenFF) program version 2.5.1
* For use with CGenFF version 4.6
*

read rtf card append
* Topologies generated by
* CHARMM General Force Field (CGenFF) program version 2.5.1
*
36 1

! "penalty" is the highest penalty score of the associated parameters.
! Penalties lower than 10 indicate the analogy is fair; penalties between 10
! and 50 mean some basic validation is recommended; penalties higher than
! 50 indicate poor analogy and mandate extensive validation/optimization.

RESI UNL       0.000 ! param penalty=  48.700 ; charge penalty=   1.809
GROUP            ! CHARGE   CH_PENALTY
ATOM C      CG331  -0.273 !    0.000
ATOM C1     CG321  -0.143 !    0.250
ATOM C2     CG321  -0.195 !    1.784
ATOM C3     CG2DC1 -0.098 !    1.809
ATOM C4     CG2DC1 -0.109 !    0.292
ATOM C5     CG2O4   0.293 !    0.406
ATOM O      OG2D1  -0.510 !    0.000
ATOM H      HGA3    0.090 !    0.000
ATOM H1     HGA3    0.090 !    0.000
ATOM H2     HGA3    0.090 !    0.000
ATOM H3     HGA2    0.090 !    0.000
ATOM H4     HGA2    0.090 !    0.000
ATOM H5     HGA2    0.090 !    0.000
ATOM H6     HGA2    0.090 !    0.000
ATOM H7     HGA4    0.124 !    0.370
ATOM H8     HGA4    0.150 !    0.000
ATOM H9     HGR52   0.131 !    0.000

BOND H5   C2  
BOND H8   C4  
BOND H4   C1  
BOND H6   C2  
BOND C2   C1  
BOND C2   C3  
BOND C4   C3  
BOND C4   C5  
BOND H3   C1  
BOND C1   C   
BOND C3   H7  
BOND O    C5  
BOND C5   H9  
BOND C    H2  
BOND C    H1  
BOND C    H   
IMPR C5     C4     O      H9    

END

read param card flex append
* Parameters generated by analogy by
* CHARMM General Force Field (CGenFF) program version 2.5.1
*

! Penalties lower than 10 indicate the analogy is fair; penalties between 10
! and 50 mean some basic validation is recommended; penalties higher than
! 50 indicate poor analogy and mandate extensive validation/optimization.

BONDS

ANGLES

DIHEDRALS
CG2O4  CG2DC1 CG2DC1 CG321      0.5600  1   180.00 ! data/mob , from CG2O5 CG2DC1 CG2DC1 CG321, penalty= 0.5
CG2O4  CG2DC1 CG2DC1 CG321      7.0000  2   180.00 ! data/mob , from CG2O5 CG2DC1 CG2DC1 CG321, penalty= 0.5
CG2O4  CG2DC1 CG2DC1 HGA4       1.0845  2   180.00 ! data/mob , from CG2O5 CG2DC1 CG2DC1 HGA4, penalty= 0.5
HGA4   CG2DC1 CG321  CG321      0.2000  3     0.00 ! data/mob , from HGA4 CG2DC1 CG321 OG3R60, penalty= 48.7

IMPROPERS

END
RETURN
