# Supplementary material for: Calculations of Absolute Solvation Free Energies with Transformato—Application to the FreeSolv Database Using the CGenFF Force Field
Source: J Chem Theory Comput. 2023 Aug 24;19(17):5988–98. doi: 10.1021/acs.jctc.3c00691 (PMC10500982; doi:10.1021/acs.jctc.3c00691)
Supplement: Supplementary file 3 — ct3c00691_si_003.zip [file ct3c00691_si_003.zip › force_field_files/mobley_1728386.str]

* Toppar stream file generated by
* CHARMM General Force Field (CGenFF) program version 2.5.1
* For use with CGenFF version 4.6
*

read rtf card append
* Topologies generated by
* CHARMM General Force Field (CGenFF) program version 2.5.1
*
36 1

! "penalty" is the highest penalty score of the associated parameters.
! Penalties lower than 10 indicate the analogy is fair; penalties between 10
! and 50 mean some basic validation is recommended; penalties higher than
! 50 indicate poor analogy and mandate extensive validation/optimization.

RESI UNL       0.000 ! param penalty=   0.000 ; charge penalty=   0.000
!RING * 6 C C1 C2 C3 C4 C5
GROUP            ! CHARGE   CH_PENALTY
ATOM C      CG2R61 -0.115 !    0.000
ATOM C1     CG2R61 -0.109 !    0.000
ATOM C2     CG2R61 -0.112 !    0.000
ATOM C3     CG2R61 -0.041 !    0.000
ATOM C4     CG2R61 -0.112 !    0.000
ATOM C5     CG2R61 -0.109 !    0.000
ATOM C6     CG2O1   0.650 !    0.000
ATOM O      OG2D1  -0.482 !    0.000
ATOM N      NG2S2  -0.893 !    0.000
ATOM H      HGR61   0.115 !    0.000
ATOM H1     HGR61   0.115 !    0.000
ATOM H2     HGR61   0.115 !    0.000
ATOM H3     HGR61   0.115 !    0.000
ATOM H4     HGR61   0.115 !    0.000
ATOM H5     HGP1    0.374 !    0.000
ATOM H6     HGP1    0.374 !    0.000

BOND H6   N   
BOND H5   N   
BOND N    C6  
BOND O    C6  
BOND C6   C3  
BOND H1   C1  
BOND C3   C4  
BOND C3   C2  
BOND H3   C4  
BOND C4   C5  
BOND C1   C   
BOND C1   C2  
BOND C    C5  
BOND C    H   
BOND C5   H4  
BOND C2   H2  
IMPR C6     C3     N      O     

END

read param card flex append
* Parameters generated by analogy by
* CHARMM General Force Field (CGenFF) program version 2.5.1
*

! Penalties lower than 10 indicate the analogy is fair; penalties between 10
! and 50 mean some basic validation is recommended; penalties higher than
! 50 indicate poor analogy and mandate extensive validation/optimization.

BONDS

ANGLES

DIHEDRALS

IMPROPERS

END
RETURN
