# Supplementary material for: Calculations of Absolute Solvation Free Energies with Transformato—Application to the FreeSolv Database Using the CGenFF Force Field
Source: J Chem Theory Comput. 2023 Aug 24;19(17):5988–98. doi: 10.1021/acs.jctc.3c00691 (PMC10500982; doi:10.1021/acs.jctc.3c00691)
Supplement: Supplementary file 3 — ct3c00691_si_003.zip [file ct3c00691_si_003.zip › force_field_files/mobley_3968043.str]

* Toppar stream file generated by
* CHARMM General Force Field (CGenFF) program version 2.5.1
* For use with CGenFF version 4.6
*

read rtf card append
* Topologies generated by
* CHARMM General Force Field (CGenFF) program version 2.5.1
*
36 1

! "penalty" is the highest penalty score of the associated parameters.
! Penalties lower than 10 indicate the analogy is fair; penalties between 10
! and 50 mean some basic validation is recommended; penalties higher than
! 50 indicate poor analogy and mandate extensive validation/optimization.

RESI UNL       0.000 ! param penalty= 105.000 ; charge penalty=  40.928
!RING * 5 C C1 C2 C3 C4
GROUP            ! CHARGE   CH_PENALTY
ATOM C      CG3C52 -0.183 !    6.540
ATOM C1     CG3C52 -0.183 !    6.540
ATOM C2     CG3C52 -0.171 !   27.342
ATOM C3     CG2O5   0.385 !   40.928
ATOM O      OG2D3  -0.397 !   30.996
ATOM C4     CG3C52 -0.171 !   27.342
ATOM H      HGA2    0.090 !    0.350
ATOM H1     HGA2    0.090 !    0.350
ATOM H2     HGA2    0.090 !    0.350
ATOM H3     HGA2    0.090 !    0.350
ATOM H4     HGA2    0.090 !    3.061
ATOM H5     HGA2    0.090 !    3.061
ATOM H6     HGA2    0.090 !    3.061
ATOM H7     HGA2    0.090 !    3.061

BOND H2   C1  
BOND H7   C4  
BOND H4   C2  
BOND H    C   
BOND C1   C   
BOND C1   C2  
BOND C1   H3  
BOND C4   C3  
BOND C4   C   
BOND C4   H6  
BOND O    C3  
BOND C3   C2  
BOND C    H1  
BOND C2   H5  
IMPR C3     C4     C2     O     

END

read param card flex append
* Parameters generated by analogy by
* CHARMM General Force Field (CGenFF) program version 2.5.1
*

! Penalties lower than 10 indicate the analogy is fair; penalties between 10
! and 50 mean some basic validation is recommended; penalties higher than
! 50 indicate poor analogy and mandate extensive validation/optimization.

BONDS
CG2O5  CG3C52  330.00     1.5000 ! data/mob , from CG2O5 CG321, penalty= 65

ANGLES
CG3C52 CG2O5  CG3C52   35.00    115.60 ! data/mob , from CG321 CG2O5 CG321, penalty= 20
CG3C52 CG2O5  OG2D3    75.00    122.20 ! data/mob , from CG321 CG2O5 OG2D3, penalty= 10
CG2O5  CG3C52 CG3C52   52.00    112.30 ! data/mob , from CG2O1 CG3C51 CG3C52, penalty= 7
CG2O5  CG3C52 HGA2     50.00    112.00 ! data/mob , from CG2O1 CG3C51 HGA1, penalty= 7.1

DIHEDRALS
CG3C52 CG2O5  CG3C52 CG3C52     0.7500  1     0.00 ! data/mob , from CG321 CG2O5 CG321 CG321, penalty= 105
CG3C52 CG2O5  CG3C52 CG3C52     0.1800  2   180.00 ! data/mob , from CG321 CG2O5 CG321 CG321, penalty= 105
CG3C52 CG2O5  CG3C52 CG3C52     0.0650  3     0.00 ! data/mob , from CG321 CG2O5 CG321 CG321, penalty= 105
CG3C52 CG2O5  CG3C52 CG3C52     0.0300  6     0.00 ! data/mob , from CG321 CG2O5 CG321 CG321, penalty= 105
CG3C52 CG2O5  CG3C52 HGA2       0.1000  3     0.00 ! data/mob , from CG321 CG2O5 CG321 HGA2, penalty= 75
OG2D3  CG2O5  CG3C52 CG3C52     0.7500  1   180.00 ! data/mob , from OG2D3 CG2O5 CG321 CG321, penalty= 95
OG2D3  CG2O5  CG3C52 CG3C52     0.1800  2   180.00 ! data/mob , from OG2D3 CG2O5 CG321 CG321, penalty= 95
OG2D3  CG2O5  CG3C52 CG3C52     0.0650  3   180.00 ! data/mob , from OG2D3 CG2O5 CG321 CG321, penalty= 95
OG2D3  CG2O5  CG3C52 CG3C52     0.0300  6     0.00 ! data/mob , from OG2D3 CG2O5 CG321 CG321, penalty= 95
OG2D3  CG2O5  CG3C52 HGA2       0.0000  3     0.00 ! data/mob , from OG2D3 CG2O5 CG321 HGA2, penalty= 65
CG2O5  CG3C52 CG3C52 CG3C52     0.1400  3     0.00 ! data/mob , from CG2O1 CG3C51 CG3C52 CG3C52, penalty= 7
CG2O5  CG3C52 CG3C52 HGA2       0.1400  3     0.00 ! data/mob , from CG2O1 CG3C51 CG3C52 HGA2, penalty= 7

IMPROPERS
CG2O5  CG3C52 CG3C52 OG2D3     70.0000  0     0.00 ! data/mob , from CG2O5 CG321 CG321 OG2D3, penalty= 13

END
RETURN
