# Supplementary material for: Calculations of Absolute Solvation Free Energies with Transformato—Application to the FreeSolv Database Using the CGenFF Force Field
Source: J Chem Theory Comput. 2023 Aug 24;19(17):5988–98. doi: 10.1021/acs.jctc.3c00691 (PMC10500982; doi:10.1021/acs.jctc.3c00691)
Supplement: Supplementary file 3 — ct3c00691_si_003.zip [file ct3c00691_si_003.zip › force_field_files/mobley_2410897.str]

* Toppar stream file generated by
* CHARMM General Force Field (CGenFF) program version 2.5.1
* For use with CGenFF version 4.6
*

read rtf card append
* Topologies generated by
* CHARMM General Force Field (CGenFF) program version 2.5.1
*
36 1

! "penalty" is the highest penalty score of the associated parameters.
! Penalties lower than 10 indicate the analogy is fair; penalties between 10
! and 50 mean some basic validation is recommended; penalties higher than
! 50 indicate poor analogy and mandate extensive validation/optimization.

RESI UNL       0.000 ! param penalty=   1.200 ; charge penalty=   0.960
GROUP            ! CHARGE   CH_PENALTY
ATOM C      CG331  -0.301 !    0.833
ATOM C1     CG321   0.089 !    0.757
ATOM N      NG321  -0.868 !    0.960
ATOM H      HGA3    0.090 !    0.060
ATOM H1     HGA3    0.090 !    0.060
ATOM H2     HGA3    0.090 !    0.060
ATOM H3     HGA2    0.090 !    0.000
ATOM H4     HGA2    0.090 !    0.000
ATOM H5     HGPAM2  0.315 !    0.456
ATOM H6     HGPAM2  0.315 !    0.456

BOND H6   N   
BOND N    H5  
BOND N    C1  
BOND H    C   
BOND C1   H3  
BOND C1   C   
BOND C1   H4  
BOND C    H2  
BOND C    H1  

END

read param card flex append
* Parameters generated by analogy by
* CHARMM General Force Field (CGenFF) program version 2.5.1
*

! Penalties lower than 10 indicate the analogy is fair; penalties between 10
! and 50 mean some basic validation is recommended; penalties higher than
! 50 indicate poor analogy and mandate extensive validation/optimization.

BONDS

ANGLES
CG331  CG321  NG321    60.00    120.00 ! data/mob , from CG321 CG321 NG321, penalty= 0.9

DIHEDRALS
NG321  CG321  CG331  HGA3       0.1600  3     0.00 ! data/mob , from NG311 CG321 CG331 HGA3, penalty= 1.2
CG331  CG321  NG321  HGPAM2     0.8000  3     0.00 ! data/mob , from CG321 CG321 NG321 HGPAM2, penalty= 0.9

IMPROPERS

END
RETURN
