# Supplementary material for: Calculations of Absolute Solvation Free Energies with Transformato—Application to the FreeSolv Database Using the CGenFF Force Field
Source: J Chem Theory Comput. 2023 Aug 24;19(17):5988–98. doi: 10.1021/acs.jctc.3c00691 (PMC10500982; doi:10.1021/acs.jctc.3c00691)
Supplement: Supplementary file 3 — ct3c00691_si_003.zip [file ct3c00691_si_003.zip › force_field_files/mobley_3976574.str]

* Toppar stream file generated by
* CHARMM General Force Field (CGenFF) program version 2.5.1
* For use with CGenFF version 4.6
*

read rtf card append
* Topologies generated by
* CHARMM General Force Field (CGenFF) program version 2.5.1
*
36 1

! "penalty" is the highest penalty score of the associated parameters.
! Penalties lower than 10 indicate the analogy is fair; penalties between 10
! and 50 mean some basic validation is recommended; penalties higher than
! 50 indicate poor analogy and mandate extensive validation/optimization.

RESI UNL       0.000 ! param penalty=  30.000 ; charge penalty=   7.940
!RING * 6 C C1 C2 C3 C4 C5
!RING * 6 C2 C3 O C6 C7 O1
!RING * 6 C6 C7 C8 C9 C10 C11
GROUP            ! CHARGE   CH_PENALTY
ATOM C      CG2R61 -0.101 !    0.000
ATOM C1     CG2R61 -0.112 !    0.000
ATOM C2     CG2R61  0.119 !    0.000
ATOM C3     CG2R61  0.148 !    0.414
ATOM C4     CG2R61 -0.119 !    0.414
ATOM C5     CG2R61  0.057 !    0.000
ATOM CL     CLGR1  -0.201 !    0.000
ATOM O      OG3R60 -0.254 !    5.325
ATOM C6     CG2R61  0.177 !    6.962
ATOM C7     CG2R61  0.177 !    6.962
ATOM C8     CG2R61  0.052 !    7.364
ATOM C9     CG2R61  0.129 !    0.000
ATOM C10    CG2R61  0.129 !    0.000
ATOM C11    CG2R61  0.052 !    7.364
ATOM Cl1    CLGR1  -0.155 !    7.940
ATOM Cl2    CLGR1  -0.177 !    0.000
ATOM Cl3    CLGR1  -0.177 !    0.000
ATOM Cl4    CLGR1  -0.155 !    7.940
ATOM O1     OG3R60 -0.254 !    5.324
ATOM H      HGR62   0.150 !    0.000
ATOM H1     HGR61   0.115 !    0.000
ATOM H2     HGR62   0.150 !    0.050
ATOM LP1    LPH     0.050 ! on CL
ATOM LP2    LPH     0.050 ! on Cl1
ATOM LP3    LPH     0.050 ! on Cl2
ATOM LP4    LPH     0.050 ! on Cl3
ATOM LP5    LPH     0.050 ! on Cl4

BOND H2   C4  
BOND C2   C3  
BOND C2   O1  
BOND C2   C1  
BOND C3   C4  
BOND C3   O   
BOND C4   C5  
BOND O    C6  
BOND C6   C11 
BOND C6   C7  
BOND C9   Cl3 
BOND C9   C10 
BOND C9   C8  
BOND H1   C1  
BOND O1   C7  
BOND Cl2  C10 
BOND Cl1  C11 
BOND C11  C10 
BOND C8   C7  
BOND C8   Cl4 
BOND C1   C   
BOND C    C5  
BOND C    H   
BOND C5   CL  

LONEPAIR COLI LP1    CL     C5     DIST 1.6400 SCAL 0.0
LONEPAIR COLI LP2    Cl1    C11    DIST 1.6400 SCAL 0.0
LONEPAIR COLI LP3    Cl2    C10    DIST 1.6400 SCAL 0.0
LONEPAIR COLI LP4    Cl3    C9     DIST 1.6400 SCAL 0.0
LONEPAIR COLI LP5    Cl4    C8     DIST 1.6400 SCAL 0.0

END

read param card flex append
* Parameters generated by analogy by
* CHARMM General Force Field (CGenFF) program version 2.5.1
*

! Penalties lower than 10 indicate the analogy is fair; penalties between 10
! and 50 mean some basic validation is recommended; penalties higher than
! 50 indicate poor analogy and mandate extensive validation/optimization.

BONDS

ANGLES

DIHEDRALS
OG3R60 CG2R61 CG2R61 OG3R60     3.3808  2   180.00 ! data/mob , from OG311 CG2R61 CG2R61 OG311, penalty= 30
OG3R60 CG2R61 CG2R61 CLGR1      3.5698  2   180.00 ! data/mob , from OG311 CG2R61 CG2R61 CLGR1, penalty= 15
OG3R60 CG2R61 CG2R61 HGR62      2.4000  2   180.00 ! data/mob , from OG3R60 CG2R61 CG2R61 HGR61, penalty= 1

IMPROPERS

END
RETURN
