# Supplementary material for: Calculations of Absolute Solvation Free Energies with Transformato—Application to the FreeSolv Database Using the CGenFF Force Field
Source: J Chem Theory Comput. 2023 Aug 24;19(17):5988–98. doi: 10.1021/acs.jctc.3c00691 (PMC10500982; doi:10.1021/acs.jctc.3c00691)
Supplement: Supplementary file 3 — ct3c00691_si_003.zip [file ct3c00691_si_003.zip › force_field_files/mobley_1396156.str]

* Toppar stream file generated by
* CHARMM General Force Field (CGenFF) program version 2.5.1
* For use with CGenFF version 4.6
*

read rtf card append
* Topologies generated by
* CHARMM General Force Field (CGenFF) program version 2.5.1
*
36 1

! "penalty" is the highest penalty score of the associated parameters.
! Penalties lower than 10 indicate the analogy is fair; penalties between 10
! and 50 mean some basic validation is recommended; penalties higher than
! 50 indicate poor analogy and mandate extensive validation/optimization.

RESI UNL       0.000 ! param penalty=  65.000 ; charge penalty=   3.536
!RING * 6 C1 C2 C3 C4 C5 C6
GROUP            ! CHARGE   CH_PENALTY
ATOM C1     CG2R61  0.446 !    3.536
ATOM C2     CG2R61  0.017 !    2.500
ATOM C3     CG2R61  0.145 !    0.000
ATOM C4     CG2R61  0.127 !    0.000
ATOM C5     CG2R61  0.145 !    0.000
ATOM C6     CG2R61  0.017 !    2.500
ATOM CL1    CLGR1  -0.177 !    2.500
ATOM CL2    CLGR1  -0.177 !    0.000
ATOM CL3    CLGR1  -0.177 !    0.000
ATOM CL4    CLGR1  -0.177 !    0.000
ATOM CL5    CLGR1  -0.177 !    2.500
ATOM N1     NG2O1   0.360 !    3.536
ATOM O1     OG2N1  -0.311 !    0.000
ATOM O2     OG2N1  -0.311 !    0.000
ATOM LP1    LPH     0.050 ! on CL1
ATOM LP2    LPH     0.050 ! on CL2
ATOM LP3    LPH     0.050 ! on CL3
ATOM LP4    LPH     0.050 ! on CL4
ATOM LP5    LPH     0.050 ! on CL5

BOND C1   C2  
BOND C1   C6  
BOND C1   N1  
BOND C2   C3  
BOND C2   CL5 
BOND C3   C4  
BOND C3   CL4 
BOND C4   C5  
BOND C4   CL3 
BOND C5   C6  
BOND C5   CL2 
BOND C6   CL1 
BOND N1   O1  
BOND N1   O2  

LONEPAIR COLI LP1    CL1    C6     DIST 1.6400 SCAL 0.0
LONEPAIR COLI LP2    CL2    C5     DIST 1.6400 SCAL 0.0
LONEPAIR COLI LP3    CL3    C4     DIST 1.6400 SCAL 0.0
LONEPAIR COLI LP4    CL4    C3     DIST 1.6400 SCAL 0.0
LONEPAIR COLI LP5    CL5    C2     DIST 1.6400 SCAL 0.0

END

read param card flex append
* Parameters generated by analogy by
* CHARMM General Force Field (CGenFF) program version 2.5.1
*

! Penalties lower than 10 indicate the analogy is fair; penalties between 10
! and 50 mean some basic validation is recommended; penalties higher than
! 50 indicate poor analogy and mandate extensive validation/optimization.

BONDS

ANGLES

DIHEDRALS
NG2O1  CG2R61 CG2R61 CLGR1      3.0000  2   180.00 ! data/ori , from CG2R61 CG2R61 CG2R61 CLGR1, penalty= 65

IMPROPERS

END
RETURN
