# Supplementary material for: Calculations of Absolute Solvation Free Energies with Transformato—Application to the FreeSolv Database Using the CGenFF Force Field
Source: J Chem Theory Comput. 2023 Aug 24;19(17):5988–98. doi: 10.1021/acs.jctc.3c00691 (PMC10500982; doi:10.1021/acs.jctc.3c00691)
Supplement: Supplementary file 3 — ct3c00691_si_003.zip [file ct3c00691_si_003.zip › force_field_files/mobley_4338603.str]

* Toppar stream file generated by
* CHARMM General Force Field (CGenFF) program version 2.5.1
* For use with CGenFF version 4.6
*

read rtf card append
* Topologies generated by
* CHARMM General Force Field (CGenFF) program version 2.5.1
*
36 1

! "penalty" is the highest penalty score of the associated parameters.
! Penalties lower than 10 indicate the analogy is fair; penalties between 10
! and 50 mean some basic validation is recommended; penalties higher than
! 50 indicate poor analogy and mandate extensive validation/optimization.

RESI UNL       0.000 ! param penalty=  35.000 ; charge penalty=  51.227
!RING * 6 C C1 N C2 N1 C3
GROUP            ! CHARGE   CH_PENALTY
ATOM C      CG2R62 -0.174 !    8.280
ATOM C1     CG2R63  0.391 !    5.376
ATOM O      OG2D4  -0.482 !    0.000
ATOM N      NG2R61 -0.251 !    0.000
ATOM C2     CG2R63  0.244 !   28.461
ATOM O1     OG2D4  -0.433 !    0.000
ATOM N1     NG2R61 -0.535 !   51.227
ATOM C3     CG2R62  0.414 !   45.910
ATOM CL     CLGR1  -0.072 !   45.459
ATOM H      HGR62   0.105 !    5.293
ATOM H1     HGP1    0.357 !    0.000
ATOM H2     HGP1    0.386 !   26.316
ATOM LP1    LPH     0.050 ! on CL

BOND CL   C3  
BOND N    H1  
BOND N    C2  
BOND N    C1  
BOND C3   C   
BOND C3   N1  
BOND C    H   
BOND C    C1  
BOND C2   N1  
BOND C2   O1  
BOND N1   H2  
BOND C1   O   
IMPR C1     C      N      O     
IMPR C2     N      N1     O1    

LONEPAIR COLI LP1    CL     C3     DIST 1.6400 SCAL 0.0

END

read param card flex append
* Parameters generated by analogy by
* CHARMM General Force Field (CGenFF) program version 2.5.1
*

! Penalties lower than 10 indicate the analogy is fair; penalties between 10
! and 50 mean some basic validation is recommended; penalties higher than
! 50 indicate poor analogy and mandate extensive validation/optimization.

BONDS
CG2R62 CLGR1   350.00     1.7400 ! data/mob , from CG2R61 CLGR1, penalty= 5

ANGLES
CG2R62 CG2R62 CLGR1    60.00    120.00 ! data/mob , from CG2R61 CG2R61 CLGR1, penalty= 5.5
NG2R61 CG2R62 CLGR1    20.00    121.80 ! data/mob , from NG2R61 CG2R64 SG311, penalty= 35

DIHEDRALS
CG2R63 CG2R62 CG2R62 CLGR1      3.0000  2   180.00 ! data/mob , from CG2R61 CG2R61 CG2R61 CLGR1, penalty= 13
CLGR1  CG2R62 CG2R62 HGR62      3.0000  2   180.00 ! data/mob , from CLGR1 CG2R61 CG2R61 HGR62, penalty= 10
CLGR1  CG2R62 NG2R61 CG2R63     4.0000  2   180.00 ! data/mob , from SG311 CG2R64 NG2R61 CG2R63, penalty= 35
CLGR1  CG2R62 NG2R61 HGP1       0.0000  2   180.00 ! data/mob , from SG311 CG2R64 NG2R61 HGP1, penalty= 35

IMPROPERS

END
RETURN
