# Supplementary material for: Calculations of Absolute Solvation Free Energies with Transformato—Application to the FreeSolv Database Using the CGenFF Force Field
Source: J Chem Theory Comput. 2023 Aug 24;19(17):5988–98. doi: 10.1021/acs.jctc.3c00691 (PMC10500982; doi:10.1021/acs.jctc.3c00691)
Supplement: Supplementary file 3 — ct3c00691_si_003.zip [file ct3c00691_si_003.zip › force_field_files/mobley_3060426.str]

* Toppar stream file generated by
* CHARMM General Force Field (CGenFF) program version 2.5.1
* For use with CGenFF version 4.6
*

read rtf card append
* Topologies generated by
* CHARMM General Force Field (CGenFF) program version 2.5.1
*
36 1

! "penalty" is the highest penalty score of the associated parameters.
! Penalties lower than 10 indicate the analogy is fair; penalties between 10
! and 50 mean some basic validation is recommended; penalties higher than
! 50 indicate poor analogy and mandate extensive validation/optimization.

RESI UNL       0.000 ! param penalty=   0.000 ; charge penalty=   0.000
GROUP            ! CHARGE   CH_PENALTY
ATOM C      CG331  -0.269 !    0.000
ATOM C1     CG311  -0.101 !    0.000
ATOM C2     CG331  -0.269 !    0.000
ATOM C3     CG321  -0.143 !    0.000
ATOM C4     CG321  -0.191 !    0.000
ATOM C5     CG301  -0.014 !    0.000
ATOM C6     CG331  -0.271 !    0.000
ATOM C7     CG331  -0.271 !    0.000
ATOM C8     CG331  -0.271 !    0.000
ATOM H      HGA3    0.090 !    0.000
ATOM H1     HGA3    0.090 !    0.000
ATOM H2     HGA3    0.090 !    0.000
ATOM H3     HGA1    0.090 !    0.000
ATOM H4     HGA3    0.090 !    0.000
ATOM H5     HGA3    0.090 !    0.000
ATOM H6     HGA3    0.090 !    0.000
ATOM H7     HGA2    0.090 !    0.000
ATOM H8     HGA2    0.090 !    0.000
ATOM H9     HGA2    0.090 !    0.000
ATOM H10    HGA2    0.090 !    0.000
ATOM H11    HGA3    0.090 !    0.000
ATOM H12    HGA3    0.090 !    0.000
ATOM H13    HGA3    0.090 !    0.000
ATOM H14    HGA3    0.090 !    0.000
ATOM H15    HGA3    0.090 !    0.000
ATOM H16    HGA3    0.090 !    0.000
ATOM H17    HGA3    0.090 !    0.000
ATOM H18    HGA3    0.090 !    0.000
ATOM H19    HGA3    0.090 !    0.000

BOND H5   C2  
BOND H13  C6  
BOND H6   C2  
BOND C2   H4  
BOND C2   C1  
BOND H7   C3  
BOND H12  C6  
BOND H11  C6  
BOND C6   C5  
BOND H3   C1  
BOND C1   C3  
BOND C1   C   
BOND C3   H8  
BOND C3   C4  
BOND H18  C8  
BOND C5   C8  
BOND C5   C4  
BOND C5   C7  
BOND C8   H19 
BOND C8   H17 
BOND H9   C4  
BOND C4   H10 
BOND H2   C   
BOND C    H   
BOND C    H1  
BOND H15  C7  
BOND H16  C7  
BOND C7   H14 

END

read param card flex append
* Parameters generated by analogy by
* CHARMM General Force Field (CGenFF) program version 2.5.1
*

! Penalties lower than 10 indicate the analogy is fair; penalties between 10
! and 50 mean some basic validation is recommended; penalties higher than
! 50 indicate poor analogy and mandate extensive validation/optimization.

BONDS

ANGLES

DIHEDRALS

IMPROPERS

END
RETURN
