# Supplementary material for: Calculations of Absolute Solvation Free Energies with Transformato—Application to the FreeSolv Database Using the CGenFF Force Field
Source: J Chem Theory Comput. 2023 Aug 24;19(17):5988–98. doi: 10.1021/acs.jctc.3c00691 (PMC10500982; doi:10.1021/acs.jctc.3c00691)
Supplement: Supplementary file 3 — ct3c00691_si_003.zip [file ct3c00691_si_003.zip › force_field_files/mobley_1905088.str]

* Toppar stream file generated by
* CHARMM General Force Field (CGenFF) program version 2.5.1
* For use with CGenFF version 4.6
*

read rtf card append
* Topologies generated by
* CHARMM General Force Field (CGenFF) program version 2.5.1
*
36 1

! "penalty" is the highest penalty score of the associated parameters.
! Penalties lower than 10 indicate the analogy is fair; penalties between 10
! and 50 mean some basic validation is recommended; penalties higher than
! 50 indicate poor analogy and mandate extensive validation/optimization.

RESI UNL       0.000 ! param penalty=  70.000 ; charge penalty=  55.334
!RING * 6 C C1 C2 C3 C4 C5
GROUP            ! CHARGE   CH_PENALTY
ATOM C      CG2R61 -0.115 !    0.000
ATOM C1     CG2R61 -0.107 !    0.000
ATOM C2     CG2R61 -0.118 !    2.500
ATOM C3     CG2R61 -0.178 !   52.620
ATOM C4     CG2R61 -0.118 !    2.500
ATOM C5     CG2R61 -0.107 !    0.000
ATOM C6     CG321   0.053 !   55.334
ATOM BR     BRGA1  -0.215 !   44.297
ATOM H      HGR61   0.115 !    0.000
ATOM H1     HGR61   0.115 !    0.000
ATOM H2     HGR61   0.115 !    0.000
ATOM H3     HGR61   0.115 !    0.000
ATOM H4     HGR61   0.115 !    0.000
ATOM H5     HGA2    0.140 !    0.000
ATOM H6     HGA2    0.140 !    0.000
ATOM LP1    LPH     0.050 ! on BR

BOND H5   C6  
BOND H6   C6  
BOND C6   C3  
BOND C6   BR  
BOND H3   C4  
BOND C3   C4  
BOND C3   C2  
BOND C4   C5  
BOND H1   C1  
BOND C2   C1  
BOND C2   H2  
BOND C1   C   
BOND C    C5  
BOND C    H   
BOND C5   H4  

LONEPAIR COLI LP1    BR     C6     DIST 1.8900 SCAL 0.0

END

read param card flex append
* Parameters generated by analogy by
* CHARMM General Force Field (CGenFF) program version 2.5.1
*

! Penalties lower than 10 indicate the analogy is fair; penalties between 10
! and 50 mean some basic validation is recommended; penalties higher than
! 50 indicate poor analogy and mandate extensive validation/optimization.

BONDS

ANGLES
CG2R61 CG321  BRGA1    54.27    108.24 ! data/mob , from CG2R61 CG321 SG311, penalty= 70

DIHEDRALS
CG2R61 CG2R61 CG321  BRGA1      0.1198  2   180.00 ! data/mob , from CG2R61 CG2R61 CG321 SG311, penalty= 70

IMPROPERS

END
RETURN
