# Supplementary material for: Calculations of Absolute Solvation Free Energies with Transformato—Application to the FreeSolv Database Using the CGenFF Force Field
Source: J Chem Theory Comput. 2023 Aug 24;19(17):5988–98. doi: 10.1021/acs.jctc.3c00691 (PMC10500982; doi:10.1021/acs.jctc.3c00691)
Supplement: Supplementary file 3 — ct3c00691_si_003.zip [file ct3c00691_si_003.zip › force_field_files/mobley_1827204.str]

* Toppar stream file generated by
* CHARMM General Force Field (CGenFF) program version 2.5.1
* For use with CGenFF version 4.6
*

read rtf card append
* Topologies generated by
* CHARMM General Force Field (CGenFF) program version 2.5.1
*
36 1

! "penalty" is the highest penalty score of the associated parameters.
! Penalties lower than 10 indicate the analogy is fair; penalties between 10
! and 50 mean some basic validation is recommended; penalties higher than
! 50 indicate poor analogy and mandate extensive validation/optimization.

RESI UNL       0.000 ! param penalty=   0.900 ; charge penalty=   0.579
GROUP            ! CHARGE   CH_PENALTY
ATOM C      CG331  -0.273 !    0.000
ATOM C1     CG321  -0.177 !    0.000
ATOM C2     CG321  -0.183 !    0.177
ATOM C3     CG321  -0.176 !    0.353
ATOM C4     CG321  -0.151 !    0.382
ATOM C5     CG2O4   0.277 !    0.579
ATOM O      OG2D1  -0.399 !    0.410
ATOM H      HGA3    0.090 !    0.000
ATOM H1     HGA3    0.090 !    0.000
ATOM H2     HGA3    0.090 !    0.000
ATOM H3     HGA2    0.090 !    0.000
ATOM H4     HGA2    0.090 !    0.000
ATOM H5     HGA2    0.090 !    0.000
ATOM H6     HGA2    0.090 !    0.000
ATOM H7     HGA2    0.090 !    0.025
ATOM H8     HGA2    0.090 !    0.025
ATOM H9     HGA2    0.090 !    0.000
ATOM H10    HGA2    0.090 !    0.000
ATOM H11    HGR52   0.092 !    0.045

BOND H1   C   
BOND H    C   
BOND H2   C   
BOND C    C1  
BOND H8   C3  
BOND H10  C4  
BOND C1   H3  
BOND C1   H4  
BOND C1   C2  
BOND H9   C4  
BOND C4   C3  
BOND C4   C5  
BOND C3   C2  
BOND C3   H7  
BOND C2   H6  
BOND C2   H5  
BOND C5   H11 
BOND C5   O   
IMPR C5     C4     O      H11   

END

read param card flex append
* Parameters generated by analogy by
* CHARMM General Force Field (CGenFF) program version 2.5.1
*

! Penalties lower than 10 indicate the analogy is fair; penalties between 10
! and 50 mean some basic validation is recommended; penalties higher than
! 50 indicate poor analogy and mandate extensive validation/optimization.

BONDS

ANGLES
CG2O4  CG321  CG321    60.00    113.80 ! data/mob , from CG2O5 CG321 CG321, penalty= 0.5

DIHEDRALS
OG2D1  CG2O4  CG321  CG321      1.0500  1   180.00 ! data/mob , from OG2D1 CG2O4 CG321 CG331, penalty= 0.9
OG2D1  CG2O4  CG321  CG321      0.4000  2   180.00 ! data/mob , from OG2D1 CG2O4 CG321 CG331, penalty= 0.9
OG2D1  CG2O4  CG321  CG321      0.6000  3   180.00 ! data/mob , from OG2D1 CG2O4 CG321 CG331, penalty= 0.9
OG2D1  CG2O4  CG321  CG321      0.1000  4   180.00 ! data/mob , from OG2D1 CG2O4 CG321 CG331, penalty= 0.9
HGR52  CG2O4  CG321  CG321      0.0000  3   180.00 ! data/mob , from HGR52 CG2O4 CG321 CG331, penalty= 0.9
CG2O4  CG321  CG321  CG321      0.2100  1   180.00 ! data/mob , from CG2O5 CG321 CG321 CG321, penalty= 0.5
CG2O4  CG321  CG321  CG321      0.3900  2     0.00 ! data/mob , from CG2O5 CG321 CG321 CG321, penalty= 0.5
CG2O4  CG321  CG321  CG321      0.3500  3   180.00 ! data/mob , from CG2O5 CG321 CG321 CG321, penalty= 0.5
CG2O4  CG321  CG321  CG321      0.1100  4     0.00 ! data/mob , from CG2O5 CG321 CG321 CG321, penalty= 0.5
CG2O4  CG321  CG321  CG321      0.0900  6   180.00 ! data/mob , from CG2O5 CG321 CG321 CG321, penalty= 0.5
CG2O4  CG321  CG321  HGA2       0.1950  3     0.00 ! data/mob , from CG2O5 CG321 CG321 HGA2, penalty= 0.5

IMPROPERS

END
RETURN
