# Supplementary material for: Calculations of Absolute Solvation Free Energies with Transformato—Application to the FreeSolv Database Using the CGenFF Force Field
Source: J Chem Theory Comput. 2023 Aug 24;19(17):5988–98. doi: 10.1021/acs.jctc.3c00691 (PMC10500982; doi:10.1021/acs.jctc.3c00691)
Supplement: Supplementary file 3 — ct3c00691_si_003.zip [file ct3c00691_si_003.zip › force_field_files/mobley_1107178.str]

* Toppar stream file generated by
* CHARMM General Force Field (CGenFF) program version 2.5.1
* For use with CGenFF version 4.6
*

read rtf card append
* Topologies generated by
* CHARMM General Force Field (CGenFF) program version 2.5.1
*
36 1

! "penalty" is the highest penalty score of the associated parameters.
! Penalties lower than 10 indicate the analogy is fair; penalties between 10
! and 50 mean some basic validation is recommended; penalties higher than
! 50 indicate poor analogy and mandate extensive validation/optimization.

RESI UNL       0.000 ! param penalty=  46.000 ; charge penalty= 139.396
GROUP            ! CHARGE   CH_PENALTY
ATOM C      CG331  -0.522 !   16.048
ATOM C1     CG321   0.072 !  139.396
ATOM I      IGR1   -0.150 !  137.596! typer WARNING: iodine not bound to a 6-membered aromatic carbon atom not explicitly supported
ATOM H      HGA3    0.090 !    1.005
ATOM H1     HGA3    0.090 !    1.005
ATOM H2     HGA3    0.090 !    1.005
ATOM H3     HGA2    0.140 !   12.200
ATOM H4     HGA2    0.140 !   12.200
ATOM LP1    LPH     0.050 ! on I

BOND H4   C1  
BOND H3   C1  
BOND C1   C   
BOND C1   I   
BOND H1   C   
BOND C    H2  
BOND C    H   

LONEPAIR COLI LP1    I      C1     DIST 2.2000 SCAL 0.0

END

read param card flex append
* Parameters generated by analogy by
* CHARMM General Force Field (CGenFF) program version 2.5.1
*

! Penalties lower than 10 indicate the analogy is fair; penalties between 10
! and 50 mean some basic validation is recommended; penalties higher than
! 50 indicate poor analogy and mandate extensive validation/optimization.

BONDS
CG321  IGR1    160.00     1.9660 ! data/mob , from CG321 BRGA1, penalty= 46

ANGLES
CG331  CG321  IGR1     71.00    111.00 ! data/mob , from CG331 CG321 BRGA1, penalty= 20.1
IGR1   CG321  HGA2     36.00    106.00 ! data/mob , from BRGA1 CG321 HGA2, penalty= 20.1

DIHEDRALS
IGR1   CG321  CG331  HGA3       0.3000  3     0.00 ! data/mob , from BRGA1 CG321 CG331 HGA3, penalty= 20.1

IMPROPERS

END
RETURN
