# Supplementary material for: Calculations of Absolute Solvation Free Energies with Transformato—Application to the FreeSolv Database Using the CGenFF Force Field
Source: J Chem Theory Comput. 2023 Aug 24;19(17):5988–98. doi: 10.1021/acs.jctc.3c00691 (PMC10500982; doi:10.1021/acs.jctc.3c00691)
Supplement: Supplementary file 3 — ct3c00691_si_003.zip [file ct3c00691_si_003.zip › force_field_files/mobley_1469079.str]

* Toppar stream file generated by
* CHARMM General Force Field (CGenFF) program version 2.5.1
* For use with CGenFF version 4.6
*

read rtf card append
* Topologies generated by
* CHARMM General Force Field (CGenFF) program version 2.5.1
*
36 1

! "penalty" is the highest penalty score of the associated parameters.
! Penalties lower than 10 indicate the analogy is fair; penalties between 10
! and 50 mean some basic validation is recommended; penalties higher than
! 50 indicate poor analogy and mandate extensive validation/optimization.

RESI UNL       0.000 ! param penalty=  30.000 ; charge penalty=   0.414
!RING * 6 C C1 C2 C3 C4 C5
!RING * 6 C3 C4 O C6 C11 O1
!RING * 6 C6 C7 C8 C9 C10 C11
GROUP            ! CHARGE   CH_PENALTY
ATOM C      CG2R61 -0.113 !    0.000
ATOM C1     CG2R61 -0.113 !    0.000
ATOM C2     CG2R61 -0.118 !    0.000
ATOM C3     CG2R61  0.129 !    0.000
ATOM C4     CG2R61  0.129 !    0.000
ATOM C5     CG2R61 -0.118 !    0.000
ATOM O      OG3R60 -0.256 !    0.050
ATOM C6     CG2R61  0.143 !    0.414
ATOM C7     CG2R61 -0.114 !    0.414
ATOM C8     CG2R61  0.088 !    0.000
ATOM C9     CG2R61  0.088 !    0.000
ATOM C10    CG2R61 -0.114 !    0.414
ATOM C11    CG2R61  0.143 !    0.414
ATOM O1     OG3R60 -0.256 !    0.050
ATOM CL     CLGR1  -0.189 !    0.000
ATOM Cl1    CLGR1  -0.189 !    0.000
ATOM H      HGR61   0.115 !    0.000
ATOM H1     HGR61   0.115 !    0.000
ATOM H2     HGR61   0.115 !    0.000
ATOM H3     HGR61   0.115 !    0.000
ATOM H4     HGR62   0.150 !    0.050
ATOM H5     HGR62   0.150 !    0.050
ATOM LP1    LPH     0.050 ! on CL
ATOM LP2    LPH     0.050 ! on Cl1

BOND H2   C2  
BOND C2   C3  
BOND C2   C1  
BOND C3   O1  
BOND C3   C4  
BOND O1   C11 
BOND C10  H5  
BOND C10  C11 
BOND C10  C9  
BOND H4   C7  
BOND H3   C5  
BOND Cl1  C8  
BOND CL   C9  
BOND C11  C6  
BOND C9   C8  
BOND C8   C7  
BOND C7   C6  
BOND C6   O   
BOND O    C4  
BOND C5   C4  
BOND C5   C   
BOND C1   C   
BOND C1   H1  
BOND C    H   

LONEPAIR COLI LP1    CL     C9     DIST 1.6400 SCAL 0.0
LONEPAIR COLI LP2    Cl1    C8     DIST 1.6400 SCAL 0.0

END

read param card flex append
* Parameters generated by analogy by
* CHARMM General Force Field (CGenFF) program version 2.5.1
*

! Penalties lower than 10 indicate the analogy is fair; penalties between 10
! and 50 mean some basic validation is recommended; penalties higher than
! 50 indicate poor analogy and mandate extensive validation/optimization.

BONDS

ANGLES

DIHEDRALS
OG3R60 CG2R61 CG2R61 OG3R60     3.3808  2   180.00 ! data/mob , from OG311 CG2R61 CG2R61 OG311, penalty= 30
OG3R60 CG2R61 CG2R61 HGR62      2.4000  2   180.00 ! data/mob , from OG3R60 CG2R61 CG2R61 HGR61, penalty= 1

IMPROPERS

END
RETURN
