# Supplementary material for: Calculations of Absolute Solvation Free Energies with Transformato—Application to the FreeSolv Database Using the CGenFF Force Field
Source: J Chem Theory Comput. 2023 Aug 24;19(17):5988–98. doi: 10.1021/acs.jctc.3c00691 (PMC10500982; doi:10.1021/acs.jctc.3c00691)
Supplement: Supplementary file 3 — ct3c00691_si_003.zip [file ct3c00691_si_003.zip › force_field_files/mobley_1743409.str]

* Toppar stream file generated by
* CHARMM General Force Field (CGenFF) program version 2.5.1
* For use with CGenFF version 4.6
*

read rtf card append
* Topologies generated by
* CHARMM General Force Field (CGenFF) program version 2.5.1
*
36 1

! "penalty" is the highest penalty score of the associated parameters.
! Penalties lower than 10 indicate the analogy is fair; penalties between 10
! and 50 mean some basic validation is recommended; penalties higher than
! 50 indicate poor analogy and mandate extensive validation/optimization.

RESI UNL       0.000 ! param penalty=   4.000 ; charge penalty=   0.000
GROUP            ! CHARGE   CH_PENALTY
ATOM C      CG331  -0.274 !    0.000
ATOM C1     CG321   0.086 !    0.000
ATOM O      OG302  -0.487 !    0.000
ATOM C2     CG2O2   0.925 !    0.000
ATOM O1     OG2D1  -0.631 !    0.000
ATOM C3     CG321  -0.249 !    0.000
ATOM C4     CG321  -0.249 !    0.000
ATOM C5     CG2O2   0.925 !    0.000
ATOM O2     OG2D1  -0.631 !    0.000
ATOM O3     OG302  -0.487 !    0.000
ATOM C6     CG321   0.086 !    0.000
ATOM C7     CG331  -0.274 !    0.000
ATOM H      HGA3    0.090 !    0.000
ATOM H1     HGA3    0.090 !    0.000
ATOM H2     HGA3    0.090 !    0.000
ATOM H3     HGA2    0.090 !    0.000
ATOM H4     HGA2    0.090 !    0.000
ATOM H5     HGA2    0.090 !    0.000
ATOM H6     HGA2    0.090 !    0.000
ATOM H7     HGA2    0.090 !    0.000
ATOM H8     HGA2    0.090 !    0.000
ATOM H9     HGA2    0.090 !    0.000
ATOM H10    HGA2    0.090 !    0.000
ATOM H11    HGA3    0.090 !    0.000
ATOM H12    HGA3    0.090 !    0.000
ATOM H13    HGA3    0.090 !    0.000

BOND H11  C7  
BOND O2   C5  
BOND H7   C4  
BOND H5   C3  
BOND C7   H12 
BOND C7   H13 
BOND C7   C6  
BOND C5   C4  
BOND C5   O3  
BOND H6   C3  
BOND C4   C3  
BOND C4   H8  
BOND C3   C2  
BOND H9   C6  
BOND C6   O3  
BOND C6   H10 
BOND C2   O   
BOND C2   O1  
BOND O    C1  
BOND H3   C1  
BOND C1   H4  
BOND C1   C   
BOND H    C   
BOND C    H2  
BOND C    H1  
IMPR C2     C3     O1     O     
IMPR C5     C4     O2     O3    

END

read param card flex append
* Parameters generated by analogy by
* CHARMM General Force Field (CGenFF) program version 2.5.1
*

! Penalties lower than 10 indicate the analogy is fair; penalties between 10
! and 50 mean some basic validation is recommended; penalties higher than
! 50 indicate poor analogy and mandate extensive validation/optimization.

BONDS

ANGLES

DIHEDRALS
CG2O2  CG321  CG321  CG2O2      0.2000  3     0.00 ! data/mob , from CG2O2 CG311 CG321 CG2O2, penalty= 4

IMPROPERS

END
RETURN
