# Supplementary material for: Calculations of Absolute Solvation Free Energies with Transformato—Application to the FreeSolv Database Using the CGenFF Force Field
Source: J Chem Theory Comput. 2023 Aug 24;19(17):5988–98. doi: 10.1021/acs.jctc.3c00691 (PMC10500982; doi:10.1021/acs.jctc.3c00691)
Supplement: Supplementary file 3 — ct3c00691_si_003.zip [file ct3c00691_si_003.zip › force_field_files/mobley_2693089.str]

* Toppar stream file generated by
* CHARMM General Force Field (CGenFF) program version 2.5.1
* For use with CGenFF version 4.6
*

read rtf card append
* Topologies generated by
* CHARMM General Force Field (CGenFF) program version 2.5.1
*
36 1

! "penalty" is the highest penalty score of the associated parameters.
! Penalties lower than 10 indicate the analogy is fair; penalties between 10
! and 50 mean some basic validation is recommended; penalties higher than
! 50 indicate poor analogy and mandate extensive validation/optimization.

RESI UNL       0.000 ! param penalty=   0.600 ; charge penalty=   4.213
!RING * 6 C4 C5 N C6 C7 N1
GROUP            ! CHARGE   CH_PENALTY
ATOM C      CG331  -0.268 !    2.449
ATOM C1     CG311  -0.124 !    3.761
ATOM C2     CG331  -0.268 !    2.449
ATOM C3     CG321  -0.161 !    4.213
ATOM C4     CG2R61  0.404 !    3.131
ATOM C5     CG2R61  0.097 !    0.000
ATOM N      NG2R60 -0.545 !    0.000
ATOM C6     CG2R61  0.159 !    0.000
ATOM C7     CG2R61  0.085 !    0.000
ATOM N1     NG2R60 -0.540 !    0.598
ATOM H      HGA3    0.090 !    0.000
ATOM H1     HGA3    0.090 !    0.000
ATOM H2     HGA3    0.090 !    0.000
ATOM H3     HGA1    0.090 !    0.000
ATOM H4     HGA3    0.090 !    0.000
ATOM H5     HGA3    0.090 !    0.000
ATOM H6     HGA3    0.090 !    0.000
ATOM H7     HGA2    0.090 !    0.000
ATOM H8     HGA2    0.090 !    0.000
ATOM H9     HGR62   0.115 !    0.000
ATOM H10    HGR62   0.118 !    0.000
ATOM H11    HGR62   0.118 !    0.000

BOND H4   C2  
BOND H    C   
BOND H8   C3  
BOND H6   C2  
BOND C2   H5  
BOND C2   C1  
BOND H2   C   
BOND C    C1  
BOND C    H1  
BOND C1   C3  
BOND C1   H3  
BOND C3   H7  
BOND C3   C4  
BOND N1   C4  
BOND N1   C7  
BOND C4   C5  
BOND H11  C7  
BOND C7   C6  
BOND C5   H9  
BOND C5   N   
BOND C6   N   
BOND C6   H10 

END

read param card flex append
* Parameters generated by analogy by
* CHARMM General Force Field (CGenFF) program version 2.5.1
*

! Penalties lower than 10 indicate the analogy is fair; penalties between 10
! and 50 mean some basic validation is recommended; penalties higher than
! 50 indicate poor analogy and mandate extensive validation/optimization.

BONDS

ANGLES

DIHEDRALS
NG2R60 CG2R61 CG321  CG311      0.2300  2   180.00 ! data/mob , from NG2R60 CG2R61 CG321 CG321, penalty= 0.6

IMPROPERS

END
RETURN
