# Supplementary material for: Calculations of Absolute Solvation Free Energies with Transformato—Application to the FreeSolv Database Using the CGenFF Force Field
Source: J Chem Theory Comput. 2023 Aug 24;19(17):5988–98. doi: 10.1021/acs.jctc.3c00691 (PMC10500982; doi:10.1021/acs.jctc.3c00691)
Supplement: Supplementary file 3 — ct3c00691_si_003.zip [file ct3c00691_si_003.zip › force_field_files/mobley_5076071.str]

* Toppar stream file generated by
* CHARMM General Force Field (CGenFF) program version 2.5.1
* For use with CGenFF version 4.6
*

read rtf card append
* Topologies generated by
* CHARMM General Force Field (CGenFF) program version 2.5.1
*
36 1

! "penalty" is the highest penalty score of the associated parameters.
! Penalties lower than 10 indicate the analogy is fair; penalties between 10
! and 50 mean some basic validation is recommended; penalties higher than
! 50 indicate poor analogy and mandate extensive validation/optimization.

RESI UNL       0.000 ! param penalty=  38.000 ; charge penalty=  35.704
!RING * 6 C5 C6 C7 C8 C9 C10
GROUP            ! CHARGE   CH_PENALTY
ATOM C1     CG331  -0.267 !    0.319
ATOM C2     CG321   0.022 !    0.428
ATOM N1     NG301  -0.436 !   32.621
ATOM C3     CG321   0.022 !    0.428
ATOM C4     CG331  -0.267 !    0.319
ATOM C5     CG2R61  0.192 !   35.704
ATOM C6     CG2R61  0.372 !   12.017
ATOM C7     CG2R61 -0.127 !    0.000
ATOM C8     CG2R61 -0.312 !   28.031
ATOM C9     CG2R61  0.148 !   20.589
ATOM C10    CG2R61  0.397 !   12.072
ATOM N2     NG2O1   0.225 !   27.241
ATOM O1     OG2N1  -0.311 !    0.000
ATOM O2     OG2N1  -0.311 !    0.000
ATOM N3     NG2S3  -0.746 !   31.125
ATOM C11    CG302   0.541 !   28.134
ATOM F1     FGA3   -0.177 !    0.000
ATOM F2     FGA3   -0.177 !    0.000
ATOM F3     FGA3   -0.177 !    0.000
ATOM N4     NG2O1   0.236 !   27.217
ATOM O3     OG2N1  -0.311 !    0.000
ATOM O4     OG2N1  -0.311 !    0.000
ATOM H1     HGA3    0.090 !    0.000
ATOM H2     HGA3    0.090 !    0.000
ATOM H3     HGA3    0.090 !    0.000
ATOM H4     HGA2    0.090 !    0.000
ATOM H5     HGA2    0.090 !    0.000
ATOM H6     HGA2    0.090 !    0.000
ATOM H7     HGA2    0.090 !    0.000
ATOM H8     HGA3    0.090 !    0.000
ATOM H9     HGA3    0.090 !    0.000
ATOM H10    HGA3    0.090 !    0.000
ATOM H11    HGR61   0.169 !    0.000
ATOM H12    HGP4    0.353 !    0.000
ATOM H13    HGP4    0.353 !    0.000

BOND C1   C2  
BOND C1   H1  
BOND C1   H2  
BOND C1   H3  
BOND C2   N1  
BOND C2   H4  
BOND C2   H5  
BOND N1   C3  
BOND N1   C5  
BOND C3   C4  
BOND C3   H6  
BOND C3   H7  
BOND C4   H8  
BOND C4   H9  
BOND C4   H10 
BOND C5   C6  
BOND C5   C10 
BOND C6   C7  
BOND C6   N4  
BOND C7   C8  
BOND C7   H11 
BOND C8   C9  
BOND C8   C11 
BOND C9   C10 
BOND C9   N3  
BOND C10  N2  
BOND N2   O1  
BOND N2   O2  
BOND N3   H12 
BOND N3   H13 
BOND C11  F1  
BOND C11  F2  
BOND C11  F3  
BOND N4   O3  
BOND N4   O4  
IMPR N3     H13    H12    C9    

END

read param card flex append
* Parameters generated by analogy by
* CHARMM General Force Field (CGenFF) program version 2.5.1
*

! Penalties lower than 10 indicate the analogy is fair; penalties between 10
! and 50 mean some basic validation is recommended; penalties higher than
! 50 indicate poor analogy and mandate extensive validation/optimization.

BONDS

ANGLES

DIHEDRALS
CG302  CG2R61 CG2R61 NG2S3      2.4000  2   180.00 ! data/ori , from CG331 CG2R61 CG2R61 NG2S1, penalty= 21.9
NG2O1  CG2R61 CG2R61 NG2S3      3.1000  2   180.00 ! data/ori , from NG2S3 CG2R61 CG2R61 NG2S3, penalty= 23
NG2O1  CG2R61 CG2R61 NG301      1.5846  2   180.00 ! data/ori , from NG2O1 CG2R61 CG2R61 OG311, penalty= 38
CG331  CG321  NG301  CG321      1.4200  1   180.00 ! data/ori , from CG321 CG321 NG301 CG321, penalty= 0.9
CG331  CG321  NG301  CG321      0.8200  2     0.00 ! data/ori , from CG321 CG321 NG301 CG321, penalty= 0.9
CG331  CG321  NG301  CG321      1.0200  3     0.00 ! data/ori , from CG321 CG321 NG301 CG321, penalty= 0.9

IMPROPERS

END
RETURN
