# Supplementary material for: Calculations of Absolute Solvation Free Energies with Transformato—Application to the FreeSolv Database Using the CGenFF Force Field
Source: J Chem Theory Comput. 2023 Aug 24;19(17):5988–98. doi: 10.1021/acs.jctc.3c00691 (PMC10500982; doi:10.1021/acs.jctc.3c00691)
Supplement: Supplementary file 3 — ct3c00691_si_003.zip [file ct3c00691_si_003.zip › force_field_files/mobley_6522117.str]

* Toppar stream file generated by
* CHARMM General Force Field (CGenFF) program version 2.5.1
* For use with CGenFF version 4.6
*

read rtf card append
* Topologies generated by
* CHARMM General Force Field (CGenFF) program version 2.5.1
*
36 1

! "penalty" is the highest penalty score of the associated parameters.
! Penalties lower than 10 indicate the analogy is fair; penalties between 10
! and 50 mean some basic validation is recommended; penalties higher than
! 50 indicate poor analogy and mandate extensive validation/optimization.

RESI UNL       0.000 ! param penalty= 163.900 ; charge penalty= 175.617
!RING * 6 C7 C8 C9 C10 C11 C12
GROUP            ! CHARGE   CH_PENALTY
ATOM C1     CG331  -0.271 !    0.632
ATOM C2     CG321  -0.067 !    1.224
ATOM O1     OG303  -0.303 !    2.787
ATOM P1     PG0     1.139 !   28.614
ATOM O2     OG2P1  -0.540 !   25.863
ATOM O3     OG303  -0.303 !    2.787
ATOM C3     CG321  -0.067 !    1.224
ATOM C4     CG331  -0.271 !    0.632
ATOM O4     OG303   0.096 !   41.137
ATOM C5     CG2D1O -0.674 !   85.768
ATOM C6     CG2DC1 -0.263 !  175.617
ATOM CL1    CLGA1  -0.141 !  167.374
ATOM C7     CG2R61  0.557 !   51.089
ATOM C8     CG2R61 -0.115 !   12.817
ATOM C9     CG2R61 -0.103 !    1.447
ATOM C10    CG2R61  0.055 !    0.000
ATOM C11    CG2R61 -0.027 !    1.447
ATOM C12    CG2R61  0.021 !   12.932
ATOM CL2    CLGR1  -0.188 !   12.965
ATOM CL3    CLGR1  -0.201 !    0.000
ATOM H1     HGA3    0.090 !    0.000
ATOM H2     HGA3    0.090 !    0.000
ATOM H3     HGA3    0.090 !    0.000
ATOM H4     HGA2    0.090 !    0.000
ATOM H5     HGA2    0.090 !    0.000
ATOM H6     HGA2    0.090 !    0.000
ATOM H7     HGA2    0.090 !    0.000
ATOM H8     HGA3    0.090 !    0.000
ATOM H9     HGA3    0.090 !    0.000
ATOM H10    HGA3    0.090 !    0.000
ATOM H11    HGA4    0.223 !   13.630
ATOM H12    HGR61   0.115 !    0.175
ATOM H13    HGR62   0.150 !    0.000
ATOM H14    HGR62   0.128 !    0.000
ATOM LP1    LPH     0.050 ! on CL1
ATOM LP2    LPH     0.050 ! on CL2
ATOM LP3    LPH     0.050 ! on CL3

BOND C1   C2  
BOND C1   H1  
BOND C1   H2  
BOND C1   H3  
BOND C2   O1  
BOND C2   H4  
BOND C2   H5  
BOND O1   P1  
BOND P1   O2  
BOND P1   O3  
BOND P1   O4  
BOND O3   C3  
BOND C3   C4  
BOND C3   H6  
BOND C3   H7  
BOND C4   H8  
BOND C4   H9  
BOND C4   H10 
BOND O4   C5  
BOND C5   C6  
BOND C5   C7  
BOND C6   CL1 
BOND C6   H11 
BOND C7   C8  
BOND C7   C12 
BOND C8   C9  
BOND C8   H12 
BOND C9   C10 
BOND C9   H13 
BOND C10  C11 
BOND C10  CL3 
BOND C11  C12 
BOND C11  H14 
BOND C12  CL2 
IMPR C5     C6     C7     O4    

LONEPAIR COLI LP1    CL1    C6     DIST 1.6400 SCAL 0.0
LONEPAIR COLI LP2    CL2    C12    DIST 1.6400 SCAL 0.0
LONEPAIR COLI LP3    CL3    C10    DIST 1.6400 SCAL 0.0

END

read param card flex append
* Parameters generated by analogy by
* CHARMM General Force Field (CGenFF) program version 2.5.1
*

! Penalties lower than 10 indicate the analogy is fair; penalties between 10
! and 50 mean some basic validation is recommended; penalties higher than
! 50 indicate poor analogy and mandate extensive validation/optimization.

BONDS
CG2D1O CG2R61  365.00     1.4500 ! data/ori , from CG2DC1 CG2R61, penalty= 40
CG2D1O OG303   385.00     1.3600 ! data/ori , from CG2D1O OG301, penalty= 50
CG2DC1 CLGA1   350.00     1.7400 ! data/ori , from CG2R61 CLGR1, penalty= 144.24

ANGLES
CG2DC1 CG2D1O CG2R61   60.00    108.06 ! data/ori , from CG2DC1 CG2D1O CG2O5, penalty= 28
CG2DC1 CG2D1O OG303    56.00    124.50 ! data/ori , from CG2DC1 CG2D1O OG301, penalty= 3
CG2R61 CG2D1O OG303    68.61    111.88 ! data/ori , from CG2O5 CG2D1O OG311, penalty= 43
CG2D1O CG2DC1 CLGA1    43.50    126.50 ! data/ori , from CG2D1O CG2DC1 CG321, penalty= 113
CLGA1  CG2DC1 HGA4     40.00    116.00 ! data/ori , from CG321 CG2DC1 HGA4, penalty= 113
CG2D1O CG2R61 CG2R61   36.00    120.00 ! data/ori , from CG2DC1 CG2R61 CG2R61, penalty= 3.5
CG2D1O OG303  PG0      90.00    120.00   20.00   2.30000 ! data/ori , from CG2R61 OG303 PG1, penalty= 23

DIHEDRALS
CG2R61 CG2D1O CG2DC1 CLGA1      0.7882  1   180.00 ! data/ori , from CG2O1 CG2D1O CG2DC1 CG331, penalty= 143.9
CG2R61 CG2D1O CG2DC1 CLGA1      6.9237  2   180.00 ! data/ori , from CG2O1 CG2D1O CG2DC1 CG331, penalty= 143.9
CG2R61 CG2D1O CG2DC1 HGA4       3.2122  2   180.00 ! data/ori , from CG2O5 CG2D1O CG2DC1 HGA4, penalty= 28
OG303  CG2D1O CG2DC1 CLGA1      1.5000  1   180.00 ! data/ori , from OG301 CG2D1O CG2DC1 CG2DC2, penalty= 126.5
OG303  CG2D1O CG2DC1 CLGA1     15.0000  2   180.00 ! data/ori , from OG301 CG2D1O CG2DC1 CG2DC2, penalty= 126.5
OG303  CG2D1O CG2DC1 HGA4       3.0000  2   180.00 ! data/ori , from OG301 CG2D1O CG2DC1 HGA4, penalty= 3
CG2DC1 CG2D1O CG2R61 CG2R61     0.7500  2   180.00 ! data/ori , from CG2DC1 CG2DC1 CG2R61 CG2R61, penalty= 40
CG2DC1 CG2D1O CG2R61 CG2R61     0.1900  4     0.00 ! data/ori , from CG2DC1 CG2DC1 CG2R61 CG2R61, penalty= 40
OG303  CG2D1O CG2R61 CG2R61     0.8500  2   180.00 ! data/ori , from OG302 CG2O2 CG2R61 CG2R61, penalty= 72.5
CG2DC1 CG2D1O OG303  PG0        0.8000  1   180.00 ! data/ori , from CG2DC1 CG2D1O OG301 CG331, penalty= 163.9
CG2DC1 CG2D1O OG303  PG0        3.0000  2   180.00 ! data/ori , from CG2DC1 CG2D1O OG301 CG331, penalty= 163.9
CG2DC1 CG2D1O OG303  PG0        1.1000  3   180.00 ! data/ori , from CG2DC1 CG2D1O OG301 CG331, penalty= 163.9
CG2R61 CG2D1O OG303  PG0        0.1216  1     0.00 ! data/ori , from OG2D1 CG2O2 OG303 PG1, penalty= 128
CG2R61 CG2D1O OG303  PG0        3.3569  2   180.00 ! data/ori , from OG2D1 CG2O2 OG303 PG1, penalty= 128
CG2D1O CG2R61 CG2R61 CG2R61     3.1000  2   180.00 ! data/ori , from CG2DC1 CG2R61 CG2R61 CG2R61, penalty= 3.5
CG2D1O CG2R61 CG2R61 CLGR1      3.0000  2   180.00 ! data/ori , from CG2R61 CG2R61 CG2R61 CLGR1, penalty= 41
CG2D1O CG2R61 CG2R61 HGR61      2.4000  2   180.00 ! data/ori , from CG2DC1 CG2R61 CG2R61 HGR61, penalty= 3.5
CG2D1O OG303  PG0    OG2P1      0.1000  3     0.00 ! data/ori , from CG2R61 OG303 PG1 OG2P1, penalty= 41
CG2D1O OG303  PG0    OG303      0.9500  2     0.00 ! data/ori , from CG2R61 OG303 PG1 OG311, penalty= 56
CG2D1O OG303  PG0    OG303      0.5000  3     0.00 ! data/ori , from CG2R61 OG303 PG1 OG311, penalty= 56

IMPROPERS
CG2D1O CG2DC1 CG2R61 OG303     30.0000  0     0.00 ! data/ori , from CG2DC1 CG2R61 NG2D1 HGA4, penalty= 134.3

END
RETURN
