# Supplementary material for: Calculations of Absolute Solvation Free Energies with Transformato—Application to the FreeSolv Database Using the CGenFF Force Field
Source: J Chem Theory Comput. 2023 Aug 24;19(17):5988–98. doi: 10.1021/acs.jctc.3c00691 (PMC10500982; doi:10.1021/acs.jctc.3c00691)
Supplement: Supplementary file 3 — ct3c00691_si_003.zip [file ct3c00691_si_003.zip › force_field_files/mobley_8713762.str]

* Toppar stream file generated by
* CHARMM General Force Field (CGenFF) program version 2.5.1
* For use with CGenFF version 4.6
*

read rtf card append
* Topologies generated by
* CHARMM General Force Field (CGenFF) program version 2.5.1
*
36 1

! "penalty" is the highest penalty score of the associated parameters.
! Penalties lower than 10 indicate the analogy is fair; penalties between 10
! and 50 mean some basic validation is recommended; penalties higher than
! 50 indicate poor analogy and mandate extensive validation/optimization.

RESI UNL       0.000 ! param penalty=  66.000 ; charge penalty=   3.923
GROUP            ! CHARGE   CH_PENALTY
ATOM C1     CG331  -0.270 !    0.380
ATOM C2     CG321  -0.128 !    0.532
ATOM C3     CG321  -0.018 !    2.609
ATOM N1     NG2S0  -0.299 !    3.923
ATOM C4     CG321  -0.018 !    2.609
ATOM C5     CG321  -0.128 !    0.532
ATOM C6     CG331  -0.270 !    0.380
ATOM C7     CG2O6   0.340 !    3.895
ATOM O1     OG2D1  -0.490 !    0.000
ATOM S1     SG311  -0.143 !    3.803
ATOM C8     CG321  -0.025 !    0.754
ATOM C9     CG321  -0.168 !    0.402
ATOM C10    CG331  -0.273 !    0.000
ATOM H1     HGA3    0.090 !    0.000
ATOM H2     HGA3    0.090 !    0.000
ATOM H3     HGA3    0.090 !    0.000
ATOM H4     HGA2    0.090 !    0.000
ATOM H5     HGA2    0.090 !    0.000
ATOM H6     HGA2    0.090 !    0.000
ATOM H7     HGA2    0.090 !    0.000
ATOM H8     HGA2    0.090 !    0.000
ATOM H9     HGA2    0.090 !    0.000
ATOM H10    HGA2    0.090 !    0.000
ATOM H11    HGA2    0.090 !    0.000
ATOM H12    HGA3    0.090 !    0.000
ATOM H13    HGA3    0.090 !    0.000
ATOM H14    HGA3    0.090 !    0.000
ATOM H15    HGA2    0.090 !    0.000
ATOM H16    HGA2    0.090 !    0.000
ATOM H17    HGA2    0.090 !    0.000
ATOM H18    HGA2    0.090 !    0.000
ATOM H19    HGA3    0.090 !    0.000
ATOM H20    HGA3    0.090 !    0.000
ATOM H21    HGA3    0.090 !    0.000

BOND C1   C2  
BOND C1   H1  
BOND C1   H2  
BOND C1   H3  
BOND C2   C3  
BOND C2   H4  
BOND C2   H5  
BOND C3   N1  
BOND C3   H6  
BOND C3   H7  
BOND N1   C4  
BOND N1   C7  
BOND C4   C5  
BOND C4   H8  
BOND C4   H9  
BOND C5   C6  
BOND C5   H10 
BOND C5   H11 
BOND C6   H12 
BOND C6   H13 
BOND C6   H14 
BOND C7   O1  
BOND C7   S1  
BOND S1   C8  
BOND C8   C9  
BOND C8   H15 
BOND C8   H16 
BOND C9   C10 
BOND C9   H17 
BOND C9   H18 
BOND C10  H19 
BOND C10  H20 
BOND C10  H21 
IMPR C7     N1     O1     S1    

END

read param card flex append
* Parameters generated by analogy by
* CHARMM General Force Field (CGenFF) program version 2.5.1
*

! Penalties lower than 10 indicate the analogy is fair; penalties between 10
! and 50 mean some basic validation is recommended; penalties higher than
! 50 indicate poor analogy and mandate extensive validation/optimization.

BONDS

ANGLES
NG2S0  CG2O6  SG311    41.42    112.27 ! data/ori , from NG2S2 CG2O6 SG311, penalty= 2

DIHEDRALS
SG311  CG2O6  NG2S0  CG321      2.6976  1     0.00 ! data/ori , from SG2D1 CG2O6 NG2S1 CG321, penalty= 66
SG311  CG2O6  NG2S0  CG321      1.0987  2   180.00 ! data/ori , from SG2D1 CG2O6 NG2S1 CG321, penalty= 66
NG2S0  CG2O6  SG311  CG321      1.8545  2   180.00 ! data/ori , from NG2S2 CG2O6 SG311 CG321, penalty= 2
CG331  CG321  CG321  NG2S0      0.2000  3     0.00 ! data/ori , from CG321 CG321 CG321 NG2S0, penalty= 0.9
CG321  CG321  NG2S0  CG321      1.4134  1     0.00 ! data/ori , from CG311 CG321 NG2S0 CG321, penalty= 0.6
CG321  CG321  NG2S0  CG321      1.2812  2     0.00 ! data/ori , from CG311 CG321 NG2S0 CG321, penalty= 0.6
CG321  CG321  SG311  CG2O6      0.1183  1   180.00 ! data/ori , from CG331 CG321 SG311 CG2O6, penalty= 0.9
CG321  CG321  SG311  CG2O6      0.7694  2     0.00 ! data/ori , from CG331 CG321 SG311 CG2O6, penalty= 0.9
CG321  CG321  SG311  CG2O6      0.9265  3   180.00 ! data/ori , from CG331 CG321 SG311 CG2O6, penalty= 0.9

IMPROPERS
CG2O6  NG2S0  OG2D1  SG311     45.2736  0     0.00 ! data/ori , from CG2O6 NG2S2 OG2D1 SG311, penalty= 2

END
RETURN
