# Supplementary material for: Calculations of Absolute Solvation Free Energies with Transformato—Application to the FreeSolv Database Using the CGenFF Force Field
Source: J Chem Theory Comput. 2023 Aug 24;19(17):5988–98. doi: 10.1021/acs.jctc.3c00691 (PMC10500982; doi:10.1021/acs.jctc.3c00691)
Supplement: Supplementary file 3 — ct3c00691_si_003.zip [file ct3c00691_si_003.zip › force_field_files/mobley_1893937.str]

* Toppar stream file generated by
* CHARMM General Force Field (CGenFF) program version 2.5.1
* For use with CGenFF version 4.6
*

read rtf card append
* Topologies generated by
* CHARMM General Force Field (CGenFF) program version 2.5.1
*
36 1

! "penalty" is the highest penalty score of the associated parameters.
! Penalties lower than 10 indicate the analogy is fair; penalties between 10
! and 50 mean some basic validation is recommended; penalties higher than
! 50 indicate poor analogy and mandate extensive validation/optimization.

RESI UNL       0.000 ! param penalty=   4.900 ; charge penalty=   4.211
GROUP            ! CHARGE   CH_PENALTY
ATOM C      CG331  -0.273 !    0.000
ATOM C1     CG321  -0.177 !    0.000
ATOM C2     CG321  -0.181 !    0.000
ATOM C3     CG321  -0.182 !    2.620
ATOM C4     CG321  -0.369 !    4.211
ATOM C5     CG321   0.113 !    3.949
ATOM CL     CLGA1  -0.151 !    0.635
ATOM H      HGA3    0.090 !    0.000
ATOM H1     HGA3    0.090 !    0.000
ATOM H2     HGA3    0.090 !    0.000
ATOM H3     HGA2    0.090 !    0.000
ATOM H4     HGA2    0.090 !    0.000
ATOM H5     HGA2    0.090 !    0.000
ATOM H6     HGA2    0.090 !    0.000
ATOM H7     HGA2    0.090 !    0.000
ATOM H8     HGA2    0.090 !    0.000
ATOM H9     HGA2    0.090 !    0.305
ATOM H10    HGA2    0.090 !    0.305
ATOM H11    HGA2    0.090 !    0.000
ATOM H12    HGA2    0.090 !    0.000
ATOM LP1    LPH     0.050 ! on CL

BOND CL   C5  
BOND C5   H11 
BOND C5   H12 
BOND C5   C4  
BOND H7   C3  
BOND H5   C2  
BOND H9   C4  
BOND C4   C3  
BOND C4   H10 
BOND C3   C2  
BOND C3   H8  
BOND H6   C2  
BOND C2   C1  
BOND C1   H3  
BOND C1   H4  
BOND C1   C   
BOND H    C   
BOND C    H2  
BOND C    H1  

LONEPAIR COLI LP1    CL     C5     DIST 1.6400 SCAL 0.0

END

read param card flex append
* Parameters generated by analogy by
* CHARMM General Force Field (CGenFF) program version 2.5.1
*

! Penalties lower than 10 indicate the analogy is fair; penalties between 10
! and 50 mean some basic validation is recommended; penalties higher than
! 50 indicate poor analogy and mandate extensive validation/optimization.

BONDS

ANGLES
CG321  CG321  CLGA1    71.00    112.20 ! data/mob , from CG311 CG321 CLGA1, penalty= 0.6

DIHEDRALS
CG321  CG321  CG321  CLGA1      1.4281  3     0.00 ! data/mob , from CG331 CG311 CG321 CLGA1, penalty= 4.9
CLGA1  CG321  CG321  HGA2       0.2922  3     0.00 ! data/mob , from HGA1 CG311 CG321 CLGA1, penalty= 4.1

IMPROPERS

END
RETURN
