# Supplementary material for: Calculations of Absolute Solvation Free Energies with Transformato—Application to the FreeSolv Database Using the CGenFF Force Field
Source: J Chem Theory Comput. 2023 Aug 24;19(17):5988–98. doi: 10.1021/acs.jctc.3c00691 (PMC10500982; doi:10.1021/acs.jctc.3c00691)
Supplement: Supplementary file 3 — ct3c00691_si_003.zip [file ct3c00691_si_003.zip › force_field_files/mobley_1189457.str]

* Toppar stream file generated by
* CHARMM General Force Field (CGenFF) program version 2.5.1
* For use with CGenFF version 4.6
*

read rtf card append
* Topologies generated by
* CHARMM General Force Field (CGenFF) program version 2.5.1
*
36 1

! "penalty" is the highest penalty score of the associated parameters.
! Penalties lower than 10 indicate the analogy is fair; penalties between 10
! and 50 mean some basic validation is recommended; penalties higher than
! 50 indicate poor analogy and mandate extensive validation/optimization.

RESI UNL       0.000 ! param penalty=  63.000 ; charge penalty=   5.112
!RING * 6 C1 C2 C3 C4 C5 C6
GROUP            ! CHARGE   CH_PENALTY
ATOM C      CG331  -0.112 !    4.743
ATOM S      SG311  -0.285 !    4.944
ATOM C1     CG2R61  0.149 !    5.112
ATOM C2     CG2R61 -0.125 !    2.500
ATOM C3     CG2R61 -0.116 !    0.000
ATOM C4     CG2R61 -0.115 !    0.000
ATOM C5     CG2R61 -0.116 !    0.000
ATOM C6     CG2R61 -0.125 !    2.500
ATOM H      HGA3    0.090 !    0.200
ATOM H1     HGA3    0.090 !    0.200
ATOM H2     HGA3    0.090 !    0.200
ATOM H3     HGR61   0.115 !    0.000
ATOM H4     HGR61   0.115 !    0.000
ATOM H5     HGR61   0.115 !    0.000
ATOM H6     HGR61   0.115 !    0.000
ATOM H7     HGR61   0.115 !    0.000

BOND H5   C4  
BOND H6   C5  
BOND C4   C5  
BOND C4   C3  
BOND C5   C6  
BOND H4   C3  
BOND C3   C2  
BOND C6   H7  
BOND C6   C1  
BOND C2   C1  
BOND C2   H3  
BOND C1   S   
BOND H1   C   
BOND C    H2  
BOND C    S   
BOND C    H   

END

read param card flex append
* Parameters generated by analogy by
* CHARMM General Force Field (CGenFF) program version 2.5.1
*

! Penalties lower than 10 indicate the analogy is fair; penalties between 10
! and 50 mean some basic validation is recommended; penalties higher than
! 50 indicate poor analogy and mandate extensive validation/optimization.

BONDS

ANGLES
CG2R61 SG311  CG331    66.00     91.00 ! data/mob , from CG2R64 SG311 CG331, penalty= 4

DIHEDRALS
CG2R61 CG2R61 SG311  CG331      1.4500  1     0.00 ! data/mob , from NG2R61 CG2R64 SG311 CG331, penalty= 63
HGA3   CG331  SG311  CG2R61     0.1500  3   180.00 ! data/mob , from HGA3 CG331 SG311 CG2R64, penalty= 4

IMPROPERS

END
RETURN
