# Supplementary material for: Calculations of Absolute Solvation Free Energies with Transformato—Application to the FreeSolv Database Using the CGenFF Force Field
Source: J Chem Theory Comput. 2023 Aug 24;19(17):5988–98. doi: 10.1021/acs.jctc.3c00691 (PMC10500982; doi:10.1021/acs.jctc.3c00691)
Supplement: Supplementary file 3 — ct3c00691_si_003.zip [file ct3c00691_si_003.zip › force_field_files/mobley_1849020.str]

* Toppar stream file generated by
* CHARMM General Force Field (CGenFF) program version 2.5.1
* For use with CGenFF version 4.6
*

read rtf card append
* Topologies generated by
* CHARMM General Force Field (CGenFF) program version 2.5.1
*
36 1

! "penalty" is the highest penalty score of the associated parameters.
! Penalties lower than 10 indicate the analogy is fair; penalties between 10
! and 50 mean some basic validation is recommended; penalties higher than
! 50 indicate poor analogy and mandate extensive validation/optimization.

RESI UNL       0.000 ! param penalty= 154.000 ; charge penalty=  31.834
!RING * 6 C5 C6 C7 C8 C9 C10
GROUP            ! CHARGE   CH_PENALTY
ATOM C      CG331  -0.268 !    5.376
ATOM C1     CG321   0.050 !   17.480
ATOM O      OG301  -0.459 !   24.157
ATOM P      PG0     1.257 !   31.834
ATOM S      SG2P2  -0.411 !    2.718
ATOM O1     OG301  -0.459 !   24.157
ATOM C2     CG321   0.050 !   17.480
ATOM C3     CG331  -0.268 !    5.376
ATOM S1     SG2P2  -0.039 !   12.390
ATOM C4     CG321  -0.402 !   12.683
ATOM S2     SG311  -0.236 !    5.472
ATOM C5     CG2R61  0.117 !    5.154
ATOM C6     CG2R61 -0.119 !    2.500
ATOM C7     CG2R61 -0.104 !    0.000
ATOM C8     CG2R61  0.055 !    0.000
ATOM C9     CG2R61 -0.104 !    0.000
ATOM C10    CG2R61 -0.119 !    2.500
ATOM CL     CLGR1  -0.201 !    0.000
ATOM H      HGA3    0.090 !    0.000
ATOM H1     HGA3    0.090 !    0.000
ATOM H2     HGA3    0.090 !    0.000
ATOM H3     HGA2    0.090 !    0.750
ATOM H4     HGA2    0.090 !    0.750
ATOM H5     HGA2    0.090 !    0.750
ATOM H6     HGA2    0.090 !    0.750
ATOM H7     HGA3    0.090 !    0.000
ATOM H8     HGA3    0.090 !    0.000
ATOM H9     HGA3    0.090 !    0.000
ATOM H10    HGA2    0.090 !    0.682
ATOM H11    HGA2    0.090 !    0.682
ATOM H12    HGR61   0.115 !    0.000
ATOM H13    HGR62   0.150 !    0.000
ATOM H14    HGR62   0.150 !    0.000
ATOM H15    HGR61   0.115 !    0.000
ATOM LP1    LPH     0.050 ! on CL

BOND H4   C1  
BOND H1   C   
BOND H5   C2  
BOND C1   H3  
BOND C1   C   
BOND C1   O   
BOND H10  C4  
BOND H2   C   
BOND C    H   
BOND H6   C2  
BOND O    P   
BOND P    S1  
BOND P    O1  
BOND P    S   
BOND S1   C4  
BOND O1   C2  
BOND C2   C3  
BOND H11  C4  
BOND C4   S2  
BOND H8   C3  
BOND C3   H7  
BOND C3   H9  
BOND S2   C5  
BOND H15  C10 
BOND C10  C5  
BOND C10  C9  
BOND C5   C6  
BOND H14  C9  
BOND C9   C8  
BOND C6   H12 
BOND C6   C7  
BOND C8   C7  
BOND C8   CL  
BOND C7   H13 

LONEPAIR COLI LP1    CL     C8     DIST 1.6400 SCAL 0.0

END

read param card flex append
* Parameters generated by analogy by
* CHARMM General Force Field (CGenFF) program version 2.5.1
*

! Penalties lower than 10 indicate the analogy is fair; penalties between 10
! and 50 mean some basic validation is recommended; penalties higher than
! 50 indicate poor analogy and mandate extensive validation/optimization.

BONDS
CG321  SG2P2   208.76     1.8137 ! data/mob , from CG321 SG2P1, penalty= 20
OG301  PG0     237.00     1.5800 ! data/mob , from OG311 PG0, penalty= 10

ANGLES
SG2P2  CG321  SG311   100.00    117.00 ! data/mob , from SG311 CG321 SG311, penalty= 30
SG2P2  CG321  HGA2     33.48    106.57 ! data/mob , from SG2P1 CG321 HGA2, penalty= 1
CG321  OG301  PG0      92.30    109.65 ! data/mob , from OG311 OG301 SG301, penalty= 80.5
OG301  PG0    OG301    48.10    108.00 ! data/mob , from OG303 PG0 OG303, penalty= 3
OG301  PG0    SG2P2    98.90    111.60 ! data/mob , from OG303 PG0 SG2P2, penalty= 1.5
CG321  SG2P2  PG0      39.86     91.85 ! data/mob , from CG321 SG2P1 PG2, penalty= 23
CG2R61 SG311  CG321    46.00     97.00 ! data/mob , from CG2R64 SG311 CG321, penalty= 4

DIHEDRALS
CG2R61 CG2R61 SG311  CG321      1.4500  1     0.00 ! data/mob , from NG2R61 CG2R64 SG311 CG321, penalty= 63
CG331  CG321  OG301  PG0        0.6000  1   180.00 ! data/mob , from CG331 CG321 OG303 PG0, penalty= 100
CG331  CG321  OG301  PG0        0.6500  2     0.00 ! data/mob , from CG331 CG321 OG303 PG0, penalty= 100
CG331  CG321  OG301  PG0        0.0500  3     0.00 ! data/mob , from CG331 CG321 OG303 PG0, penalty= 100
HGA2   CG321  OG301  PG0        0.0000  3     0.00 ! data/mob , from HGA2 CG321 OG303 PG0, penalty= 100
SG311  CG321  SG2P2  PG0        0.3360  1   180.00 ! data/mob , from CG331 CG321 SG2P1 PG2, penalty= 136.9
SG311  CG321  SG2P2  PG0        0.5235  2     0.00 ! data/mob , from CG331 CG321 SG2P1 PG2, penalty= 136.9
SG311  CG321  SG2P2  PG0        0.1540  3   180.00 ! data/mob , from CG331 CG321 SG2P1 PG2, penalty= 136.9
HGA2   CG321  SG2P2  PG0        0.0732  1     0.00 ! data/mob , from HGA2 CG321 SG2P1 PG2, penalty= 23
HGA2   CG321  SG2P2  PG0        0.1588  3     0.00 ! data/mob , from HGA2 CG321 SG2P1 PG2, penalty= 23
SG2P2  CG321  SG311  CG2R61     1.3000  3     0.00 ! data/mob , from SG311 CG321 SG311 CG321, penalty= 101
HGA2   CG321  SG311  CG2R61     0.2000  3     0.00 ! data/mob , from HGA2 CG321 SG311 CG2R64, penalty= 4
CG321  OG301  PG0    OG301      0.5000  3     0.00 ! data/mob , from CG321 OG303 PG0 OG303, penalty= 101.5
CG321  OG301  PG0    SG2P2      0.1000  3     0.00 ! data/mob , from CG321 OG303 PG0 SG2P2, penalty= 100
OG301  PG0    SG2P2  CG321      0.9735  2     0.00 ! data/mob , from OG311 PG2 SG2P1 CG321, penalty= 65
SG2P2  PG0    SG2P2  CG321      0.9735  2     0.00 ! data/mob , from OG311 PG2 SG2P1 CG321, penalty= 154

IMPROPERS

END
RETURN
