# Supplementary material for: Calculations of Absolute Solvation Free Energies with Transformato—Application to the FreeSolv Database Using the CGenFF Force Field
Source: J Chem Theory Comput. 2023 Aug 24;19(17):5988–98. doi: 10.1021/acs.jctc.3c00691 (PMC10500982; doi:10.1021/acs.jctc.3c00691)
Supplement: Supplementary file 3 — ct3c00691_si_003.zip [file ct3c00691_si_003.zip › force_field_files/mobley_3201701.str]

* Toppar stream file generated by
* CHARMM General Force Field (CGenFF) program version 2.5.1
* For use with CGenFF version 4.6
*

read rtf card append
* Topologies generated by
* CHARMM General Force Field (CGenFF) program version 2.5.1
*
36 1

! "penalty" is the highest penalty score of the associated parameters.
! Penalties lower than 10 indicate the analogy is fair; penalties between 10
! and 50 mean some basic validation is recommended; penalties higher than
! 50 indicate poor analogy and mandate extensive validation/optimization.

RESI unl            0.000 ! param penalty=  75.000 ; charge penalty=  21.345
GROUP            ! CHARGE   CH_PENALTY
ATOM C      CG331  -0.278 !    3.120
ATOM C1     CG2R61 -0.038 !   10.665
ATOM C2     CG2R61  0.542 !    6.338
ATOM N      NG2R62 -0.955 !    9.144
ATOM C3     CG2R64  0.921 !    9.965
ATOM N1     NG2R62 -0.961 !   18.706
ATOM C4     CG2R61  0.637 !   21.345
ATOM O      OG302  -0.087 !   16.261
ATOM C5     CG2O6   0.299 !    4.822
ATOM O1     OG2D1  -0.400 !    2.500
ATOM N2     NG2S0  -0.492 !    2.500
ATOM C6     CG331  -0.035 !    0.000
ATOM C7     CG331  -0.035 !    0.000
ATOM N3     NG301  -0.225 !    2.047
ATOM C8     CG331  -0.110 !    0.000
ATOM C9     CG331  -0.110 !    0.000
ATOM C10    CG331  -0.293 !    0.987
ATOM H      HGA3    0.090 !    0.000
ATOM H1     HGA3    0.090 !    0.000
ATOM H2     HGA3    0.090 !    0.000
ATOM H3     HGA3    0.090 !    0.000
ATOM H4     HGA3    0.090 !    0.000
ATOM H5     HGA3    0.090 !    0.000
ATOM H6     HGA3    0.090 !    0.000
ATOM H7     HGA3    0.090 !    0.000
ATOM H8     HGA3    0.090 !    0.000
ATOM H9     HGA3    0.090 !    0.000
ATOM H10    HGA3    0.090 !    0.000
ATOM H11    HGA3    0.090 !    0.000
ATOM H12    HGA3    0.090 !    0.000
ATOM H13    HGA3    0.090 !    0.000
ATOM H14    HGA3    0.090 !    0.000
ATOM H15    HGA3    0.090 !    0.050
ATOM H16    HGA3    0.090 !    0.050
ATOM H17    HGA3    0.090 !    0.050

BOND C    C1  
BOND C    H   
BOND C    H1  
BOND C    H2  
BOND C1   C2  
BOND C1   C4  
BOND C2   N   
BOND C2   C10 
BOND N    C3  
BOND C3   N1  
BOND C3   N3  
BOND N1   C4  
BOND C4   O   
BOND O    C5  
BOND C5   O1  
BOND C5   N2  
BOND N2   C6  
BOND N2   C7  
BOND C6   H3  
BOND C6   H4  
BOND C6   H5  
BOND C7   H6  
BOND C7   H7  
BOND C7   H8  
BOND N3   C8  
BOND N3   C9  
BOND C8   H9  
BOND C8   H10 
BOND C8   H11 
BOND C9   H12 
BOND C9   H13 
BOND C9   H14 
BOND C10  H15 
BOND C10  H16 
BOND C10  H17 
IMPR C3     N      N1     N3    
IMPR C5     N2     O1     O     

END

read param card flex append
* Parameters generated by analogy by
* CHARMM General Force Field (CGenFF) program version 2.5.1
*

! Penalties lower than 10 indicate the analogy is fair; penalties between 10
! and 50 mean some basic validation is recommended; penalties higher than
! 50 indicate poor analogy and mandate extensive validation/optimization.

BONDS
CG2R61 OG302   230.00     1.3820 ! unl , from CG2R61 OG301, penalty= 5

ANGLES
CG2R61 CG2R61 OG302   110.00    120.00 ! unl , from CG2R61 CG2R61 OG301, penalty= 0.5
CG331  CG2R61 NG2R62   45.80    122.30 ! unl , from CG331 CG2R61 NG2R60, penalty= 1
NG2R62 CG2R61 OG302    45.20    120.00 ! unl , from NG2R62 CG2R61 OG311, penalty= 15
CG2O6  OG302  CG2R61  185.00    120.00 ! unl , from CG2R61 OG301 CG2R61, penalty= 30

DIHEDRALS
NG2S0  CG2O6  OG302  CG2R61     2.2000  2   180.00 ! unl , from NG2S0 CG2O6 OG302 CG321, penalty= 71
NG2S0  CG2O6  OG302  CG2R61     0.1000  3   180.00 ! unl , from NG2S0 CG2O6 OG302 CG321, penalty= 71
OG2D1  CG2O6  OG302  CG2R61     0.1500  1     0.00 ! unl , from OG2D1 CG2O6 OG302 CG321, penalty= 71
OG2D1  CG2O6  OG302  CG2R61     2.2000  2   180.00 ! unl , from OG2D1 CG2O6 OG302 CG321, penalty= 71
OG2D1  CG2O6  OG302  CG2R61     0.1000  3     0.00 ! unl , from OG2D1 CG2O6 OG302 CG321, penalty= 71
CG2R61 CG2R61 CG2R61 OG302      3.1000  2   180.00 ! unl , from CG2R61 CG2R61 CG2R61 OG301, penalty= 0.5
CG331  CG2R61 CG2R61 NG2R62     1.0000  2   180.00 ! unl , from CG331 CG2R61 CG2R61 NG2R60, penalty= 1
CG331  CG2R61 CG2R61 OG302      2.4000  2   180.00 ! unl , from CG331 CG2R61 CG2R61 OG301, penalty= 0.5
NG2R62 CG2R61 CG331  HGA3       0.0030  6   180.00 ! unl , from NG2R60 CG2R61 CG331 HGA3, penalty= 1
CG331  CG2R61 NG2R62 CG2R64     3.1000  2   180.00 ! unl , from CG331 CG2R61 NG2R60 CG2R64, penalty= 10
OG302  CG2R61 NG2R62 CG2R64     3.1000  2   180.00 ! unl , from OG311 CG2R61 NG2R62 CG2R64, penalty= 15
CG2R61 CG2R61 OG302  CG2O6      1.2000  2   180.00 ! unl , from CG2R61 CG2R61 OG301 CG2R61, penalty= 30
NG2R62 CG2R61 OG302  CG2O6      1.2000  2   180.00 ! unl , from CG2R61 CG2R61 OG301 CG2R61, penalty= 75
NG301  CG2R64 NG2R62 CG2R61     3.1000  2   180.00 ! unl , from NG301 CG2R64 NG2R62 CG2R63, penalty= 3.5

IMPROPERS
CG2R64 NG2R62 NG2R62 NG301     40.0000  0     0.00 ! unl , from CG2R64 NG2R61 NG2R62 NG301, penalty= 22

END
RETURN
