# Supplementary material for: Calculations of Absolute Solvation Free Energies with Transformato—Application to the FreeSolv Database Using the CGenFF Force Field
Source: J Chem Theory Comput. 2023 Aug 24;19(17):5988–98. doi: 10.1021/acs.jctc.3c00691 (PMC10500982; doi:10.1021/acs.jctc.3c00691)
Supplement: Supplementary file 3 — ct3c00691_si_003.zip [file ct3c00691_si_003.zip › force_field_files/mobley_468867.str]

* Toppar stream file generated by
* CHARMM General Force Field (CGenFF) program version 2.5.1
* For use with CGenFF version 4.6
*

read rtf card append
* Topologies generated by
* CHARMM General Force Field (CGenFF) program version 2.5.1
*
36 1

! "penalty" is the highest penalty score of the associated parameters.
! Penalties lower than 10 indicate the analogy is fair; penalties between 10
! and 50 mean some basic validation is recommended; penalties higher than
! 50 indicate poor analogy and mandate extensive validation/optimization.

RESI UNL       0.000 ! param penalty= 249.100 ; charge penalty= 146.696
!RING * 5 C1 C2 C3 C4 C5
!RING * 5 C4 C5 C6 C9 C10
!RING * 6 C4 C5 C6 C7 C8 C9
!RING * 5 C6 C7 C8 C9 C10
GROUP            ! CHARGE   CH_PENALTY
ATOM C1     CG2R51 -0.505 !   25.684
ATOM C2     CG2R51 -0.117 !   21.026
ATOM C3     CG3C51  0.039 !   70.699
ATOM C4     CG3RC1 -0.104 !   49.530
ATOM C5     CG3RC1 -0.029 !   51.953
ATOM C6     CG3RC1 -0.314 !  146.696
ATOM C7     CG2R51  0.318 !  114.436
ATOM C8     CG2R51  0.318 !  114.463
ATOM C9     CG3RC1 -0.316 !  146.685
ATOM C10    CG3C50  0.394 !  113.372
ATOM CL1    CLGA1  -0.121 !   70.522
ATOM CL2    CLGA1  -0.121 !   70.522
ATOM CL3    CLGA1  -0.092 !   97.039
ATOM CL4    CLGA1  -0.125 !   93.280
ATOM CL5    CLGA1  -0.125 !   93.280
ATOM CL6    CLGA1  -0.092 !   97.039
ATOM CL7    CLGA1  -0.142 !   68.659
ATOM H1     HGR51   0.401 !    6.168
ATOM H2     HGR51   0.139 !   13.110
ATOM H3     HGA1    0.064 !   10.886
ATOM H4     HGA1    0.090 !    4.874
ATOM H5     HGA1    0.090 !    4.083
ATOM LP1    LPH     0.050 ! on CL1
ATOM LP2    LPH     0.050 ! on CL2
ATOM LP3    LPH     0.050 ! on CL3
ATOM LP4    LPH     0.050 ! on CL4
ATOM LP5    LPH     0.050 ! on CL5
ATOM LP6    LPH     0.050 ! on CL6
ATOM LP7    LPH     0.050 ! on CL7

BOND C1   C2  
BOND C1   C5  
BOND C1   H1  
BOND C2   C3  
BOND C2   H2  
BOND C3   C4  
BOND C3   CL7 
BOND C3   H3  
BOND C4   C5  
BOND C4   C9  
BOND C4   H4  
BOND C5   C6  
BOND C5   H5  
BOND C6   C7  
BOND C6   C10 
BOND C6   CL6 
BOND C7   C8  
BOND C7   CL5 
BOND C8   C9  
BOND C8   CL4 
BOND C9   C10 
BOND C9   CL3 
BOND C10  CL1 
BOND C10  CL2 

LONEPAIR COLI LP1    CL1    C10    DIST 1.6400 SCAL 0.0
LONEPAIR COLI LP2    CL2    C10    DIST 1.6400 SCAL 0.0
LONEPAIR COLI LP3    CL3    C9     DIST 1.6400 SCAL 0.0
LONEPAIR COLI LP4    CL4    C8     DIST 1.6400 SCAL 0.0
LONEPAIR COLI LP5    CL5    C7     DIST 1.6400 SCAL 0.0
LONEPAIR COLI LP6    CL6    C6     DIST 1.6400 SCAL 0.0
LONEPAIR COLI LP7    CL7    C3     DIST 1.6400 SCAL 0.0

END

read param card flex append
* Parameters generated by analogy by
* CHARMM General Force Field (CGenFF) program version 2.5.1
*

! Penalties lower than 10 indicate the analogy is fair; penalties between 10
! and 50 mean some basic validation is recommended; penalties higher than
! 50 indicate poor analogy and mandate extensive validation/optimization.

BONDS
CG2R51 CG3RC1  350.00     1.5100 ! data/ori , from CG2R51 CG3C51, penalty= 16
CG2R51 CLGA1   350.00     1.7400 ! data/ori , from CG2R61 CLGR1, penalty= 49.24
CG3C50 CG3RC1  222.50     1.5240 ! data/ori , from CG3C51 CG3RC1, penalty= 6
CG3C50 CLGA1   220.00     1.7880 ! data/ori , from CG321 CLGA1, penalty= 65
CG3C51 CLGA1   220.00     1.7880 ! data/ori , from CG321 CLGA1, penalty= 65
CG3RC1 CLGA1   220.00     1.7880 ! data/ori , from CG321 CLGA1, penalty= 75

ANGLES
CG2R51 CG2R51 CG3RC1  115.00    109.00 ! data/ori , from CG2R51 CG2R51 CG3C52, penalty= 1.1
CG2R51 CG2R51 CLGA1    27.00    129.00 ! data/ori , from CG2R51 CG2R51 SG3O2, penalty= 30
CG3RC1 CG2R51 CLGA1    45.35    119.83 ! data/ori , from CG321 CG2R51 CG3C52, penalty= 114.1
CG3RC1 CG2R51 HGR51    29.00    124.60 ! data/ori , from CG3C52 CG2R51 HGR51, penalty= 1.1
CG3RC1 CG3C50 CG3RC1   53.35    103.70    8.00   2.56100 ! data/ori , from CG3C52 CG3C51 CG3RC1, penalty= 7.1
CG3RC1 CG3C50 CLGA1    70.39    107.69 ! data/ori , from CG3C52 CG3C51 SG311, penalty= 27.1
CLGA1  CG3C50 CLGA1    95.00    109.00 ! data/ori , from CLGA1 CG311 CLGA1, penalty= 69
CG2R51 CG3C51 CG3RC1  112.00    102.70 ! data/ori , from CG2R51 CG3C51 CG3C52, penalty= 1.1
CG2R51 CG3C51 CLGA1    46.09    116.37 ! data/ori , from CG2R51 CG3C51 SG311, penalty= 20
CG3RC1 CG3C51 CLGA1    70.39    107.69 ! data/ori , from CG3C52 CG3C51 SG311, penalty= 21.1
CLGA1  CG3C51 HGA1     42.84    107.95 ! data/ori , from SG311 CG3C51 HGA1, penalty= 20
CG2R51 CG3RC1 CG3C50  112.00    102.70 ! data/ori , from CG2R51 CG3C51 CG3C51, penalty= 16.8
CG2R51 CG3RC1 CG3RC1   70.00    113.70 ! data/ori , from CG3RC1 CG3RC1 NG2R53, penalty= 46
CG2R51 CG3RC1 CLGA1    46.09    116.37 ! data/ori , from CG2R51 CG3C51 SG311, penalty= 36
CG2R51 CG3RC1 HGA1     48.00    110.10 ! data/ori , from CG2R51 CG3C51 HGA1, penalty= 16
CG3C50 CG3RC1 CG3RC1   53.35    108.00    8.00   2.56100 ! data/ori , from CG3C51 CG3RC1 CG3RC1, penalty= 0.8
CG3C50 CG3RC1 CLGA1   104.11    104.17 ! data/ori , from CG3C51 CG3C51 SG311, penalty= 36.8
CG3RC1 CG3RC1 CG3RC1   50.00    109.00 ! data/ori , from CG3RC1 CG3RC1 OG3C51, penalty= 249.1
CG3RC1 CG3RC1 CLGA1    53.35    111.00    8.00   2.56100 ! data/ori , from CG321 CG3RC1 CG3RC1, penalty= 113

DIHEDRALS
CG3C51 CG2R51 CG2R51 CG3RC1    12.0000  2   180.00 ! data/ori , from CG3C51 CG2R51 CG2R51 CG3C52, penalty= 1.1
CG3RC1 CG2R51 CG2R51 CG3RC1    12.0000  2   180.00 ! data/ori , from CG3C52 CG2R51 CG2R51 CG3C52, penalty= 2.2
CG3RC1 CG2R51 CG2R51 CLGA1      6.7517  2   180.00 ! data/ori , from CG321 CG2R51 CG2R51 SG2R50, penalty= 96.8
CG3RC1 CG2R51 CG2R51 HGR51      2.9000  2   180.00 ! data/ori , from CG3C52 CG2R51 CG2R51 HGR51, penalty= 1.1
CLGA1  CG2R51 CG2R51 CLGA1      6.7517  2   180.00 ! data/ori , from CG321 CG2R51 CG2R51 SG2R50, penalty= 176
CG2R51 CG2R51 CG3C51 CG3RC1     0.3500  3   180.00 ! data/ori , from CG2R51 CG2R51 CG3C51 CG3C52, penalty= 1.1
CG2R51 CG2R51 CG3C51 CLGA1      0.9552  3   180.00 ! data/ori , from CG2R51 CG2R51 CG3C51 SG311, penalty= 20
HGR51  CG2R51 CG3C51 CG3RC1     0.5000  2     0.00 ! data/ori , from HGR51 CG2R51 CG3C51 CG3C52, penalty= 1.1
HGR51  CG2R51 CG3C51 CLGA1      0.3830  2   180.00 ! data/ori , from HGR51 CG2R51 CG3C51 SG311, penalty= 20
CG2R51 CG2R51 CG3RC1 CG3C50     0.3500  3   180.00 ! data/ori , from CG2R51 CG2R51 CG3C51 CG3C51, penalty= 16.8
CG2R51 CG2R51 CG3RC1 CG3RC1     0.3500  3   180.00 ! data/ori , from CG2R51 CG2R51 CG3C51 CG3C52, penalty= 57.1
CG2R51 CG2R51 CG3RC1 CLGA1      0.9552  3   180.00 ! data/ori , from CG2R51 CG2R51 CG3C51 SG311, penalty= 36
CG2R51 CG2R51 CG3RC1 HGA1       0.0000  3     0.00 ! data/ori , from CG2R51 CG2R51 CG3C51 HGA1, penalty= 16
CLGA1  CG2R51 CG3RC1 CG3C50     0.3891  3     0.00 ! data/ori , from CG321 CG2R51 CG3C50 CG331, penalty= 165.9
CLGA1  CG2R51 CG3RC1 CG3RC1     0.3891  3     0.00 ! data/ori , from CG321 CG2R51 CG3C50 CG331, penalty= 209.7
CLGA1  CG2R51 CG3RC1 CLGA1      0.0806  3     0.00 ! data/ori , from OG2D1 CG2R53 CG3C51 SG311, penalty= 193
HGR51  CG2R51 CG3RC1 CG3RC1     0.5000  2     0.00 ! data/ori , from HGR51 CG2R51 CG3C51 CG3C52, penalty= 57.1
HGR51  CG2R51 CG3RC1 HGA1       0.0000  3     0.00 ! data/ori , from HGR51 CG2R51 CG3C51 HGA1, penalty= 16
CG3RC1 CG3C50 CG3RC1 CG2R51     0.3400  3   180.00 ! data/ori , from CG2R51 CG3C51 CG3C51 CG3C51, penalty= 23.5
CG3RC1 CG3C50 CG3RC1 CG3RC1     0.1500  3     0.00 ! data/ori , from CG3C52 CG3C51 CG3RC1 CG3RC1, penalty= 7.1
CG3RC1 CG3C50 CG3RC1 CLGA1      0.0891  3     0.00 ! data/ori , from CG3C51 CG3C51 CG3C51 SG311, penalty= 43.5
CLGA1  CG3C50 CG3RC1 CG2R51     0.2156  3     0.00 ! data/ori , from SG311 CG3C51 CG3C52 CG2R53, penalty= 49
CLGA1  CG3C50 CG3RC1 CG3RC1     0.0891  3     0.00 ! data/ori , from CG3C51 CG3C51 CG3C51 SG311, penalty= 83.5
CLGA1  CG3C50 CG3RC1 CLGA1      0.7369  3   180.00 ! data/ori , from OG311 CG3C51 CG3C51 SG311, penalty= 166
CG2R51 CG3C51 CG3RC1 CG3RC1     0.1500  3     0.00 ! data/ori , from NG2R51 CG3C51 CG3RC1 CG3RC1, penalty= 52
CG2R51 CG3C51 CG3RC1 HGA1       0.1900  3     0.00 ! data/ori , from CG2R51 CG3C51 CG3C51 HGA1, penalty= 16
CLGA1  CG3C51 CG3RC1 CG3RC1     0.0891  3     0.00 ! data/ori , from CG3C51 CG3C51 CG3C51 SG311, penalty= 77.5
CLGA1  CG3C51 CG3RC1 HGA1       2.1024  3   180.00 ! data/ori , from SG311 CG3C51 CG3C51 HGA1, penalty= 36
CG2R51 CG3RC1 CG3RC1 CG2R51     0.1500  3     0.00 ! data/ori , from NG2R53 CG3RC1 CG3RC1 NG2R53, penalty= 92
CG2R51 CG3RC1 CG3RC1 CG3C50     0.1500  3     0.00 ! data/ori , from CG3C52 CG3RC1 CG3RC1 NG2R51, penalty= 53.2
CG2R51 CG3RC1 CG3RC1 CG3C51     0.1500  3     0.00 ! data/ori , from CG3C52 CG3RC1 CG3RC1 NG2R51, penalty= 52.4
CG2R51 CG3RC1 CG3RC1 CG3RC1     0.1500  3     0.00 ! data/ori , from CG3C52 CG3RC1 CG3RC1 NG2R51, penalty= 93.1
CG2R51 CG3RC1 CG3RC1 CLGA1      0.1500  3     0.00 ! data/ori , from CG321 CG3RC1 CG3RC1 CG3C52, penalty= 187
CG2R51 CG3RC1 CG3RC1 HGA1       0.1500  3     0.00 ! data/ori , from NG2R53 CG3RC1 CG3RC1 HGA1, penalty= 46
CG3C50 CG3RC1 CG3RC1 CG3C51     4.0000  3     0.00 ! data/ori , from CG3C51 CG3RC1 CG3RC1 CG3C51, penalty= 0.8
CG3C50 CG3RC1 CG3RC1 CG3RC1     4.0000  3     0.00 ! data/ori , from CG3C51 CG3RC1 CG3RC1 CG3C52, penalty= 41.9
CG3C50 CG3RC1 CG3RC1 HGA1       0.1500  3     0.00 ! data/ori , from CG3C51 CG3RC1 CG3RC1 HGA1, penalty= 0.8
CG3C51 CG3RC1 CG3RC1 CG3RC1     4.0000  3     0.00 ! data/ori , from CG3C51 CG3RC1 CG3RC1 CG3C52, penalty= 41.1
CG3C51 CG3RC1 CG3RC1 CLGA1      0.0500  3     0.00 ! data/ori , from CG321 CG3RC1 CG3RC1 CG3C51, penalty= 113
CG3RC1 CG3RC1 CG3RC1 CG3RC1     0.1500  3     0.00 ! data/ori , from CG3C52 CG3RC1 CG3RC1 CG3C52, penalty= 82.2
CG3RC1 CG3RC1 CG3RC1 CLGA1      0.1500  3     0.00 ! data/ori , from CG321 CG3RC1 CG3RC1 CG3C52, penalty= 154.1
CG3RC1 CG3RC1 CG3RC1 HGA1       0.1500  3     0.00 ! data/ori , from CG3C52 CG3RC1 CG3RC1 HGA1, penalty= 41.1
CLGA1  CG3RC1 CG3RC1 HGA1       0.1500  3     0.00 ! data/ori , from CG321 CG3RC1 CG3RC1 HGA1, penalty= 113

IMPROPERS

END
RETURN
