# Supplementary material for: Calculations of Absolute Solvation Free Energies with Transformato—Application to the FreeSolv Database Using the CGenFF Force Field
Source: J Chem Theory Comput. 2023 Aug 24;19(17):5988–98. doi: 10.1021/acs.jctc.3c00691 (PMC10500982; doi:10.1021/acs.jctc.3c00691)
Supplement: Supplementary file 3 — ct3c00691_si_003.zip [file ct3c00691_si_003.zip › force_field_files/mobley_4506634.str]

* Toppar stream file generated by
* CHARMM General Force Field (CGenFF) program version 2.5.1
* For use with CGenFF version 4.6
*

read rtf card append
* Topologies generated by
* CHARMM General Force Field (CGenFF) program version 2.5.1
*
36 1

! "penalty" is the highest penalty score of the associated parameters.
! Penalties lower than 10 indicate the analogy is fair; penalties between 10
! and 50 mean some basic validation is recommended; penalties higher than
! 50 indicate poor analogy and mandate extensive validation/optimization.

RESI UNL       0.000 ! param penalty= 102.700 ; charge penalty=  14.762
GROUP            ! CHARGE   CH_PENALTY
ATOM C      CG311   0.347 !   14.762
ATOM C1     CG302  -0.126 !   14.279
ATOM F      FGA3   -0.121 !    3.536
ATOM F1     FGA3   -0.121 !    3.536
ATOM F2     FGA3   -0.121 !    3.536
ATOM CL     CLGA1  -0.089 !    7.062
ATOM BR     BRGA2  -0.089 !    7.062
ATOM H      HGA1    0.220 !    0.000
ATOM LP1    LPH     0.050 ! on CL
ATOM LP2    LPH     0.050 ! on BR

BOND CL   C   
BOND F    C1  
BOND C    H   
BOND C    C1  
BOND C    BR  
BOND C1   F1  
BOND C1   F2  

LONEPAIR COLI LP1    CL     C      DIST 1.6400 SCAL 0.0
LONEPAIR COLI LP2    BR     C      DIST 1.8900 SCAL 0.0

END

read param card flex append
* Parameters generated by analogy by
* CHARMM General Force Field (CGenFF) program version 2.5.1
*

! Penalties lower than 10 indicate the analogy is fair; penalties between 10
! and 50 mean some basic validation is recommended; penalties higher than
! 50 indicate poor analogy and mandate extensive validation/optimization.

BONDS

ANGLES
CG302  CG311  CLGA1    88.00    111.20 ! data/mob , from CG331 CG311 CLGA1, penalty= 12.9
CG302  CG311  BRGA2    75.00    111.00 ! data/mob , from CG331 CG311 BRGA2, penalty= 12.9
CLGA1  CG311  BRGA2    95.00    109.00 ! data/mob , from CLGA1 CG311 CLGA1, penalty= 76.1

DIHEDRALS
FGA3   CG302  CG311  CLGA1      0.3530  2   180.00 ! data/mob , from OG311 CG311 CG321 CLGA1, penalty= 93
FGA3   CG302  CG311  CLGA1      0.2568  3     0.00 ! data/mob , from OG311 CG311 CG321 CLGA1, penalty= 93
FGA3   CG302  CG311  BRGA2      0.9618  1   180.00 ! data/mob , from CG311 CG321 CG321 BRGA1, penalty= 102.7
FGA3   CG302  CG311  BRGA2      0.1199  3   180.00 ! data/mob , from CG311 CG321 CG321 BRGA1, penalty= 102.7

IMPROPERS

END
RETURN
