# Supplementary material for: Calculations of Absolute Solvation Free Energies with Transformato—Application to the FreeSolv Database Using the CGenFF Force Field
Source: J Chem Theory Comput. 2023 Aug 24;19(17):5988–98. doi: 10.1021/acs.jctc.3c00691 (PMC10500982; doi:10.1021/acs.jctc.3c00691)
Supplement: Supplementary file 3 — ct3c00691_si_003.zip [file ct3c00691_si_003.zip › force_field_files/mobley_1139153.str]

* Toppar stream file generated by
* CHARMM General Force Field (CGenFF) program version 2.5.1
* For use with CGenFF version 4.6
*

read rtf card append
* Topologies generated by
* CHARMM General Force Field (CGenFF) program version 2.5.1
*
36 1

! "penalty" is the highest penalty score of the associated parameters.
! Penalties lower than 10 indicate the analogy is fair; penalties between 10
! and 50 mean some basic validation is recommended; penalties higher than
! 50 indicate poor analogy and mandate extensive validation/optimization.

RESI UNL       0.000 ! param penalty=   0.900 ; charge penalty=   1.007
GROUP            ! CHARGE   CH_PENALTY
ATOM C      CG331  -0.271 !    0.496
ATOM C1     CG311  -0.060 !    0.980
ATOM C2     CG331  -0.271 !    0.496
ATOM C3     CG321  -0.205 !    1.007
ATOM C4     CG301   0.000 !    0.853
ATOM C5     CG331  -0.271 !    0.030
ATOM C6     CG331  -0.271 !    0.030
ATOM C7     CG331  -0.271 !    0.030
ATOM H      HGA3    0.090 !    0.000
ATOM H1     HGA3    0.090 !    0.000
ATOM H2     HGA3    0.090 !    0.000
ATOM H3     HGA1    0.090 !    0.060
ATOM H4     HGA3    0.090 !    0.000
ATOM H5     HGA3    0.090 !    0.000
ATOM H6     HGA3    0.090 !    0.000
ATOM H7     HGA2    0.090 !    0.000
ATOM H8     HGA2    0.090 !    0.000
ATOM H9     HGA3    0.090 !    0.000
ATOM H10    HGA3    0.090 !    0.000
ATOM H11    HGA3    0.090 !    0.000
ATOM H12    HGA3    0.090 !    0.000
ATOM H13    HGA3    0.090 !    0.000
ATOM H14    HGA3    0.090 !    0.000
ATOM H15    HGA3    0.090 !    0.000
ATOM H16    HGA3    0.090 !    0.000
ATOM H17    HGA3    0.090 !    0.000

BOND H10  C5  
BOND H11  C5  
BOND H9   C5  
BOND C5   C4  
BOND H13  C6  
BOND H17  C7  
BOND H16  C7  
BOND H14  C6  
BOND C4   C7  
BOND C4   C6  
BOND C4   C3  
BOND C7   H15 
BOND C6   H12 
BOND H3   C1  
BOND H1   C   
BOND H7   C3  
BOND C3   C1  
BOND C3   H8  
BOND C1   C   
BOND C1   C2  
BOND C    H2  
BOND C    H   
BOND H5   C2  
BOND C2   H6  
BOND C2   H4  

END

read param card flex append
* Parameters generated by analogy by
* CHARMM General Force Field (CGenFF) program version 2.5.1
*

! Penalties lower than 10 indicate the analogy is fair; penalties between 10
! and 50 mean some basic validation is recommended; penalties higher than
! 50 indicate poor analogy and mandate extensive validation/optimization.

BONDS

ANGLES

DIHEDRALS
CG331  CG301  CG321  CG311      0.2000  3     0.00 ! data/mob , from CG331 CG301 CG321 CG321, penalty= 0.6
CG331  CG311  CG321  CG301      0.2000  3     0.00 ! data/mob , from CG321 CG311 CG321 CG301, penalty= 0.9

IMPROPERS

END
RETURN
