# Supplementary material for: Calculations of Absolute Solvation Free Energies with Transformato—Application to the FreeSolv Database Using the CGenFF Force Field
Source: J Chem Theory Comput. 2023 Aug 24;19(17):5988–98. doi: 10.1021/acs.jctc.3c00691 (PMC10500982; doi:10.1021/acs.jctc.3c00691)
Supplement: Supplementary file 3 — ct3c00691_si_003.zip [file ct3c00691_si_003.zip › force_field_files/mobley_2402487.str]

* Toppar stream file generated by
* CHARMM General Force Field (CGenFF) program version 2.5.1
* For use with CGenFF version 4.6
*

read rtf card append
* Topologies generated by
* CHARMM General Force Field (CGenFF) program version 2.5.1
*
36 1

! "penalty" is the highest penalty score of the associated parameters.
! Penalties lower than 10 indicate the analogy is fair; penalties between 10
! and 50 mean some basic validation is recommended; penalties higher than
! 50 indicate poor analogy and mandate extensive validation/optimization.

RESI UNL       0.000 ! param penalty=  25.000 ; charge penalty=  19.718
GROUP            ! CHARGE   CH_PENALTY
ATOM C      CG331  -0.274 !    0.000
ATOM C1     CG321   0.086 !    0.000
ATOM O      OG302  -0.497 !   11.962
ATOM C2     CG2O2   0.954 !   19.718
ATOM O1     OG2D1  -0.589 !    6.666
ATOM C3     CG321  -0.440 !   18.259
ATOM C4     CG2O2   0.954 !   19.718
ATOM O2     OG2D1  -0.589 !    6.666
ATOM O3     OG302  -0.497 !   11.962
ATOM C5     CG321   0.086 !    0.000
ATOM C6     CG331  -0.274 !    0.000
ATOM H      HGA3    0.090 !    0.000
ATOM H1     HGA3    0.090 !    0.000
ATOM H2     HGA3    0.090 !    0.000
ATOM H3     HGA2    0.090 !    0.000
ATOM H4     HGA2    0.090 !    0.000
ATOM H5     HGA2    0.090 !    0.000
ATOM H6     HGA2    0.090 !    0.000
ATOM H7     HGA2    0.090 !    0.000
ATOM H8     HGA2    0.090 !    0.000
ATOM H9     HGA3    0.090 !    0.000
ATOM H10    HGA3    0.090 !    0.000
ATOM H11    HGA3    0.090 !    0.000

BOND H5   C3  
BOND O2   C4  
BOND H6   C3  
BOND C3   C4  
BOND C3   C2  
BOND C4   O3  
BOND C2   O   
BOND C2   O1  
BOND O    C1  
BOND H4   C1  
BOND H9   C6  
BOND H7   C5  
BOND H3   C1  
BOND O3   C5  
BOND C1   C   
BOND C5   C6  
BOND C5   H8  
BOND C6   H10 
BOND C6   H11 
BOND C    H2  
BOND C    H   
BOND C    H1  
IMPR C2     C3     O1     O     
IMPR C4     C3     O2     O3    

END

read param card flex append
* Parameters generated by analogy by
* CHARMM General Force Field (CGenFF) program version 2.5.1
*

! Penalties lower than 10 indicate the analogy is fair; penalties between 10
! and 50 mean some basic validation is recommended; penalties higher than
! 50 indicate poor analogy and mandate extensive validation/optimization.

BONDS

ANGLES
CG2O2  CG321  CG2O2    39.13    112.79 ! data/mob , from CG2O2 CG321 CG2O3, penalty= 12.5

DIHEDRALS
OG2D1  CG2O2  CG321  CG2O2      2.1115  2   180.00 ! data/mob , from OG2D1 CG2O2 CG321 CG2O3, penalty= 12.5
OG2D1  CG2O2  CG321  CG2O2      2.3159  3     0.00 ! data/mob , from OG2D1 CG2O2 CG321 CG2O3, penalty= 12.5
OG302  CG2O2  CG321  CG2O2      0.3000  1     0.00 ! data/mob , from OG302 CG2O2 CG321 CG2R61, penalty= 25
OG302  CG2O2  CG321  CG2O2      1.0000  2   180.00 ! data/mob , from OG302 CG2O2 CG321 CG2R61, penalty= 25

IMPROPERS

END
RETURN
