# Supplementary material for: Calculations of Absolute Solvation Free Energies with Transformato—Application to the FreeSolv Database Using the CGenFF Force Field
Source: J Chem Theory Comput. 2023 Aug 24;19(17):5988–98. doi: 10.1021/acs.jctc.3c00691 (PMC10500982; doi:10.1021/acs.jctc.3c00691)
Supplement: Supplementary file 3 — ct3c00691_si_003.zip [file ct3c00691_si_003.zip › force_field_files/mobley_2725802.str]

* Toppar stream file generated by
* CHARMM General Force Field (CGenFF) program version 2.5.1
* For use with CGenFF version 4.6
*

read rtf card append
* Topologies generated by
* CHARMM General Force Field (CGenFF) program version 2.5.1
*
36 1

! "penalty" is the highest penalty score of the associated parameters.
! Penalties lower than 10 indicate the analogy is fair; penalties between 10
! and 50 mean some basic validation is recommended; penalties higher than
! 50 indicate poor analogy and mandate extensive validation/optimization.

RESI UNL       0.000 ! param penalty=   0.400 ; charge penalty=   0.360
!RING * 5 N C2 C3 C4 C5
GROUP            ! CHARGE   CH_PENALTY
ATOM C      CG331  -0.273 !    0.000
ATOM C1     CG2O1   0.482 !    0.000
ATOM O      OG2D1  -0.513 !    0.000
ATOM N      NG2S0  -0.330 !    0.320
ATOM C2     CG3C52 -0.006 !    0.360
ATOM C3     CG3C52 -0.172 !    0.126
ATOM C4     CG3C52 -0.172 !    0.126
ATOM C5     CG3C52 -0.006 !    0.360
ATOM H      HGA3    0.090 !    0.000
ATOM H1     HGA3    0.090 !    0.000
ATOM H2     HGA3    0.090 !    0.000
ATOM H3     HGA2    0.090 !    0.020
ATOM H4     HGA2    0.090 !    0.020
ATOM H5     HGA2    0.090 !    0.000
ATOM H6     HGA2    0.090 !    0.000
ATOM H7     HGA2    0.090 !    0.000
ATOM H8     HGA2    0.090 !    0.000
ATOM H9     HGA2    0.090 !    0.020
ATOM H10    HGA2    0.090 !    0.020

BOND H7   C4  
BOND H5   C3  
BOND H6   C3  
BOND C3   C4  
BOND C3   C2  
BOND C4   H8  
BOND C4   C5  
BOND H9   C5  
BOND C5   N   
BOND C5   H10 
BOND C2   H4  
BOND C2   N   
BOND C2   H3  
BOND N    C1  
BOND H1   C   
BOND C1   C   
BOND C1   O   
BOND C    H2  
BOND C    H   
IMPR C1     C      N      O     

END

read param card flex append
* Parameters generated by analogy by
* CHARMM General Force Field (CGenFF) program version 2.5.1
*

! Penalties lower than 10 indicate the analogy is fair; penalties between 10
! and 50 mean some basic validation is recommended; penalties higher than
! 50 indicate poor analogy and mandate extensive validation/optimization.

BONDS

ANGLES
CG3C52 NG2S0  CG3C52  100.00    114.20 ! data/mob , from CG3C51 NG2S0 CG3C52, penalty= 0.4

DIHEDRALS
CG3C52 CG3C52 NG2S0  CG3C52     0.1000  3     0.00 ! data/mob , from CG3C52 CG3C52 NG2S0 CG3C51, penalty= 0.4
HGA2   CG3C52 NG2S0  CG3C52     0.1000  3     0.00 ! data/mob , from HGA2 CG3C52 NG2S0 CG3C51, penalty= 0.4

IMPROPERS

END
RETURN
