# Supplementary material for: Calculations of Absolute Solvation Free Energies with Transformato—Application to the FreeSolv Database Using the CGenFF Force Field
Source: J Chem Theory Comput. 2023 Aug 24;19(17):5988–98. doi: 10.1021/acs.jctc.3c00691 (PMC10500982; doi:10.1021/acs.jctc.3c00691)
Supplement: Supplementary file 3 — ct3c00691_si_003.zip [file ct3c00691_si_003.zip › force_field_files/mobley_1944394.str]

* Toppar stream file generated by
* CHARMM General Force Field (CGenFF) program version 2.5.1
* For use with CGenFF version 4.6
*

read rtf card append
* Topologies generated by
* CHARMM General Force Field (CGenFF) program version 2.5.1
*
36 1

! "penalty" is the highest penalty score of the associated parameters.
! Penalties lower than 10 indicate the analogy is fair; penalties between 10
! and 50 mean some basic validation is recommended; penalties higher than
! 50 indicate poor analogy and mandate extensive validation/optimization.

RESI UNL       0.000 ! param penalty=  33.400 ; charge penalty=  23.992
!RING * 6 C11 C12 C13 C14 C15 C16
!RING * 6 C5 C6 C7 C8 C9 C10
GROUP            ! CHARGE   CH_PENALTY
ATOM C      CG331  -0.099 !    0.573
ATOM N      NG301  -0.588 !    8.413
ATOM C1     CG331  -0.099 !    0.573
ATOM C2     CG321   0.073 !    8.727
ATOM C3     CG321  -0.003 !    7.117
ATOM O      OG301  -0.352 !   16.133
ATOM C4     CG311   0.188 !   23.992
ATOM C5     CG2R61  0.005 !   16.577
ATOM C6     CG2R61 -0.145 !    0.750
ATOM C7     CG2R61 -0.115 !    0.000
ATOM C8     CG2R61 -0.115 !    0.000
ATOM C9     CG2R61 -0.115 !    0.000
ATOM C10    CG2R61 -0.145 !    0.750
ATOM C11    CG2R61  0.005 !   16.577
ATOM C12    CG2R61 -0.145 !    0.750
ATOM C13    CG2R61 -0.115 !    0.000
ATOM C14    CG2R61 -0.115 !    0.000
ATOM C15    CG2R61 -0.115 !    0.000
ATOM C16    CG2R61 -0.145 !    0.750
ATOM H      HGA3    0.090 !    0.045
ATOM H1     HGA3    0.090 !    0.045
ATOM H2     HGA3    0.090 !    0.045
ATOM H3     HGA3    0.090 !    0.045
ATOM H4     HGA3    0.090 !    0.045
ATOM H5     HGA3    0.090 !    0.045
ATOM H6     HGA2    0.090 !    0.064
ATOM H7     HGA2    0.090 !    0.064
ATOM H8     HGA2    0.090 !    0.030
ATOM H9     HGA2    0.090 !    0.030
ATOM H12    HGR61   0.115 !    0.000
ATOM H13    HGR61   0.115 !    0.000
ATOM H14    HGR61   0.115 !    0.000
ATOM H15    HGR61   0.115 !    0.000
ATOM H16    HGR61   0.115 !    0.000
ATOM H17    HGR61   0.115 !    0.000
ATOM H18    HGR61   0.115 !    0.000
ATOM H19    HGR61   0.115 !    0.000
ATOM H20    HGR61   0.115 !    0.000
ATOM HC4    HGA1    0.090 !    0.045
ATOM HC6    HGR61   0.115 !    0.000

BOND H14  C9  
BOND H13  C8  
BOND C9   C8  
BOND C9   C10 
BOND C8   C7  
BOND H20  C16 
BOND H15  C10 
BOND C10  C5  
BOND H19  C15 
BOND C7   H12 
BOND C7   C6  
BOND C16  C15 
BOND C16  C11 
BOND C5   C6  
BOND C5   C4  
BOND C6   HC6 
BOND C15  C14 
BOND HC4  C4  
BOND C4   C11 
BOND C4   O   
BOND C11  C12 
BOND C14  H18 
BOND C14  C13 
BOND O    C3  
BOND C12  C13 
BOND C12  H16 
BOND C13  H17 
BOND H9   C3  
BOND H3   C1  
BOND H5   C1  
BOND C3   H8  
BOND C3   C2  
BOND C1   N   
BOND C1   H4  
BOND N    C2  
BOND N    C   
BOND H1   C   
BOND C2   H6  
BOND C2   H7  
BOND H2   C   
BOND C    H   

END

read param card flex append
* Parameters generated by analogy by
* CHARMM General Force Field (CGenFF) program version 2.5.1
*

! Penalties lower than 10 indicate the analogy is fair; penalties between 10
! and 50 mean some basic validation is recommended; penalties higher than
! 50 indicate poor analogy and mandate extensive validation/optimization.

BONDS

ANGLES
CG2R61 CG311  OG301    75.70    110.10 ! data/mob , from CG2R61 CG321 OG302, penalty= 4.5
CG321  NG301  CG331    70.00    112.00 ! data/mob , from CG321 NG301 CG321, penalty= 0.9
CG311  OG301  CG321    95.00    109.70 ! data/mob , from CG321 OG301 CG321, penalty= 0.6

DIHEDRALS
CG2R61 CG2R61 CG311  OG301      0.0000  2     0.00 ! data/mob , from CG2R61 CG2R61 CG321 OG302, penalty= 4.5
CG2R61 CG311  OG301  CG321      0.1000  1   180.00 ! data/mob , from CG2O2 CG321 OG301 CG331, penalty= 33.4
CG2R61 CG311  OG301  CG321      0.8000  2     0.00 ! data/mob , from CG2O2 CG321 OG301 CG331, penalty= 33.4
CG2R61 CG311  OG301  CG321      0.5900  3     0.00 ! data/mob , from CG2O2 CG321 OG301 CG331, penalty= 33.4
HGA1   CG311  OG301  CG321      0.2840  3     0.00 ! data/mob , from HGA1 CG311 OG301 CG331, penalty= 0.9
NG301  CG321  CG321  OG301      0.2000  3     0.00 ! data/mob , from OG311 CG311 CG321 NG301, penalty= 19
CG321  CG321  NG301  CG331      1.4200  1   180.00 ! data/mob , from CG321 CG321 NG301 CG321, penalty= 0.9
CG321  CG321  NG301  CG331      0.8200  2     0.00 ! data/mob , from CG321 CG321 NG301 CG321, penalty= 0.9
CG321  CG321  NG301  CG331      1.0200  3     0.00 ! data/mob , from CG321 CG321 NG301 CG321, penalty= 0.9
HGA2   CG321  NG301  CG331      0.1000  3     0.00 ! data/mob , from HGA2 CG321 NG301 CG321, penalty= 0.9
CG321  CG321  OG301  CG311      0.5700  1     0.00 ! data/mob , from CG321 CG321 OG301 CG321, penalty= 0.6
CG321  CG321  OG301  CG311      0.2900  2     0.00 ! data/mob , from CG321 CG321 OG301 CG321, penalty= 0.6
CG321  CG321  OG301  CG311      0.4300  3     0.00 ! data/mob , from CG321 CG321 OG301 CG321, penalty= 0.6
HGA2   CG321  OG301  CG311      0.2840  3     0.00 ! data/mob , from HGA2 CG321 OG301 CG321, penalty= 0.6
HGA3   CG331  NG301  CG321      0.0000  3   180.00 ! data/mob , from HGA3 CG331 NG301 CG331, penalty= 0.9

IMPROPERS

END
RETURN
