# Supplementary material for: Calculations of Absolute Solvation Free Energies with Transformato—Application to the FreeSolv Database Using the CGenFF Force Field
Source: J Chem Theory Comput. 2023 Aug 24;19(17):5988–98. doi: 10.1021/acs.jctc.3c00691 (PMC10500982; doi:10.1021/acs.jctc.3c00691)
Supplement: Supplementary file 3 — ct3c00691_si_003.zip [file ct3c00691_si_003.zip › force_field_files/mobley_1781152.str]

* Toppar stream file generated by
* CHARMM General Force Field (CGenFF) program version 2.5.1
* For use with CGenFF version 4.6
*

read rtf card append
* Topologies generated by
* CHARMM General Force Field (CGenFF) program version 2.5.1
*
36 1

! "penalty" is the highest penalty score of the associated parameters.
! Penalties lower than 10 indicate the analogy is fair; penalties between 10
! and 50 mean some basic validation is recommended; penalties higher than
! 50 indicate poor analogy and mandate extensive validation/optimization.

RESI UNL       0.000 ! param penalty=   8.000 ; charge penalty=  21.427
GROUP            ! CHARGE   CH_PENALTY
ATOM C      CG331  -0.269 !    7.637
ATOM C1     CG301  -0.054 !   20.690
ATOM C2     CG331  -0.269 !    7.637
ATOM C3     CG331  -0.269 !    7.637
ATOM C4     CG2O2   0.903 !   21.427
ATOM O      OG2D1  -0.625 !    7.913
ATOM O1     OG302  -0.485 !    8.623
ATOM C5     CG331  -0.012 !    0.379
ATOM H      HGA3    0.090 !    0.600
ATOM H1     HGA3    0.090 !    0.600
ATOM H2     HGA3    0.090 !    0.600
ATOM H3     HGA3    0.090 !    0.600
ATOM H4     HGA3    0.090 !    0.600
ATOM H5     HGA3    0.090 !    0.600
ATOM H6     HGA3    0.090 !    0.600
ATOM H7     HGA3    0.090 !    0.600
ATOM H8     HGA3    0.090 !    0.600
ATOM H9     HGA3    0.090 !    0.000
ATOM H10    HGA3    0.090 !    0.000
ATOM H11    HGA3    0.090 !    0.000

BOND H11  C5  
BOND H10  C5  
BOND C5   O1  
BOND C5   H9  
BOND H4   C2  
BOND O1   C4  
BOND H7   C3  
BOND H5   C2  
BOND C2   H3  
BOND C2   C1  
BOND C4   C1  
BOND C4   O   
BOND C1   C3  
BOND C1   C   
BOND C3   H8  
BOND C3   H6  
BOND C    H2  
BOND C    H   
BOND C    H1  
IMPR C4     C1     O      O1    

END

read param card flex append
* Parameters generated by analogy by
* CHARMM General Force Field (CGenFF) program version 2.5.1
*

! Penalties lower than 10 indicate the analogy is fair; penalties between 10
! and 50 mean some basic validation is recommended; penalties higher than
! 50 indicate poor analogy and mandate extensive validation/optimization.

BONDS
CG2O2  CG301   200.00     1.5220 ! data/mob , from CG2O2 CG311, penalty= 8

ANGLES
CG301  CG2O2  OG2D1    70.00    125.00   20.00   2.44200 ! data/mob , from CG311 CG2O2 OG2D1, penalty= 1.2
CG301  CG2O2  OG302    55.00    109.00   20.00   2.32600 ! data/mob , from CG311 CG2O2 OG302, penalty= 1.2
CG2O2  CG301  CG331    52.00    108.00 ! data/mob , from CG2O2 CG311 CG331, penalty= 8

DIHEDRALS
OG2D1  CG2O2  CG301  CG331      0.0500  6   180.00 ! data/mob , from OG2D1 CG2O2 CG311 CG331, penalty= 8
OG302  CG2O2  CG301  CG331      0.0500  6   180.00 ! data/mob , from OG302 CG2O2 CG311 CG331, penalty= 8
CG301  CG2O2  OG302  CG331      2.0500  2   180.00 ! data/mob , from CG311 CG2O2 OG302 CG331, penalty= 1.2
CG2O2  CG301  CG331  HGA3       0.2000  3     0.00 ! data/mob , from CG2O2 CG311 CG331 HGA3, penalty= 8

IMPROPERS
CG2O2  CG301  OG2D1  OG302     62.0000  0     0.00 ! data/mob , from CG2O2 CG311 OG2D1 OG302, penalty= 0.8

END
RETURN
