# Supplementary material for: Calculations of Absolute Solvation Free Energies with Transformato—Application to the FreeSolv Database Using the CGenFF Force Field
Source: J Chem Theory Comput. 2023 Aug 24;19(17):5988–98. doi: 10.1021/acs.jctc.3c00691 (PMC10500982; doi:10.1021/acs.jctc.3c00691)
Supplement: Supplementary file 3 — ct3c00691_si_003.zip [file ct3c00691_si_003.zip › force_field_files/mobley_1046331.str]

* Toppar stream file generated by
* CHARMM General Force Field (CGenFF) program version 2.5.1
* For use with CGenFF version 4.6
*

read rtf card append
* Topologies generated by
* CHARMM General Force Field (CGenFF) program version 2.5.1
*
36 1

! "penalty" is the highest penalty score of the associated parameters.
! Penalties lower than 10 indicate the analogy is fair; penalties between 10
! and 50 mean some basic validation is recommended; penalties higher than
! 50 indicate poor analogy and mandate extensive validation/optimization.

RESI UNL       0.000 ! param penalty= 153.000 ; charge penalty=  14.487
!RING * 6 C C1 C2 C3 C4 C5
GROUP            ! CHARGE   CH_PENALTY
ATOM C      CG2R61 -0.115 !    0.000
ATOM C1     CG2R61 -0.114 !    0.199
ATOM C2     CG2R61 -0.117 !    9.492
ATOM C3     CG2R61  0.217 !   14.487
ATOM C4     CG2R61 -0.117 !    9.492
ATOM C5     CG2R61 -0.114 !    0.199
ATOM O      OG302  -0.394 !   10.873
ATOM C6     CG2O2   0.542 !   10.160
ATOM O1     OG2D1  -0.475 !    2.500
ATOM H      HGR61   0.115 !    0.000
ATOM H1     HGR61   0.115 !    0.000
ATOM H2     HGR61   0.115 !    0.025
ATOM H3     HGR61   0.115 !    0.025
ATOM H4     HGR61   0.115 !    0.000
ATOM H5     HGR52   0.112 !    2.610

BOND H5   C6  
BOND O1   C6  
BOND C6   O   
BOND O    C3  
BOND H1   C1  
BOND C3   C4  
BOND C3   C2  
BOND C1   C   
BOND C1   C2  
BOND C4   H3  
BOND C4   C5  
BOND C    H   
BOND C    C5  
BOND C2   H2  
BOND C5   H4  
IMPR C6     O1     O      H5    

END

read param card flex append
* Parameters generated by analogy by
* CHARMM General Force Field (CGenFF) program version 2.5.1
*

! Penalties lower than 10 indicate the analogy is fair; penalties between 10
! and 50 mean some basic validation is recommended; penalties higher than
! 50 indicate poor analogy and mandate extensive validation/optimization.

BONDS
CG2R61 OG302   230.00     1.3820 ! data/mob , from CG2R61 OG301, penalty= 5

ANGLES
OG302  CG2O2  HGR52    47.00    105.00 ! data/mob , from OG311 CG2O2 HGR52, penalty= 15
CG2R61 CG2R61 OG302   110.00    120.00 ! data/mob , from CG2R61 CG2R61 OG301, penalty= 0.5
CG2O2  OG302  CG2R61  185.00    120.00 ! data/mob , from CG2R61 OG301 CG2R61, penalty= 30

DIHEDRALS
OG2D1  CG2O2  OG302  CG2R61     0.9650  1   180.00 ! data/mob , from OG2D1 CG2O2 OG302 CG321, penalty= 71
OG2D1  CG2O2  OG302  CG2R61     3.8500  2   180.00 ! data/mob , from OG2D1 CG2O2 OG302 CG321, penalty= 71
HGR52  CG2O2  OG302  CG2R61     3.4500  2   180.00 ! data/mob , from HGR52 CG2O2 OG311 HGP1, penalty= 153
CG2R61 CG2R61 CG2R61 OG302      3.1000  2   180.00 ! data/mob , from CG2R61 CG2R61 CG2R61 OG301, penalty= 0.5
OG302  CG2R61 CG2R61 HGR61      2.4000  2   180.00 ! data/mob , from OG301 CG2R61 CG2R61 HGR61, penalty= 0.5
CG2R61 CG2R61 OG302  CG2O2      1.2000  2   180.00 ! data/mob , from CG2R61 CG2R61 OG301 CG2R61, penalty= 30

IMPROPERS
CG2O2  OG2D1  OG302  HGR52     75.0000  0     0.00 ! data/mob , from CG2O2 OG2D1 OG311 HGR52, penalty= 1

END
RETURN
