# Supplementary material for: Calculations of Absolute Solvation Free Energies with Transformato—Application to the FreeSolv Database Using the CGenFF Force Field
Source: J Chem Theory Comput. 2023 Aug 24;19(17):5988–98. doi: 10.1021/acs.jctc.3c00691 (PMC10500982; doi:10.1021/acs.jctc.3c00691)
Supplement: Supplementary file 3 — ct3c00691_si_003.zip [file ct3c00691_si_003.zip › force_field_files/mobley_2518989.str]

* Toppar stream file generated by
* CHARMM General Force Field (CGenFF) program version 2.5.1
* For use with CGenFF version 4.6
*

read rtf card append
* Topologies generated by
* CHARMM General Force Field (CGenFF) program version 2.5.1
*
36 1

! "penalty" is the highest penalty score of the associated parameters.
! Penalties lower than 10 indicate the analogy is fair; penalties between 10
! and 50 mean some basic validation is recommended; penalties higher than
! 50 indicate poor analogy and mandate extensive validation/optimization.

RESI UNL       0.000 ! param penalty= 154.600 ; charge penalty=  65.960
!RING * 6 C7 C8 C9 C10 C11 C12
!RING * 5 N C6 C7 C12 C13
GROUP            ! CHARGE   CH_PENALTY
ATOM C      CG331  -0.268 !    5.376
ATOM C1     CG321   0.050 !   17.480
ATOM O      OG301  -0.459 !   24.157
ATOM P      PG0     1.257 !   31.917
ATOM S      SG2P2  -0.411 !    2.718
ATOM O1     OG301  -0.459 !   24.157
ATOM C2     CG321   0.050 !   17.480
ATOM C3     CG331  -0.268 !    5.376
ATOM S1     SG2P2  -0.039 !   41.177
ATOM C4     CG311  -0.119 !   62.666
ATOM C5     CG321  -0.073 !   15.072
ATOM CL     CLGA1  -0.150 !   10.117
ATOM N      NG2R51 -0.481 !   65.960
ATOM C6     CG2R53  0.489 !   22.402
ATOM O2     OG2D1  -0.569 !    3.006
ATOM C7     CG2RC0  0.464 !   22.035
ATOM C8     CG2R61 -0.373 !   15.766
ATOM C9     CG2R61 -0.363 !    0.751
ATOM C10    CG2R61 -0.363 !    0.751
ATOM C11    CG2R61 -0.373 !   15.766
ATOM C12    CG2RC0  0.464 !   22.035
ATOM C13    CG2R53  0.489 !   22.402
ATOM O3     OG2D1  -0.569 !    3.006
ATOM H      HGA3    0.090 !    0.000
ATOM H1     HGA3    0.090 !    0.000
ATOM H2     HGA3    0.090 !    0.000
ATOM H3     HGA2    0.090 !    0.750
ATOM H4     HGA2    0.090 !    0.750
ATOM H5     HGA2    0.090 !    0.750
ATOM H6     HGA2    0.090 !    0.750
ATOM H7     HGA3    0.090 !    0.000
ATOM H8     HGA3    0.090 !    0.000
ATOM H9     HGA3    0.090 !    0.000
ATOM H10    HGA1    0.090 !    1.138
ATOM H11    HGA2    0.090 !    0.971
ATOM H12    HGA2    0.090 !    0.971
ATOM H13    HGR61   0.300 !    0.740
ATOM H14    HGR61   0.127 !    0.000
ATOM H15    HGR61   0.127 !    0.000
ATOM H16    HGR61   0.300 !    0.740
ATOM LP1    LPH     0.050 ! on CL

BOND H15  C10 
BOND H14  C9  
BOND C10  C9  
BOND C10  C11 
BOND H16  C11 
BOND C9   C8  
BOND C11  C12 
BOND C8   H13 
BOND C8   C7  
BOND C12  C7  
BOND C12  C13 
BOND C7   C6  
BOND O3   C13 
BOND C13  N   
BOND C6   N   
BOND C6   O2  
BOND N    C4  
BOND H6   C2  
BOND H11  C5  
BOND H5   C2  
BOND CL   C5  
BOND C4   H10 
BOND C4   C5  
BOND C4   S1  
BOND C5   H12 
BOND C2   O1  
BOND C2   C3  
BOND H8   C3  
BOND O1   P   
BOND C3   H7  
BOND C3   H9  
BOND S1   P   
BOND P    O   
BOND P    S   
BOND O    C1  
BOND H3   C1  
BOND C1   C   
BOND C1   H4  
BOND H    C   
BOND H2   C   
BOND C    H1  
IMPR C6     C7     N      O2    
IMPR C13    C12    N      O3    

LONEPAIR COLI LP1    CL     C5     DIST 1.6400 SCAL 0.0

END

read param card flex append
* Parameters generated by analogy by
* CHARMM General Force Field (CGenFF) program version 2.5.1
*

! Penalties lower than 10 indicate the analogy is fair; penalties between 10
! and 50 mean some basic validation is recommended; penalties higher than
! 50 indicate poor analogy and mandate extensive validation/optimization.

BONDS
CG2R53 CG2RC0  360.00     1.4200 ! data/mob , from CG2R52 CG2RC0, penalty= 18
CG311  NG2R51  400.00     1.4580 ! data/mob , from CG321 NG2R51, penalty= 4
CG311  SG2P2   208.76     1.8137 ! data/mob , from CG321 SG2P1, penalty= 24
OG301  PG0     237.00     1.5800 ! data/mob , from OG311 PG0, penalty= 10

ANGLES
CG2RC0 CG2R53 NG2R51   50.00    107.00 ! data/mob , from CG25C1 CG2R53 NG2R51, penalty= 5.5
CG2RC0 CG2R53 OG2D1    60.80    127.50 ! data/mob , from CG2R51 CG2R53 OG2D1, penalty= 1
CG2R53 CG2RC0 CG2R61   60.00    134.10 ! data/mob , from CG2R52 CG2RC0 CG2R61, penalty= 1
CG2R53 CG2RC0 CG2RC0   90.00    105.90 ! data/mob , from CG2R52 CG2RC0 CG2RC0, penalty= 1
CG321  CG311  NG2R51   70.00    120.00 ! data/mob , from CG331 CG321 NG2R51, penalty= 4.9
CG321  CG311  SG2P2    58.40    110.31 ! data/mob , from CG331 CG321 SG2P1, penalty= 5.9
NG2R51 CG311  SG2P2    58.40    110.31 ! data/mob , from CG331 CG321 SG2P1, penalty= 74.9
NG2R51 CG311  HGA1     33.43    110.10 ! data/mob , from NG2R51 CG321 HGA2, penalty= 4
SG2P2  CG311  HGA1     33.48    106.57 ! data/mob , from SG2P1 CG321 HGA2, penalty= 5
CG2R53 NG2R51 CG311    70.00    127.80 ! data/mob , from CG2R53 NG2R51 CG321, penalty= 0.6
CG321  OG301  PG0      92.30    109.65 ! data/mob , from OG311 OG301 SG301, penalty= 80.5
OG301  PG0    OG301    48.10    108.00 ! data/mob , from OG303 PG0 OG303, penalty= 3
OG301  PG0    SG2P2    98.90    111.60 ! data/mob , from OG303 PG0 SG2P2, penalty= 1.5
CG311  SG2P2  PG0      39.86     91.85 ! data/mob , from CG321 SG2P1 PG2, penalty= 23.6

DIHEDRALS
NG2R51 CG2R53 CG2RC0 CG2R61     1.5000  2   180.00 ! data/mob , from NG2R51 CG2R51 CG2RC0 CG2R61, penalty= 28
NG2R51 CG2R53 CG2RC0 CG2RC0     9.0000  2   180.00 ! data/mob , from NG2R51 CG2R51 CG2RC0 CG2RC0, penalty= 28
OG2D1  CG2R53 CG2RC0 CG2R61     1.2000  2   180.00 ! data/mob , from CG2R51 CG2R51 CG2R53 OG2D1, penalty= 79
OG2D1  CG2R53 CG2RC0 CG2RC0     1.2000  2   180.00 ! data/mob , from CG2R51 CG2R51 CG2R53 OG2D1, penalty= 51
CG2RC0 CG2R53 NG2R51 CG2R53     2.0000  2   180.00 ! data/mob , from CG251O CG2R53 NG2R51 CG2R53, penalty= 6.5
CG2RC0 CG2R53 NG2R51 CG311      0.0200  2   180.00 ! data/mob , from CG251O CG2R53 NG2R51 CG321, penalty= 7.1
OG2D1  CG2R53 NG2R51 CG311      0.0200  2   180.00 ! data/mob , from OG2D1 CG2R53 NG2R51 CG321, penalty= 0.6
CG2R61 CG2R61 CG2RC0 CG2R53     1.5000  2   180.00 ! data/mob , from CG2R61 CG2R61 CG2RC0 CG2R52, penalty= 1
HGR61  CG2R61 CG2RC0 CG2R53     0.0000  2   180.00 ! data/mob , from HGR61 CG2R61 CG2RC0 CG2R52, penalty= 1
CG2R53 CG2RC0 CG2RC0 CG2R53     0.0000  2   180.00 ! data/mob , from CG2R51 CG2RC0 CG2RC0 CG2R51, penalty= 5
CG2R53 CG2RC0 CG2RC0 CG2R61     1.5000  2   180.00 ! data/mob , from CG2R52 CG2RC0 CG2RC0 CG2R61, penalty= 1
NG2R51 CG311  CG321  CLGA1      0.2000  3     0.00 ! data/mob , from NG2S1 CG311 CG321 SG311, penalty= 31
NG2R51 CG311  CG321  HGA2       0.2000  3     0.00 ! data/mob , from NG2R53 CG311 CG321 HGA2, penalty= 9
SG2P2  CG311  CG321  CLGA1      0.1000  3     0.00 ! data/mob , from SG311 CG321 CG321 SG311, penalty= 54
SG2P2  CG311  CG321  HGA2       0.1259  3     0.00 ! data/mob , from SG2P1 CG321 CG331 HGA3, penalty= 11
CG321  CG311  NG2R51 CG2R53     0.3850  1     0.00 ! data/mob , from CG331 CG321 NG2R51 CG2R53, penalty= 4.9
CG321  CG311  NG2R51 CG2R53     0.4200  2     0.00 ! data/mob , from CG331 CG321 NG2R51 CG2R53, penalty= 4.9
CG321  CG311  NG2R51 CG2R53     0.0800  3     0.00 ! data/mob , from CG331 CG321 NG2R51 CG2R53, penalty= 4.9
CG321  CG311  NG2R51 CG2R53     0.0550  4     0.00 ! data/mob , from CG331 CG321 NG2R51 CG2R53, penalty= 4.9
SG2P2  CG311  NG2R51 CG2R53     0.3850  1     0.00 ! data/mob , from CG331 CG321 NG2R51 CG2R53, penalty= 97.9
SG2P2  CG311  NG2R51 CG2R53     0.4200  2     0.00 ! data/mob , from CG331 CG321 NG2R51 CG2R53, penalty= 97.9
SG2P2  CG311  NG2R51 CG2R53     0.0800  3     0.00 ! data/mob , from CG331 CG321 NG2R51 CG2R53, penalty= 97.9
SG2P2  CG311  NG2R51 CG2R53     0.0550  4     0.00 ! data/mob , from CG331 CG321 NG2R51 CG2R53, penalty= 97.9
HGA1   CG311  NG2R51 CG2R53     0.0000  3     0.00 ! data/mob , from HGA2 CG321 NG2R51 CG2R53, penalty= 4
CG321  CG311  SG2P2  PG0        0.3360  1   180.00 ! data/mob , from CG331 CG321 SG2P1 PG2, penalty= 27.9
CG321  CG311  SG2P2  PG0        0.5235  2     0.00 ! data/mob , from CG331 CG321 SG2P1 PG2, penalty= 27.9
CG321  CG311  SG2P2  PG0        0.1540  3   180.00 ! data/mob , from CG331 CG321 SG2P1 PG2, penalty= 27.9
NG2R51 CG311  SG2P2  PG0        0.3360  1   180.00 ! data/mob , from CG331 CG321 SG2P1 PG2, penalty= 96.9
NG2R51 CG311  SG2P2  PG0        0.5235  2     0.00 ! data/mob , from CG331 CG321 SG2P1 PG2, penalty= 96.9
NG2R51 CG311  SG2P2  PG0        0.1540  3   180.00 ! data/mob , from CG331 CG321 SG2P1 PG2, penalty= 96.9
HGA1   CG311  SG2P2  PG0        0.0732  1     0.00 ! data/mob , from HGA2 CG321 SG2P1 PG2, penalty= 27
HGA1   CG311  SG2P2  PG0        0.1588  3     0.00 ! data/mob , from HGA2 CG321 SG2P1 PG2, penalty= 27
CG331  CG321  OG301  PG0        0.6000  1   180.00 ! data/mob , from CG331 CG321 OG303 PG0, penalty= 100
CG331  CG321  OG301  PG0        0.6500  2     0.00 ! data/mob , from CG331 CG321 OG303 PG0, penalty= 100
CG331  CG321  OG301  PG0        0.0500  3     0.00 ! data/mob , from CG331 CG321 OG303 PG0, penalty= 100
HGA2   CG321  OG301  PG0        0.0000  3     0.00 ! data/mob , from HGA2 CG321 OG303 PG0, penalty= 100
CG321  OG301  PG0    OG301      0.5000  3     0.00 ! data/mob , from CG321 OG303 PG0 OG303, penalty= 101.5
CG321  OG301  PG0    SG2P2      0.1000  3     0.00 ! data/mob , from CG321 OG303 PG0 SG2P2, penalty= 100
OG301  PG0    SG2P2  CG311      0.9735  2     0.00 ! data/mob , from OG311 PG2 SG2P1 CG321, penalty= 65.6
SG2P2  PG0    SG2P2  CG311      0.9735  2     0.00 ! data/mob , from OG311 PG2 SG2P1 CG321, penalty= 154.6

IMPROPERS
CG2R53 CG2RC0 NG2R51 OG2D1     90.0000  0     0.00 ! data/mob , from CG2R53 CG25C1 NG2R51 OG2D1, penalty= 5.4

END
RETURN
