# Supplementary material for: Calculations of Absolute Solvation Free Energies with Transformato—Application to the FreeSolv Database Using the CGenFF Force Field
Source: J Chem Theory Comput. 2023 Aug 24;19(17):5988–98. doi: 10.1021/acs.jctc.3c00691 (PMC10500982; doi:10.1021/acs.jctc.3c00691)
Supplement: Supplementary file 3 — ct3c00691_si_003.zip [file ct3c00691_si_003.zip › force_field_files/mobley_2295058.str]

* Toppar stream file generated by
* CHARMM General Force Field (CGenFF) program version 2.5.1
* For use with CGenFF version 4.6
*

read rtf card append
* Topologies generated by
* CHARMM General Force Field (CGenFF) program version 2.5.1
*
36 1

! "penalty" is the highest penalty score of the associated parameters.
! Penalties lower than 10 indicate the analogy is fair; penalties between 10
! and 50 mean some basic validation is recommended; penalties higher than
! 50 indicate poor analogy and mandate extensive validation/optimization.

RESI UNL       0.000 ! param penalty=   0.000 ; charge penalty=   0.000
!RING * 6 C2 C3 C4 C5 C6 C7
GROUP            ! CHARGE   CH_PENALTY
ATOM C      CG331  -0.035 !    0.000
ATOM O      OG302  -0.305 !    0.000
ATOM C1     CG2O2   0.469 !    0.000
ATOM O1     OG2D1  -0.497 !    0.000
ATOM C2     CG2R61  0.086 !    0.000
ATOM C3     CG2R61 -0.109 !    0.000
ATOM C4     CG2R61 -0.112 !    0.000
ATOM C5     CG2R61  0.107 !    0.000
ATOM C6     CG2R61 -0.112 !    0.000
ATOM C7     CG2R61 -0.109 !    0.000
ATOM O2     OG311  -0.533 !    0.000
ATOM H      HGA3    0.090 !    0.000
ATOM H1     HGA3    0.090 !    0.000
ATOM H2     HGA3    0.090 !    0.000
ATOM H3     HGR61   0.115 !    0.000
ATOM H4     HGR61   0.115 !    0.000
ATOM H5     HGR61   0.115 !    0.000
ATOM H6     HGR61   0.115 !    0.000
ATOM H7     HGP1    0.420 !    0.000

BOND H1   C   
BOND H    C   
BOND C    H2  
BOND C    O   
BOND O1   C1  
BOND O    C1  
BOND C1   C2  
BOND H3   C3  
BOND C2   C3  
BOND C2   C7  
BOND C3   C4  
BOND H6   C7  
BOND C7   C6  
BOND C4   H4  
BOND C4   C5  
BOND C6   C5  
BOND C6   H5  
BOND C5   O2  
BOND O2   H7  
IMPR C1     C2     O1     O     

END

read param card flex append
* Parameters generated by analogy by
* CHARMM General Force Field (CGenFF) program version 2.5.1
*

! Penalties lower than 10 indicate the analogy is fair; penalties between 10
! and 50 mean some basic validation is recommended; penalties higher than
! 50 indicate poor analogy and mandate extensive validation/optimization.

BONDS

ANGLES

DIHEDRALS

IMPROPERS

END
RETURN
