# Supplementary material for: Calculations of Absolute Solvation Free Energies with Transformato—Application to the FreeSolv Database Using the CGenFF Force Field
Source: J Chem Theory Comput. 2023 Aug 24;19(17):5988–98. doi: 10.1021/acs.jctc.3c00691 (PMC10500982; doi:10.1021/acs.jctc.3c00691)
Supplement: Supplementary file 3 — ct3c00691_si_003.zip [file ct3c00691_si_003.zip › force_field_files/mobley_3047364.str]

* Toppar stream file generated by
* CHARMM General Force Field (CGenFF) program version 2.5.1
* For use with CGenFF version 4.6
*

read rtf card append
* Topologies generated by
* CHARMM General Force Field (CGenFF) program version 2.5.1
*
36 1

! "penalty" is the highest penalty score of the associated parameters.
! Penalties lower than 10 indicate the analogy is fair; penalties between 10
! and 50 mean some basic validation is recommended; penalties higher than
! 50 indicate poor analogy and mandate extensive validation/optimization.

RESI unl            0.000 ! param penalty=  22.000 ; charge penalty=   9.323
GROUP            ! CHARGE   CH_PENALTY
ATOM C      CG331  -0.273 !    0.402
ATOM C1     CG321  -0.039 !    0.402
ATOM N      NG311  -0.464 !    0.674
ATOM C2     CG2R64  0.505 !    0.541
ATOM N1     NG2R62 -0.564 !    0.402
ATOM C3     CG2R64  0.458 !    5.905
ATOM N2     NG2R62 -0.560 !    0.402
ATOM C4     CG2R64  0.740 !    0.000
ATOM N3     NG2R62 -0.560 !    0.000
ATOM S      SG311  -0.278 !    0.000
ATOM C5     CG331  -0.108 !    0.000
ATOM N4     NG311  -0.471 !    9.323
ATOM C6     CG311   0.104 !    7.269
ATOM C7     CG331  -0.265 !    3.218
ATOM C8     CG331  -0.265 !    3.218
ATOM H      HGA3    0.090 !    0.000
ATOM H1     HGA3    0.090 !    0.000
ATOM H2     HGA3    0.090 !    0.000
ATOM H3     HGA2    0.090 !    0.000
ATOM H4     HGA2    0.090 !    0.000
ATOM H5     HGPAM1  0.351 !    0.402
ATOM H6     HGA3    0.090 !    0.000
ATOM H7     HGA3    0.090 !    0.000
ATOM H8     HGA3    0.090 !    0.000
ATOM H9     HGPAM1  0.339 !    4.976
ATOM H10    HGA1    0.090 !    0.428
ATOM H11    HGA3    0.090 !    0.060
ATOM H12    HGA3    0.090 !    0.060
ATOM H13    HGA3    0.090 !    0.060
ATOM H14    HGA3    0.090 !    0.060
ATOM H15    HGA3    0.090 !    0.060
ATOM H16    HGA3    0.090 !    0.060

BOND C    C1  
BOND C    H   
BOND C    H1  
BOND C    H2  
BOND C1   N   
BOND C1   H3  
BOND C1   H4  
BOND N    C2  
BOND N    H5  
BOND C2   N1  
BOND C2   N3  
BOND N1   C3  
BOND C3   N2  
BOND C3   N4  
BOND N2   C4  
BOND C4   N3  
BOND C4   S   
BOND S    C5  
BOND C5   H6  
BOND C5   H7  
BOND C5   H8  
BOND N4   C6  
BOND N4   H9  
BOND C6   C7  
BOND C6   C8  
BOND C6   H10 
BOND C7   H11 
BOND C7   H12 
BOND C7   H13 
BOND C8   H14 
BOND C8   H15 
BOND C8   H16 
IMPR C2     N1     N3     N     
IMPR C3     N1     N2     N4    

END

read param card flex append
* Parameters generated by analogy by
* CHARMM General Force Field (CGenFF) program version 2.5.1
*

! Penalties lower than 10 indicate the analogy is fair; penalties between 10
! and 50 mean some basic validation is recommended; penalties higher than
! 50 indicate poor analogy and mandate extensive validation/optimization.

BONDS
CG311  NG311   263.00     1.4740 ! unl , from CG314 NG311, penalty= 1

ANGLES
CG331  CG311  NG311    73.00    113.20 ! unl , from CG331 CG311 NG321, penalty= 1.2
NG311  CG311  HGA1     32.40    109.50   50.00   2.13000 ! unl , from NG311 CG314 HGA1, penalty= 1
CG2R64 NG311  CG311    46.00    114.00 ! unl , from CG2R64 NG311 CG321, penalty= 0.6
CG311  NG311  HGPAM1   35.00    111.00 ! unl , from CG321 NG311 HGPAM1, penalty= 0.6

DIHEDRALS
NG2R62 CG2R64 NG311  CG311      2.4000  1   180.00 ! unl , from NG2R62 CG2R64 NG311 CG321, penalty= 0.6
NG2R62 CG2R64 NG311  CG311      3.0000  2   180.00 ! unl , from NG2R62 CG2R64 NG311 CG321, penalty= 0.6
NG311  CG311  CG331  HGA3       0.1600  3     0.00 ! unl , from NG321 CG311 CG331 HGA3, penalty= 1.2
CG331  CG311  NG311  CG2R64     0.8000  1   180.00 ! unl , from CG321 CG321 NG311 CG2R64, penalty= 4.9
CG331  CG311  NG311  CG2R64     1.1000  3     0.00 ! unl , from CG321 CG321 NG311 CG2R64, penalty= 4.9
CG331  CG311  NG311  HGPAM1     0.3000  3     0.00 ! unl , from CG321 CG321 NG311 HGPAM1, penalty= 4.9
HGA1   CG311  NG311  CG2R64     0.0500  3   180.00 ! unl , from HGA2 CG321 NG311 CG2R64, penalty= 4
HGA1   CG311  NG311  HGPAM1     0.0500  3     0.00 ! unl , from HGA1 CG314 NG311 HGPAM1, penalty= 1
CG331  CG321  NG311  CG2R64     0.8000  1   180.00 ! unl , from CG321 CG321 NG311 CG2R64, penalty= 0.9
CG331  CG321  NG311  CG2R64     1.1000  3     0.00 ! unl , from CG321 CG321 NG311 CG2R64, penalty= 0.9
CG331  CG321  NG311  HGPAM1     0.3000  3     0.00 ! unl , from CG321 CG321 NG311 HGPAM1, penalty= 0.9

IMPROPERS
CG2R64 NG2R62 NG2R62 NG311     40.0000  0     0.00 ! unl , from CG2R64 NG2R61 NG2R62 NG311, penalty= 22

END
RETURN
