# Supplementary material for: Calculations of Absolute Solvation Free Energies with Transformato—Application to the FreeSolv Database Using the CGenFF Force Field
Source: J Chem Theory Comput. 2023 Aug 24;19(17):5988–98. doi: 10.1021/acs.jctc.3c00691 (PMC10500982; doi:10.1021/acs.jctc.3c00691)
Supplement: Supplementary file 3 — ct3c00691_si_003.zip [file ct3c00691_si_003.zip › force_field_files/mobley_4177472.str]

* Toppar stream file generated by
* CHARMM General Force Field (CGenFF) program version 2.5.1
* For use with CGenFF version 4.6
*

read rtf card append
* Topologies generated by
* CHARMM General Force Field (CGenFF) program version 2.5.1
*
36 1

! "penalty" is the highest penalty score of the associated parameters.
! Penalties lower than 10 indicate the analogy is fair; penalties between 10
! and 50 mean some basic validation is recommended; penalties higher than
! 50 indicate poor analogy and mandate extensive validation/optimization.

RESI UNL       0.000 ! param penalty=   0.000 ; charge penalty=   0.639
GROUP            ! CHARGE   CH_PENALTY
ATOM C      CG331  -0.267 !    0.045
ATOM C1     CG311  -0.091 !    0.569
ATOM C2     CG331  -0.267 !    0.045
ATOM C3     CG311  -0.105 !    0.639
ATOM C4     CG331  -0.265 !    0.000
ATOM C5     CG311  -0.091 !    0.569
ATOM C6     CG331  -0.267 !    0.045
ATOM C7     CG331  -0.267 !    0.045
ATOM H      HGA3    0.090 !    0.000
ATOM H1     HGA3    0.090 !    0.000
ATOM H2     HGA3    0.090 !    0.000
ATOM H3     HGA1    0.090 !    0.000
ATOM H4     HGA3    0.090 !    0.000
ATOM H5     HGA3    0.090 !    0.000
ATOM H6     HGA3    0.090 !    0.000
ATOM H7     HGA1    0.090 !    0.000
ATOM H8     HGA3    0.090 !    0.000
ATOM H9     HGA3    0.090 !    0.000
ATOM H10    HGA3    0.090 !    0.000
ATOM H11    HGA1    0.090 !    0.000
ATOM H12    HGA3    0.090 !    0.000
ATOM H13    HGA3    0.090 !    0.000
ATOM H14    HGA3    0.090 !    0.000
ATOM H15    HGA3    0.090 !    0.000
ATOM H16    HGA3    0.090 !    0.000
ATOM H17    HGA3    0.090 !    0.000

BOND H    C   
BOND H1   C   
BOND H10  C4  
BOND H2   C   
BOND C    C1  
BOND H9   C4  
BOND C4   H8  
BOND C4   C3  
BOND H7   C3  
BOND C1   C3  
BOND C1   C2  
BOND C1   H3  
BOND C3   C5  
BOND H4   C2  
BOND H6   C2  
BOND C2   H5  
BOND H17  C7  
BOND H15  C7  
BOND C7   C5  
BOND C7   H16 
BOND C5   H11 
BOND C5   C6  
BOND H12  C6  
BOND C6   H14 
BOND C6   H13 

END

read param card flex append
* Parameters generated by analogy by
* CHARMM General Force Field (CGenFF) program version 2.5.1
*

! Penalties lower than 10 indicate the analogy is fair; penalties between 10
! and 50 mean some basic validation is recommended; penalties higher than
! 50 indicate poor analogy and mandate extensive validation/optimization.

BONDS

ANGLES

DIHEDRALS

IMPROPERS

END
RETURN
