# Supplementary material for: Calculations of Absolute Solvation Free Energies with Transformato—Application to the FreeSolv Database Using the CGenFF Force Field
Source: J Chem Theory Comput. 2023 Aug 24;19(17):5988–98. doi: 10.1021/acs.jctc.3c00691 (PMC10500982; doi:10.1021/acs.jctc.3c00691)
Supplement: Supplementary file 3 — ct3c00691_si_003.zip [file ct3c00691_si_003.zip › force_field_files/mobley_2328633.str]

* Toppar stream file generated by
* CHARMM General Force Field (CGenFF) program version 2.5.1
* For use with CGenFF version 4.6
*

read rtf card append
* Topologies generated by
* CHARMM General Force Field (CGenFF) program version 2.5.1
*
36 1

! "penalty" is the highest penalty score of the associated parameters.
! Penalties lower than 10 indicate the analogy is fair; penalties between 10
! and 50 mean some basic validation is recommended; penalties higher than
! 50 indicate poor analogy and mandate extensive validation/optimization.

RESI UNL       0.000 ! param penalty=   4.000 ; charge penalty=   3.777
!RING * 5 C5 C6 C7 C8 C9
GROUP            ! CHARGE   CH_PENALTY
ATOM C      CG331  -0.273 !    0.000
ATOM C1     CG321  -0.177 !    0.000
ATOM C2     CG321  -0.176 !    0.331
ATOM C3     CG321  -0.164 !    0.849
ATOM C4     CG321  -0.200 !    3.339
ATOM C5     CG3C51 -0.092 !    3.777
ATOM C6     CG3C52 -0.180 !    2.391
ATOM C7     CG3C52 -0.179 !    0.000
ATOM C8     CG3C52 -0.179 !    0.000
ATOM C9     CG3C52 -0.180 !    2.391
ATOM H      HGA3    0.090 !    0.000
ATOM H1     HGA3    0.090 !    0.000
ATOM H2     HGA3    0.090 !    0.000
ATOM H3     HGA2    0.090 !    0.000
ATOM H4     HGA2    0.090 !    0.000
ATOM H5     HGA2    0.090 !    0.000
ATOM H6     HGA2    0.090 !    0.000
ATOM H7     HGA2    0.090 !    0.040
ATOM H8     HGA2    0.090 !    0.040
ATOM H9     HGA2    0.090 !    0.000
ATOM H10    HGA2    0.090 !    0.000
ATOM H11    HGA1    0.090 !    0.300
ATOM H12    HGA2    0.090 !    0.000
ATOM H13    HGA2    0.090 !    0.000
ATOM H14    HGA2    0.090 !    0.000
ATOM H15    HGA2    0.090 !    0.000
ATOM H16    HGA2    0.090 !    0.000
ATOM H17    HGA2    0.090 !    0.000
ATOM H18    HGA2    0.090 !    0.000
ATOM H19    HGA2    0.090 !    0.000

BOND H16  C8  
BOND H17  C8  
BOND H14  C7  
BOND H15  C7  
BOND C8   C7  
BOND C8   C9  
BOND C7   C6  
BOND C9   H19 
BOND C9   H18 
BOND C9   C5  
BOND C6   H13 
BOND C6   H12 
BOND C6   C5  
BOND C5   H11 
BOND C5   C4  
BOND H5   C2  
BOND H7   C3  
BOND C2   H6  
BOND C2   C3  
BOND C2   C1  
BOND H4   C1  
BOND C4   C3  
BOND C4   H9  
BOND C4   H10 
BOND C3   H8  
BOND H3   C1  
BOND C1   C   
BOND C    H2  
BOND C    H   
BOND C    H1  

END

read param card flex append
* Parameters generated by analogy by
* CHARMM General Force Field (CGenFF) program version 2.5.1
*

! Penalties lower than 10 indicate the analogy is fair; penalties between 10
! and 50 mean some basic validation is recommended; penalties higher than
! 50 indicate poor analogy and mandate extensive validation/optimization.

BONDS

ANGLES
CG321  CG321  CG3C51   53.00    112.00    8.00   2.56100 ! data/mob , from CG321 CG321 CG3C50, penalty= 0.8

DIHEDRALS
CG321  CG321  CG321  CG3C51     0.4000  3     0.00 ! data/mob , from CG321 CG321 CG321 CG3C50, penalty= 0.8
CG3C51 CG321  CG321  HGA2       0.5000  3     0.00 ! data/mob , from CG3C50 CG321 CG321 HGA2, penalty= 0.8
CG321  CG321  CG3C51 CG3C52     0.5000  4   180.00 ! data/mob , from CG321 CG311 CG3C51 CG3C52, penalty= 4
CG321  CG321  CG3C51 HGA1       0.1950  3     0.00 ! data/mob , from CG321 CG311 CG3C51 HGA1, penalty= 4

IMPROPERS

END
RETURN
