# Supplementary material for: Calculations of Absolute Solvation Free Energies with Transformato—Application to the FreeSolv Database Using the CGenFF Force Field
Source: J Chem Theory Comput. 2023 Aug 24;19(17):5988–98. doi: 10.1021/acs.jctc.3c00691 (PMC10500982; doi:10.1021/acs.jctc.3c00691)
Supplement: Supplementary file 3 — ct3c00691_si_003.zip [file ct3c00691_si_003.zip › force_field_files/mobley_1328465.str]

* Toppar stream file generated by
* CHARMM General Force Field (CGenFF) program version 2.5.1
* For use with CGenFF version 4.6
*

read rtf card append
* Topologies generated by
* CHARMM General Force Field (CGenFF) program version 2.5.1
*
36 1

! "penalty" is the highest penalty score of the associated parameters.
! Penalties lower than 10 indicate the analogy is fair; penalties between 10
! and 50 mean some basic validation is recommended; penalties higher than
! 50 indicate poor analogy and mandate extensive validation/optimization.

RESI UNL       0.000 ! param penalty=  44.000 ; charge penalty=   3.494
GROUP            ! CHARGE   CH_PENALTY
ATOM C      CG321  -0.122 !    3.494
ATOM C1     CG311  -0.099 !    3.494
ATOM CL     CLGA1  -0.089 !    2.403
ATOM Cl1    CLGA1  -0.089 !    2.403
ATOM Cl2    CLGA1  -0.151 !    3.253
ATOM H      HGA2    0.090 !    0.636
ATOM H1     HGA2    0.090 !    0.636
ATOM H2     HGA1    0.220 !    0.000
ATOM LP1    LPH     0.050 ! on CL
ATOM LP2    LPH     0.050 ! on Cl1
ATOM LP3    LPH     0.050 ! on Cl2

BOND H    C   
BOND H1   C   
BOND C    C1  
BOND C    Cl2 
BOND H2   C1  
BOND Cl1  C1  
BOND C1   CL  

LONEPAIR COLI LP1    CL     C1     DIST 1.6400 SCAL 0.0
LONEPAIR COLI LP2    Cl1    C1     DIST 1.6400 SCAL 0.0
LONEPAIR COLI LP3    Cl2    C      DIST 1.6400 SCAL 0.0

END

read param card flex append
* Parameters generated by analogy by
* CHARMM General Force Field (CGenFF) program version 2.5.1
*

! Penalties lower than 10 indicate the analogy is fair; penalties between 10
! and 50 mean some basic validation is recommended; penalties higher than
! 50 indicate poor analogy and mandate extensive validation/optimization.

BONDS

ANGLES
CG321  CG311  CLGA1    88.00    111.20 ! data/mob , from CG331 CG311 CLGA1, penalty= 0.9

DIHEDRALS
CLGA1  CG311  CG321  CLGA1      0.1000  3     0.00 ! data/mob , from SG311 CG321 CG321 SG311, penalty= 44
CLGA1  CG311  CG321  HGA2       0.2500  3     0.00 ! data/mob , from CLGA1 CG311 CG331 HGA3, penalty= 6

IMPROPERS

END
RETURN
