# Supplementary material for: Calculations of Absolute Solvation Free Energies with Transformato—Application to the FreeSolv Database Using the CGenFF Force Field
Source: J Chem Theory Comput. 2023 Aug 24;19(17):5988–98. doi: 10.1021/acs.jctc.3c00691 (PMC10500982; doi:10.1021/acs.jctc.3c00691)
Supplement: Supplementary file 3 — ct3c00691_si_003.zip [file ct3c00691_si_003.zip › force_field_files/mobley_3323117.str]

* Toppar stream file generated by
* CHARMM General Force Field (CGenFF) program version 2.5.1
* For use with CGenFF version 4.6
*

read rtf card append
* Topologies generated by
* CHARMM General Force Field (CGenFF) program version 2.5.1
*
36 1

! "penalty" is the highest penalty score of the associated parameters.
! Penalties lower than 10 indicate the analogy is fair; penalties between 10
! and 50 mean some basic validation is recommended; penalties higher than
! 50 indicate poor analogy and mandate extensive validation/optimization.

RESI unl            0.000 ! param penalty= 105.900 ; charge penalty= 122.044
GROUP            ! CHARGE   CH_PENALTY
ATOM C      CG3C52 -0.203 !   19.253
ATOM C1     CG3C52 -0.203 !   19.253
ATOM C2     CG3C52  0.078 !   86.232
ATOM S      SG3O2   0.310 !  122.044
ATOM C3     CG3C52  0.078 !   86.232
ATOM O      OG2P1  -0.390 !    9.054
ATOM O1     OG2P1  -0.390 !    9.054
ATOM H      HGA2    0.090 !    1.250
ATOM H1     HGA2    0.090 !    1.250
ATOM H2     HGA2    0.090 !    1.250
ATOM H3     HGA2    0.090 !    1.250
ATOM H4     HGA2    0.090 !    4.456
ATOM H5     HGA2    0.090 !    4.456
ATOM H6     HGA2    0.090 !    4.456
ATOM H7     HGA2    0.090 !    4.456

BOND C    C1  
BOND C    C3  
BOND C    H   
BOND C    H1  
BOND C1   C2  
BOND C1   H2  
BOND C1   H3  
BOND C2   S   
BOND C2   H4  
BOND C2   H5  
BOND S    C3  
BOND S    O   
BOND S    O1  
BOND C3   H6  
BOND C3   H7  

END

read param card flex append
* Parameters generated by analogy by
* CHARMM General Force Field (CGenFF) program version 2.5.1
*

! Penalties lower than 10 indicate the analogy is fair; penalties between 10
! and 50 mean some basic validation is recommended; penalties higher than
! 50 indicate poor analogy and mandate extensive validation/optimization.

BONDS
CG3C52 SG3O2   185.00     1.7900 ! unl , from CG321 SG3O2, penalty= 65

ANGLES
CG3C52 CG3C52 SG3O2   108.04    106.29 ! unl , from CG3C51 CG3C52 SG311, penalty= 21.4
SG3O2  CG3C52 HGA2     45.96    113.26 ! unl , from SG311 CG3C52 HGA2, penalty= 21
CG3C52 SG3O2  CG3C52   80.00    102.00 ! unl , from CG321 SG3O2 CG331, penalty= 20.9
CG3C52 SG3O2  OG2P1    75.00    107.50 ! unl , from CG321 SG3O2 OG2P1, penalty= 10

DIHEDRALS
CG3C52 CG3C52 CG3C52 SG3O2      0.2965  3   180.00 ! unl , from SG311 CG3C51 CG3C52 CG3C51, penalty= 25.4
SG3O2  CG3C52 CG3C52 HGA2       0.9529  3     0.00 ! unl , from SG311 CG3C51 CG3C52 HGA2, penalty= 25
CG3C52 CG3C52 SG3O2  CG3C52     0.9000  1     0.00 ! unl , from CG321 CG321 SG3O2 CG331, penalty= 105.9
CG3C52 CG3C52 SG3O2  CG3C52     0.3500  2     0.00 ! unl , from CG321 CG321 SG3O2 CG331, penalty= 105.9
CG3C52 CG3C52 SG3O2  CG3C52     0.1250  3     0.00 ! unl , from CG321 CG321 SG3O2 CG331, penalty= 105.9
CG3C52 CG3C52 SG3O2  OG2P1      0.1800  3     0.00 ! unl , from CG321 CG321 SG3O2 OG2P1, penalty= 95
HGA2   CG3C52 SG3O2  CG3C52     0.1250  3     0.00 ! unl , from HGA2 CG321 SG3O2 CG331, penalty= 75.9
HGA2   CG3C52 SG3O2  OG2P1      0.1600  3     0.00 ! unl , from HGA2 CG321 SG3O2 OG2P1, penalty= 65

IMPROPERS

END
RETURN
