# Supplementary material for: Calculations of Absolute Solvation Free Energies with Transformato—Application to the FreeSolv Database Using the CGenFF Force Field
Source: J Chem Theory Comput. 2023 Aug 24;19(17):5988–98. doi: 10.1021/acs.jctc.3c00691 (PMC10500982; doi:10.1021/acs.jctc.3c00691)
Supplement: Supplementary file 3 — ct3c00691_si_003.zip [file ct3c00691_si_003.zip › force_field_files/mobley_2043882.str]

* Toppar stream file generated by
* CHARMM General Force Field (CGenFF) program version 2.5.1
* For use with CGenFF version 4.6
*

read rtf card append
* Topologies generated by
* CHARMM General Force Field (CGenFF) program version 2.5.1
*
36 1

! "penalty" is the highest penalty score of the associated parameters.
! Penalties lower than 10 indicate the analogy is fair; penalties between 10
! and 50 mean some basic validation is recommended; penalties higher than
! 50 indicate poor analogy and mandate extensive validation/optimization.

RESI UNL       0.000 ! param penalty=   4.000 ; charge penalty=   8.210
!RING * 6 C2 C3 C4 C5 C6 C7
GROUP            ! CHARGE   CH_PENALTY
ATOM C      CG331  -0.300 !    6.191
ATOM C1     CG2O5   0.491 !    8.210
ATOM O      OG2D3  -0.541 !    4.492
ATOM C2     CG311   0.002 !    5.202
ATOM C3     CG321  -0.195 !    2.784
ATOM C4     CG321  -0.194 !    0.797
ATOM C5     CG321  -0.134 !    0.000
ATOM C6     CG321  -0.194 !    0.797
ATOM C7     CG321  -0.195 !    2.784
ATOM H      HGA3    0.090 !    0.030
ATOM H1     HGA3    0.090 !    0.030
ATOM H2     HGA3    0.090 !    0.030
ATOM H3     HGA1    0.090 !    0.300
ATOM H4     HGA2    0.090 !    0.100
ATOM H5     HGA2    0.090 !    0.100
ATOM H6     HGA2    0.090 !    0.000
ATOM H7     HGA2    0.090 !    0.000
ATOM H8     HGA2    0.090 !    0.000
ATOM H9     HGA2    0.090 !    0.000
ATOM H10    HGA2    0.090 !    0.000
ATOM H11    HGA2    0.090 !    0.000
ATOM H12    HGA2    0.090 !    0.100
ATOM H13    HGA2    0.090 !    0.100

BOND H11  C6  
BOND H7   C4  
BOND H3   C2  
BOND C6   H10 
BOND C6   C5  
BOND C6   C7  
BOND H9   C5  
BOND C4   C5  
BOND C4   H6  
BOND C4   C3  
BOND H13  C7  
BOND C2   C7  
BOND C2   C3  
BOND C2   C1  
BOND O    C1  
BOND H4   C3  
BOND C5   H8  
BOND C7   H12 
BOND C3   H5  
BOND C1   C   
BOND C    H2  
BOND C    H   
BOND C    H1  
IMPR C1     C2     C      O     

END

read param card flex append
* Parameters generated by analogy by
* CHARMM General Force Field (CGenFF) program version 2.5.1
*

! Penalties lower than 10 indicate the analogy is fair; penalties between 10
! and 50 mean some basic validation is recommended; penalties higher than
! 50 indicate poor analogy and mandate extensive validation/optimization.

BONDS

ANGLES
CG311  CG2O5  CG331    35.00    115.60 ! data/mob , from CG321 CG2O5 CG331, penalty= 0.6
CG2O5  CG311  CG321    52.00    108.00 ! data/mob , from CG2O4 CG311 CG321, penalty= 0.5

DIHEDRALS
CG331  CG2O5  CG311  CG321      0.7500  1     0.00 ! data/mob , from CG331 CG2O5 CG321 CG321, penalty= 4
CG331  CG2O5  CG311  CG321      0.1800  2   180.00 ! data/mob , from CG331 CG2O5 CG321 CG321, penalty= 4
CG331  CG2O5  CG311  CG321      0.0650  3     0.00 ! data/mob , from CG331 CG2O5 CG321 CG321, penalty= 4
CG331  CG2O5  CG311  CG321      0.0300  6     0.00 ! data/mob , from CG331 CG2O5 CG321 CG321, penalty= 4
CG331  CG2O5  CG311  HGA1       0.1000  3     0.00 ! data/mob , from CG331 CG2O5 CG321 HGA2, penalty= 4
OG2D3  CG2O5  CG311  CG321      0.7500  1   180.00 ! data/mob , from OG2D3 CG2O5 CG321 CG321, penalty= 4
OG2D3  CG2O5  CG311  CG321      0.1800  2   180.00 ! data/mob , from OG2D3 CG2O5 CG321 CG321, penalty= 4
OG2D3  CG2O5  CG311  CG321      0.0650  3   180.00 ! data/mob , from OG2D3 CG2O5 CG321 CG321, penalty= 4
OG2D3  CG2O5  CG311  CG321      0.0300  6     0.00 ! data/mob , from OG2D3 CG2O5 CG321 CG321, penalty= 4
CG311  CG2O5  CG331  HGA3       0.1000  3     0.00 ! data/mob , from CG321 CG2O5 CG331 HGA3, penalty= 0.6
CG2O5  CG311  CG321  CG321      0.2000  3     0.00 ! data/mob , from CG2O2 CG311 CG321 CG321, penalty= 2
CG2O5  CG311  CG321  HGA2       0.2000  3     0.00 ! data/mob , from CG2O4 CG311 CG321 HGA2, penalty= 0.5

IMPROPERS
CG2O5  CG311  CG331  OG2D3     70.0000  0     0.00 ! data/mob , from CG2O5 CG321 CG331 OG2D3, penalty= 0.4

END
RETURN
