# Supplementary material for: Calculations of Absolute Solvation Free Energies with Transformato—Application to the FreeSolv Database Using the CGenFF Force Field
Source: J Chem Theory Comput. 2023 Aug 24;19(17):5988–98. doi: 10.1021/acs.jctc.3c00691 (PMC10500982; doi:10.1021/acs.jctc.3c00691)
Supplement: Supplementary file 3 — ct3c00691_si_003.zip [file ct3c00691_si_003.zip › force_field_files/mobley_4699732.str]

* Toppar stream file generated by
* CHARMM General Force Field (CGenFF) program version 2.5.1
* For use with CGenFF version 4.6
*

read rtf card append
* Topologies generated by
* CHARMM General Force Field (CGenFF) program version 2.5.1
*
36 1

! "penalty" is the highest penalty score of the associated parameters.
! Penalties lower than 10 indicate the analogy is fair; penalties between 10
! and 50 mean some basic validation is recommended; penalties higher than
! 50 indicate poor analogy and mandate extensive validation/optimization.

RESI UNL       0.000 ! param penalty=  44.000 ; charge penalty=   2.471
GROUP            ! CHARGE   CH_PENALTY
ATOM C      CG331  -0.399 !    0.000
ATOM C1     CG311  -0.080 !    2.471
ATOM C2     CG321   0.013 !    2.471
ATOM CL     CLGA1  -0.151 !    2.300
ATOM Cl1    CLGA1  -0.088 !    2.403
ATOM H      HGA3    0.090 !    0.000
ATOM H1     HGA3    0.090 !    0.000
ATOM H2     HGA3    0.090 !    0.000
ATOM H3     HGA1    0.155 !    0.000
ATOM H4     HGA2    0.090 !    0.450
ATOM H5     HGA2    0.090 !    0.450
ATOM LP1    LPH     0.050 ! on CL
ATOM LP2    LPH     0.050 ! on Cl1

BOND H4   C2  
BOND H3   C1  
BOND H5   C2  
BOND C2   C1  
BOND C2   CL  
BOND Cl1  C1  
BOND C1   C   
BOND C    H2  
BOND C    H1  
BOND C    H   

LONEPAIR COLI LP1    CL     C2     DIST 1.6400 SCAL 0.0
LONEPAIR COLI LP2    Cl1    C1     DIST 1.6400 SCAL 0.0

END

read param card flex append
* Parameters generated by analogy by
* CHARMM General Force Field (CGenFF) program version 2.5.1
*

! Penalties lower than 10 indicate the analogy is fair; penalties between 10
! and 50 mean some basic validation is recommended; penalties higher than
! 50 indicate poor analogy and mandate extensive validation/optimization.

BONDS

ANGLES
CG321  CG311  CLGA1    88.00    111.20 ! data/mob , from CG331 CG311 CLGA1, penalty= 0.9

DIHEDRALS
CLGA1  CG311  CG321  CLGA1      0.1000  3     0.00 ! data/mob , from SG311 CG321 CG321 SG311, penalty= 44
CLGA1  CG311  CG321  HGA2       0.2500  3     0.00 ! data/mob , from CLGA1 CG311 CG331 HGA3, penalty= 6

IMPROPERS

END
RETURN
