# Supplementary material for: Calculations of Absolute Solvation Free Energies with Transformato—Application to the FreeSolv Database Using the CGenFF Force Field
Source: J Chem Theory Comput. 2023 Aug 24;19(17):5988–98. doi: 10.1021/acs.jctc.3c00691 (PMC10500982; doi:10.1021/acs.jctc.3c00691)
Supplement: Supplementary file 3 — ct3c00691_si_003.zip [file ct3c00691_si_003.zip › force_field_files/mobley_5393242.str]

* Toppar stream file generated by
* CHARMM General Force Field (CGenFF) program version 2.5.1
* For use with CGenFF version 4.6
*

read rtf card append
* Topologies generated by
* CHARMM General Force Field (CGenFF) program version 2.5.1
*
36 1

! "penalty" is the highest penalty score of the associated parameters.
! Penalties lower than 10 indicate the analogy is fair; penalties between 10
! and 50 mean some basic validation is recommended; penalties higher than
! 50 indicate poor analogy and mandate extensive validation/optimization.

RESI UNL       0.000 ! param penalty= 153.000 ; charge penalty=  51.673
!RING * 6 C5 C6 C7 N1 C8 N2
GROUP            ! CHARGE   CH_PENALTY
ATOM C1     CG331  -0.268 !    5.376
ATOM C2     CG321   0.063 !   18.361
ATOM O1     OG301  -0.317 !   34.880
ATOM P1     PG0     0.902 !   51.673
ATOM S1     SG2P1  -0.618 !    2.837
ATOM O2     OG301  -0.317 !   34.880
ATOM C3     CG321   0.063 !   18.361
ATOM C4     CG331  -0.268 !    5.376
ATOM O3     OG301   0.027 !   38.696
ATOM C5     CG2R61  0.378 !   35.347
ATOM C6     CG2R61 -0.171 !    9.368
ATOM C7     CG2R61  0.661 !    7.300
ATOM N1     NG2R62 -0.873 !   24.090
ATOM C8     CG2R64  0.489 !   30.775
ATOM N2     NG2R62 -0.879 !   28.973
ATOM C9     CG311   0.071 !   36.991
ATOM C10    CG331  -0.283 !   22.400
ATOM C11    CG331  -0.283 !   22.400
ATOM C12    CG331  -0.292 !    0.987
ATOM H1     HGA3    0.090 !    0.000
ATOM H2     HGA3    0.090 !    0.000
ATOM H3     HGA3    0.090 !    0.000
ATOM H4     HGA2    0.090 !    0.750
ATOM H5     HGA2    0.090 !    0.750
ATOM H6     HGA2    0.090 !    0.750
ATOM H7     HGA2    0.090 !    0.750
ATOM H8     HGA3    0.090 !    0.000
ATOM H9     HGA3    0.090 !    0.000
ATOM H10    HGA3    0.090 !    0.000
ATOM H11    HGR61   0.115 !    0.000
ATOM H12    HGA1    0.090 !    1.134
ATOM H13    HGA3    0.090 !    0.150
ATOM H14    HGA3    0.090 !    0.150
ATOM H15    HGA3    0.090 !    0.150
ATOM H16    HGA3    0.090 !    0.150
ATOM H17    HGA3    0.090 !    0.150
ATOM H18    HGA3    0.090 !    0.150
ATOM H19    HGA3    0.090 !    0.050
ATOM H20    HGA3    0.090 !    0.050
ATOM H21    HGA3    0.090 !    0.050

BOND C1   C2  
BOND C1   H1  
BOND C1   H2  
BOND C1   H3  
BOND C2   O1  
BOND C2   H4  
BOND C2   H5  
BOND O1   P1  
BOND P1   S1  
BOND P1   O2  
BOND P1   O3  
BOND O2   C3  
BOND C3   C4  
BOND C3   H6  
BOND C3   H7  
BOND C4   H8  
BOND C4   H9  
BOND C4   H10 
BOND O3   C5  
BOND C5   C6  
BOND C5   N2  
BOND C6   C7  
BOND C6   H11 
BOND C7   N1  
BOND C7   C12 
BOND N1   C8  
BOND C8   N2  
BOND C8   C9  
BOND C9   C10 
BOND C9   C11 
BOND C9   H12 
BOND C10  H13 
BOND C10  H14 
BOND C10  H15 
BOND C11  H16 
BOND C11  H17 
BOND C11  H18 
BOND C12  H19 
BOND C12  H20 
BOND C12  H21 

END

read param card flex append
* Parameters generated by analogy by
* CHARMM General Force Field (CGenFF) program version 2.5.1
*

! Penalties lower than 10 indicate the analogy is fair; penalties between 10
! and 50 mean some basic validation is recommended; penalties higher than
! 50 indicate poor analogy and mandate extensive validation/optimization.

BONDS
CG2R64 CG311   265.00     1.4800 ! data/ori , from CG2R62 CG311, penalty= 5
OG301  PG0     237.00     1.5800 ! data/ori , from OG311 PG0, penalty= 10

ANGLES
CG331  CG2R61 NG2R62   45.80    122.30 ! data/ori , from CG331 CG2R61 NG2R60, penalty= 1
NG2R62 CG2R61 OG301    45.20    120.00 ! data/ori , from NG2R62 CG2R61 OG311, penalty= 15
CG311  CG2R64 NG2R62   63.50    116.00 ! data/ori , from CG331 CG2R64 NG2R62, penalty= 1.5
CG2R64 CG311  CG331    51.80    107.50 ! data/ori , from CG2R61 CG311 CG331, penalty= 3
CG2R64 CG311  HGA1     43.00    111.00 ! data/ori , from CG2R62 CG311 HGA1, penalty= 1.5
CG2R61 OG301  PG0      90.00    120.00   20.00   2.30000 ! data/ori , from CG2R61 OG303 PG1, penalty= 102
CG321  OG301  PG0      92.30    109.65 ! data/ori , from OG311 OG301 SG301, penalty= 80.5
OG301  PG0    OG301    48.10    108.00 ! data/ori , from OG303 PG0 OG303, penalty= 3
OG301  PG0    SG2P1    98.90    111.60 ! data/ori , from OG303 PG0 SG2P1, penalty= 1.5

DIHEDRALS
NG2R62 CG2R61 CG331  HGA3       0.0030  6   180.00 ! data/ori , from NG2R60 CG2R61 CG331 HGA3, penalty= 1
CG331  CG2R61 NG2R62 CG2R64     3.1000  2   180.00 ! data/ori , from CG331 CG2R61 NG2R60 CG2R64, penalty= 10
OG301  CG2R61 NG2R62 CG2R64     3.1000  2   180.00 ! data/ori , from OG311 CG2R61 NG2R62 CG2R64, penalty= 15
CG2R61 CG2R61 OG301  PG0        1.4000  2   180.00 ! data/ori , from CG2R61 CG2R61 OG303 PG1, penalty= 102
NG2R62 CG2R61 OG301  PG0        1.4000  2   180.00 ! data/ori , from CG2R61 CG2R61 OG303 PG1, penalty= 147
NG2R62 CG2R64 CG311  CG331      0.2300  2   180.00 ! data/ori , from NG2R60 CG2R61 CG321 CG331, penalty= 20
NG2R62 CG2R64 CG311  HGA1       0.0030  6   180.00 ! data/ori , from NG2R62 CG2R64 CG331 HGA3, penalty= 11
CG311  CG2R64 NG2R62 CG2R61     5.5000  2   180.00 ! data/ori , from CG331 CG2R64 NG2R62 CG2R64, penalty= 5.5
CG2R64 CG311  CG331  HGA3       0.0400  3     0.00 ! data/ori , from CG2R61 CG311 CG331 HGA3, penalty= 3
CG331  CG321  OG301  PG0        0.6000  1   180.00 ! data/ori , from CG331 CG321 OG303 PG0, penalty= 100
CG331  CG321  OG301  PG0        0.6500  2     0.00 ! data/ori , from CG331 CG321 OG303 PG0, penalty= 100
CG331  CG321  OG301  PG0        0.0500  3     0.00 ! data/ori , from CG331 CG321 OG303 PG0, penalty= 100
HGA2   CG321  OG301  PG0        0.0000  3     0.00 ! data/ori , from HGA2 CG321 OG303 PG0, penalty= 100
CG2R61 OG301  PG0    OG301      0.9500  2     0.00 ! data/ori , from CG2R61 OG303 PG1 OG311, penalty= 135
CG2R61 OG301  PG0    OG301      0.5000  3     0.00 ! data/ori , from CG2R61 OG303 PG1 OG311, penalty= 135
CG2R61 OG301  PG0    SG2P1      0.3000  3     0.00 ! data/ori , from HGP1 OG311 PG0 SG2P1, penalty= 153
CG321  OG301  PG0    OG301      0.5000  3     0.00 ! data/ori , from CG321 OG303 PG0 OG303, penalty= 101.5
CG321  OG301  PG0    SG2P1      0.1000  3     0.00 ! data/ori , from CG321 OG303 PG0 SG2P1, penalty= 100

IMPROPERS

END
RETURN
