# Supplementary material for: Calculations of Absolute Solvation Free Energies with Transformato—Application to the FreeSolv Database Using the CGenFF Force Field
Source: J Chem Theory Comput. 2023 Aug 24;19(17):5988–98. doi: 10.1021/acs.jctc.3c00691 (PMC10500982; doi:10.1021/acs.jctc.3c00691)
Supplement: Supplementary file 3 — ct3c00691_si_003.zip [file ct3c00691_si_003.zip › force_field_files/mobley_1034539.str]

* Toppar stream file generated by
* CHARMM General Force Field (CGenFF) program version 2.5.1
* For use with CGenFF version 4.6
*

read rtf card append
* Topologies generated by
* CHARMM General Force Field (CGenFF) program version 2.5.1
*
36 1

! "penalty" is the highest penalty score of the associated parameters.
! Penalties lower than 10 indicate the analogy is fair; penalties between 10
! and 50 mean some basic validation is recommended; penalties higher than
! 50 indicate poor analogy and mandate extensive validation/optimization.

RESI UNL       0.000 ! param penalty=  97.500 ; charge penalty=   3.226
!RING * 6 C6 C7 C8 C9 C10 C11
!RING * 6 C C1 C2 C3 C4 C5
GROUP            ! CHARGE   CH_PENALTY
ATOM C      CG2R61 -0.107 !    0.232
ATOM C1     CG2R61 -0.094 !    0.236
ATOM C2     CG2R61  0.086 !    0.000
ATOM C3     CG2R61  0.090 !    0.025
ATOM C4     CG2R61 -0.096 !    0.199
ATOM C5     CG2R67 -0.014 !    2.519
ATOM C6     CG2R67  0.061 !    3.226
ATOM C7     CG2R61 -0.101 !    2.077
ATOM C8     CG2R61  0.095 !    0.025
ATOM C9     CG2R61  0.122 !    0.000
ATOM C10    CG2R61  0.131 !    0.025
ATOM C11    CG2R61  0.064 !    2.540
ATOM CL     CLGR1  -0.177 !    2.958
ATOM Cl1    CLGR1  -0.177 !    0.158
ATOM Cl2    CLGR1  -0.177 !    0.000
ATOM Cl3    CLGR1  -0.189 !    0.158
ATOM Cl4    CLGR1  -0.189 !    0.158
ATOM Cl5    CLGR1  -0.189 !    0.000
ATOM H      HGR61   0.115 !    0.000
ATOM H1     HGR62   0.150 !    0.236
ATOM H2     HGR62   0.148 !    0.000
ATOM H3     HGR62   0.148 !    0.000
ATOM LP1    LPH     0.050 ! on CL
ATOM LP2    LPH     0.050 ! on Cl1
ATOM LP3    LPH     0.050 ! on Cl2
ATOM LP4    LPH     0.050 ! on Cl3
ATOM LP5    LPH     0.050 ! on Cl4
ATOM LP6    LPH     0.050 ! on Cl5

BOND CL   C11 
BOND Cl1  C10 
BOND C10  C11 
BOND C10  C9  
BOND C11  C6  
BOND Cl2  C9  
BOND C9   C8  
BOND C6   C5  
BOND C6   C7  
BOND H2   C4  
BOND C5   C4  
BOND C5   C   
BOND Cl4  C3  
BOND C4   C3  
BOND C3   C2  
BOND Cl5  C2  
BOND C2   C1  
BOND C    H   
BOND C    C1  
BOND C1   H1  
BOND C8   C7  
BOND C8   Cl3 
BOND C7   H3  

LONEPAIR COLI LP1    CL     C11    DIST 1.6400 SCAL 0.0
LONEPAIR COLI LP2    Cl1    C10    DIST 1.6400 SCAL 0.0
LONEPAIR COLI LP3    Cl2    C9     DIST 1.6400 SCAL 0.0
LONEPAIR COLI LP4    Cl3    C8     DIST 1.6400 SCAL 0.0
LONEPAIR COLI LP5    Cl4    C3     DIST 1.6400 SCAL 0.0
LONEPAIR COLI LP6    Cl5    C2     DIST 1.6400 SCAL 0.0

END

read param card flex append
* Parameters generated by analogy by
* CHARMM General Force Field (CGenFF) program version 2.5.1
*

! Penalties lower than 10 indicate the analogy is fair; penalties between 10
! and 50 mean some basic validation is recommended; penalties higher than
! 50 indicate poor analogy and mandate extensive validation/optimization.

BONDS

ANGLES
CG2R67 CG2R61 CLGR1    60.00    120.00 ! data/mob , from CG2R61 CG2R61 CLGR1, penalty= 0.5

DIHEDRALS
CG2R67 CG2R61 CG2R61 CLGR1      3.0000  2   180.00 ! data/mob , from CG2R61 CG2R61 CG2R61 CLGR1, penalty= 0.5
CG2R67 CG2R61 CG2R61 HGR62      4.2000  2   180.00 ! data/mob , from CG2R61 CG2R61 CG2R61 HGR62, penalty= 0.5
CLGR1  CG2R61 CG2R67 CG2R61     3.0000  2   180.00 ! data/mob , from CG2R61 CG2R61 CG2R61 CLGR1, penalty= 30
CLGR1  CG2R61 CG2R67 CG2R67     3.0000  2   180.00 ! data/mob , from CG2R61 CG2R61 CG2R61 CLGR1, penalty= 97.5

IMPROPERS

END
RETURN
