# Supplementary material for: Calculations of Absolute Solvation Free Energies with Transformato—Application to the FreeSolv Database Using the CGenFF Force Field
Source: J Chem Theory Comput. 2023 Aug 24;19(17):5988–98. doi: 10.1021/acs.jctc.3c00691 (PMC10500982; doi:10.1021/acs.jctc.3c00691)
Supplement: Supplementary file 3 — ct3c00691_si_003.zip [file ct3c00691_si_003.zip › force_field_files/mobley_1875719.str]

* Toppar stream file generated by
* CHARMM General Force Field (CGenFF) program version 2.5.1
* For use with CGenFF version 4.6
*

read rtf card append
* Topologies generated by
* CHARMM General Force Field (CGenFF) program version 2.5.1
*
36 1

! "penalty" is the highest penalty score of the associated parameters.
! Penalties lower than 10 indicate the analogy is fair; penalties between 10
! and 50 mean some basic validation is recommended; penalties higher than
! 50 indicate poor analogy and mandate extensive validation/optimization.

RESI UNL       0.000 ! param penalty=   0.900 ; charge penalty=   0.499
GROUP            ! CHARGE   CH_PENALTY
ATOM C      CG331  -0.282 !    0.402
ATOM C1     CG321  -0.120 !    0.499
ATOM C2     CG2O5   0.333 !    0.452
ATOM O      OG2D3  -0.429 !    0.000
ATOM C3     CG321  -0.120 !    0.499
ATOM C4     CG331  -0.282 !    0.402
ATOM H      HGA3    0.090 !    0.000
ATOM H1     HGA3    0.090 !    0.000
ATOM H2     HGA3    0.090 !    0.000
ATOM H3     HGA2    0.090 !    0.000
ATOM H4     HGA2    0.090 !    0.000
ATOM H5     HGA2    0.090 !    0.000
ATOM H6     HGA2    0.090 !    0.000
ATOM H7     HGA3    0.090 !    0.000
ATOM H8     HGA3    0.090 !    0.000
ATOM H9     HGA3    0.090 !    0.000

BOND H    C   
BOND H1   C   
BOND H2   C   
BOND C    C1  
BOND H5   C3  
BOND C1   H3  
BOND C1   C2  
BOND C1   H4  
BOND C2   C3  
BOND C2   O   
BOND C3   H6  
BOND C3   C4  
BOND H7   C4  
BOND C4   H8  
BOND C4   H9  
IMPR C2     C1     C3     O     

END

read param card flex append
* Parameters generated by analogy by
* CHARMM General Force Field (CGenFF) program version 2.5.1
*

! Penalties lower than 10 indicate the analogy is fair; penalties between 10
! and 50 mean some basic validation is recommended; penalties higher than
! 50 indicate poor analogy and mandate extensive validation/optimization.

BONDS

ANGLES

DIHEDRALS
CG321  CG2O5  CG321  CG331      0.7500  1     0.00 ! data/mob , from CG321 CG2O5 CG321 CG321, penalty= 0.9
CG321  CG2O5  CG321  CG331      0.1800  2   180.00 ! data/mob , from CG321 CG2O5 CG321 CG321, penalty= 0.9
CG321  CG2O5  CG321  CG331      0.0650  3     0.00 ! data/mob , from CG321 CG2O5 CG321 CG321, penalty= 0.9
CG321  CG2O5  CG321  CG331      0.0300  6     0.00 ! data/mob , from CG321 CG2O5 CG321 CG321, penalty= 0.9

IMPROPERS

END
RETURN
