# Supplementary material for: Calculations of Absolute Solvation Free Energies with Transformato—Application to the FreeSolv Database Using the CGenFF Force Field
Source: J Chem Theory Comput. 2023 Aug 24;19(17):5988–98. doi: 10.1021/acs.jctc.3c00691 (PMC10500982; doi:10.1021/acs.jctc.3c00691)
Supplement: Supplementary file 3 — ct3c00691_si_003.zip [file ct3c00691_si_003.zip › force_field_files/mobley_3169935.str]

* Toppar stream file generated by
* CHARMM General Force Field (CGenFF) program version 2.5.1
* For use with CGenFF version 4.6
*

read rtf card append
* Topologies generated by
* CHARMM General Force Field (CGenFF) program version 2.5.1
*
36 1

! "penalty" is the highest penalty score of the associated parameters.
! Penalties lower than 10 indicate the analogy is fair; penalties between 10
! and 50 mean some basic validation is recommended; penalties higher than
! 50 indicate poor analogy and mandate extensive validation/optimization.

RESI UNL       0.000 ! param penalty=  67.000 ; charge penalty=   2.500
!RING * 6 C C1 C2 C3 C4 C5
GROUP            ! CHARGE   CH_PENALTY
ATOM C      CG2R61 -0.122 !    0.000
ATOM C1     CG2R61 -0.109 !    0.000
ATOM C2     CG2R61 -0.100 !    0.000
ATOM C3     CG2R61  0.044 !    2.500
ATOM C4     CG2R61  0.151 !    2.500
ATOM C5     CG2R61 -0.099 !    0.000
ATOM N      NG2S3  -0.827 !    2.500
ATOM CL     CLGR1  -0.189 !    2.500
ATOM H      HGR61   0.115 !    0.000
ATOM H1     HGR61   0.115 !    0.000
ATOM H2     HGR62   0.150 !    0.000
ATOM H3     HGR61   0.115 !    0.000
ATOM H4     HGP4    0.353 !    0.000
ATOM H5     HGP4    0.353 !    0.000
ATOM LP1    LPH     0.050 ! on CL

BOND H5   N   
BOND H4   N   
BOND H2   C2  
BOND C4   C3  
BOND C4   C5  
BOND C4   N   
BOND C2   C3  
BOND C2   C1  
BOND C3   CL  
BOND C1   H1  
BOND C1   C   
BOND C5   C   
BOND C5   H3  
BOND C    H   
IMPR N      H5     H4     C4    

LONEPAIR COLI LP1    CL     C3     DIST 1.6400 SCAL 0.0

END

read param card flex append
* Parameters generated by analogy by
* CHARMM General Force Field (CGenFF) program version 2.5.1
*

! Penalties lower than 10 indicate the analogy is fair; penalties between 10
! and 50 mean some basic validation is recommended; penalties higher than
! 50 indicate poor analogy and mandate extensive validation/optimization.

BONDS

ANGLES

DIHEDRALS
NG2S3  CG2R61 CG2R61 CLGR1      3.0000  2   180.00 ! data/mob , from CG2R61 CG2R61 CG2R61 CLGR1, penalty= 67

IMPROPERS

END
RETURN
