# Supplementary material for: Calculations of Absolute Solvation Free Energies with Transformato—Application to the FreeSolv Database Using the CGenFF Force Field
Source: J Chem Theory Comput. 2023 Aug 24;19(17):5988–98. doi: 10.1021/acs.jctc.3c00691 (PMC10500982; doi:10.1021/acs.jctc.3c00691)
Supplement: Supplementary file 3 — ct3c00691_si_003.zip [file ct3c00691_si_003.zip › force_field_files/mobley_1893815.str]

* Toppar stream file generated by
* CHARMM General Force Field (CGenFF) program version 2.5.1
* For use with CGenFF version 4.6
*

read rtf card append
* Topologies generated by
* CHARMM General Force Field (CGenFF) program version 2.5.1
*
36 1

! "penalty" is the highest penalty score of the associated parameters.
! Penalties lower than 10 indicate the analogy is fair; penalties between 10
! and 50 mean some basic validation is recommended; penalties higher than
! 50 indicate poor analogy and mandate extensive validation/optimization.

RESI UNL       0.000 ! param penalty=  52.000 ; charge penalty=   4.668
GROUP            ! CHARGE   CH_PENALTY
ATOM C      CG321  -0.051 !    4.668
ATOM C1     CG301  -0.448 !    4.664
ATOM CL     CLGA3   0.090 !    2.599
ATOM Cl1    CLGA3   0.090 !    2.599
ATOM Cl2    CLGA3   0.090 !    2.599
ATOM Cl3    CLGA1  -0.151 !    4.375
ATOM H      HGA2    0.090 !    0.779
ATOM H1     HGA2    0.090 !    0.779
ATOM LP1    LPH     0.050 ! on CL
ATOM LP2    LPH     0.050 ! on Cl1
ATOM LP3    LPH     0.050 ! on Cl2
ATOM LP4    LPH     0.050 ! on Cl3

BOND CL   C1  
BOND Cl3  C   
BOND C1   Cl1 
BOND C1   C   
BOND C1   Cl2 
BOND C    H1  
BOND C    H   

LONEPAIR COLI LP1    CL     C1     DIST 1.6400 SCAL 0.0
LONEPAIR COLI LP2    Cl1    C1     DIST 1.6400 SCAL 0.0
LONEPAIR COLI LP3    Cl2    C1     DIST 1.6400 SCAL 0.0
LONEPAIR COLI LP4    Cl3    C      DIST 1.6400 SCAL 0.0

END

read param card flex append
* Parameters generated by analogy by
* CHARMM General Force Field (CGenFF) program version 2.5.1
*

! Penalties lower than 10 indicate the analogy is fair; penalties between 10
! and 50 mean some basic validation is recommended; penalties higher than
! 50 indicate poor analogy and mandate extensive validation/optimization.

BONDS

ANGLES
CG321  CG301  CLGA3    97.00    111.20 ! data/mob , from CG331 CG301 CLGA3, penalty= 0.9
CG301  CG321  CLGA1    71.00    112.20 ! data/mob , from CG311 CG321 CLGA1, penalty= 1.2

DIHEDRALS
CLGA3  CG301  CG321  CLGA1      0.1000  3     0.00 ! data/mob , from SG311 CG321 CG321 SG311, penalty= 52
CLGA3  CG301  CG321  HGA2       0.2700  3     0.00 ! data/mob , from CLGA3 CG301 CG331 HGA3, penalty= 6

IMPROPERS

END
RETURN
