# Supplementary material for: Calculations of Absolute Solvation Free Energies with Transformato—Application to the FreeSolv Database Using the CGenFF Force Field
Source: J Chem Theory Comput. 2023 Aug 24;19(17):5988–98. doi: 10.1021/acs.jctc.3c00691 (PMC10500982; doi:10.1021/acs.jctc.3c00691)
Supplement: Supplementary file 3 — ct3c00691_si_003.zip [file ct3c00691_si_003.zip › force_field_files/mobley_2929847.str]

* Toppar stream file generated by
* CHARMM General Force Field (CGenFF) program version 2.5.1
* For use with CGenFF version 4.6
*

read rtf card append
* Topologies generated by
* CHARMM General Force Field (CGenFF) program version 2.5.1
*
36 1

! "penalty" is the highest penalty score of the associated parameters.
! Penalties lower than 10 indicate the analogy is fair; penalties between 10
! and 50 mean some basic validation is recommended; penalties higher than
! 50 indicate poor analogy and mandate extensive validation/optimization.

RESI UNL       0.000 ! param penalty=   2.500 ; charge penalty=   5.952
GROUP            ! CHARGE   CH_PENALTY
ATOM C      CG331  -0.269 !    2.279
ATOM C1     CG311  -0.120 !    4.039
ATOM C2     CG331  -0.269 !    2.279
ATOM C3     CG321  -0.213 !    5.739
ATOM C4     CG2O2   0.811 !    5.952
ATOM O      OG2D1  -0.575 !    0.310
ATOM O1     OG311  -0.605 !    2.165
ATOM H      HGA3    0.090 !    0.000
ATOM H1     HGA3    0.090 !    0.000
ATOM H2     HGA3    0.090 !    0.000
ATOM H3     HGA1    0.090 !    0.125
ATOM H4     HGA3    0.090 !    0.000
ATOM H5     HGA3    0.090 !    0.000
ATOM H6     HGA3    0.090 !    0.000
ATOM H7     HGA2    0.090 !    0.000
ATOM H8     HGA2    0.090 !    0.000
ATOM H9     HGP1    0.430 !    0.000

BOND O    C4  
BOND H3   C1  
BOND H9   O1  
BOND C4   O1  
BOND C4   C3  
BOND H7   C3  
BOND C3   C1  
BOND C3   H8  
BOND C1   C   
BOND C1   C2  
BOND H1   C   
BOND H5   C2  
BOND C    H2  
BOND C    H   
BOND C2   H6  
BOND C2   H4  
IMPR C4     C3     O      O1    

END

read param card flex append
* Parameters generated by analogy by
* CHARMM General Force Field (CGenFF) program version 2.5.1
*

! Penalties lower than 10 indicate the analogy is fair; penalties between 10
! and 50 mean some basic validation is recommended; penalties higher than
! 50 indicate poor analogy and mandate extensive validation/optimization.

BONDS

ANGLES

DIHEDRALS
CG331  CG311  CG321  CG2O2      0.2000  3     0.00 ! data/mob , from CG331 CG311 CG321 CG2O1, penalty= 2.5

IMPROPERS

END
RETURN
