# Supplementary material for: Calculations of Absolute Solvation Free Energies with Transformato—Application to the FreeSolv Database Using the CGenFF Force Field
Source: J Chem Theory Comput. 2023 Aug 24;19(17):5988–98. doi: 10.1021/acs.jctc.3c00691 (PMC10500982; doi:10.1021/acs.jctc.3c00691)
Supplement: Supplementary file 3 — ct3c00691_si_003.zip [file ct3c00691_si_003.zip › force_field_files/mobley_4587267.str]

* Toppar stream file generated by
* CHARMM General Force Field (CGenFF) program version 2.5.1
* For use with CGenFF version 4.6
*

read rtf card append
* Topologies generated by
* CHARMM General Force Field (CGenFF) program version 2.5.1
*
36 1

! "penalty" is the highest penalty score of the associated parameters.
! Penalties lower than 10 indicate the analogy is fair; penalties between 10
! and 50 mean some basic validation is recommended; penalties higher than
! 50 indicate poor analogy and mandate extensive validation/optimization.

RESI UNL       0.000 ! param penalty=   0.600 ; charge penalty=   0.000
GROUP            ! CHARGE   CH_PENALTY
ATOM C      CG321   0.056 !    0.000
ATOM C1     CG311   0.143 !    0.000
ATOM C2     CG311   0.115 !    0.000
ATOM C3     CG311   0.115 !    0.000
ATOM C4     CG311   0.143 !    0.000
ATOM C5     CG321   0.056 !    0.000
ATOM O      OG311  -0.646 !    0.000
ATOM O1     OG311  -0.644 !    0.000
ATOM O2     OG311  -0.643 !    0.000
ATOM O3     OG311  -0.643 !    0.000
ATOM O4     OG311  -0.644 !    0.000
ATOM O5     OG311  -0.646 !    0.000
ATOM H      HGA2    0.090 !    0.000
ATOM H1     HGA2    0.090 !    0.000
ATOM H2     HGA1    0.090 !    0.000
ATOM H3     HGA1    0.090 !    0.000
ATOM H4     HGA1    0.090 !    0.000
ATOM H5     HGA1    0.090 !    0.000
ATOM H6     HGA2    0.090 !    0.000
ATOM H7     HGA2    0.090 !    0.000
ATOM H8     HGP1    0.419 !    0.000
ATOM H9     HGP1    0.420 !    0.000
ATOM H10    HGP1    0.420 !    0.000
ATOM H11    HGP1    0.420 !    0.000
ATOM H12    HGP1    0.420 !    0.000
ATOM H13    HGP1    0.419 !    0.000

BOND H    C   
BOND H12  O4  
BOND C    H1  
BOND C    O5  
BOND C    C1  
BOND O5   H13 
BOND O4   C1  
BOND H2   C1  
BOND C1   C2  
BOND C2   H3  
BOND C2   O3  
BOND C2   C3  
BOND O3   H11 
BOND H4   C3  
BOND H5   C4  
BOND C3   C4  
BOND C3   O2  
BOND C4   C5  
BOND C4   O1  
BOND H7   C5  
BOND O2   H10 
BOND C5   H6  
BOND C5   O   
BOND O1   H9  
BOND H8   O   

END

read param card flex append
* Parameters generated by analogy by
* CHARMM General Force Field (CGenFF) program version 2.5.1
*

! Penalties lower than 10 indicate the analogy is fair; penalties between 10
! and 50 mean some basic validation is recommended; penalties higher than
! 50 indicate poor analogy and mandate extensive validation/optimization.

BONDS

ANGLES

DIHEDRALS
CG311  CG311  CG311  CG311      0.5000  4   180.00 ! data/mob , from CG311 CG311 CG311 CG321, penalty= 0.6

IMPROPERS

END
RETURN
