# Supplementary material for: Calculations of Absolute Solvation Free Energies with Transformato—Application to the FreeSolv Database Using the CGenFF Force Field
Source: J Chem Theory Comput. 2023 Aug 24;19(17):5988–98. doi: 10.1021/acs.jctc.3c00691 (PMC10500982; doi:10.1021/acs.jctc.3c00691)
Supplement: Supplementary file 3 — ct3c00691_si_003.zip [file ct3c00691_si_003.zip › force_field_files/mobley_1922649.str]

* Toppar stream file generated by
* CHARMM General Force Field (CGenFF) program version 2.5.1
* For use with CGenFF version 4.6
*

read rtf card append
* Topologies generated by
* CHARMM General Force Field (CGenFF) program version 2.5.1
*
36 1

! "penalty" is the highest penalty score of the associated parameters.
! Penalties lower than 10 indicate the analogy is fair; penalties between 10
! and 50 mean some basic validation is recommended; penalties higher than
! 50 indicate poor analogy and mandate extensive validation/optimization.

RESI data/mob       0.000 ! param penalty= 153.000 ; charge penalty=  50.854
GROUP            ! CHARGE   CH_PENALTY
ATOM C      CG331  -0.029 !   18.464
ATOM O      OG301  -0.224 !   33.941
ATOM P      PG0     0.737 !   50.854
ATOM S      SG2P1  -0.618 !    2.862
ATOM O1     OG301  -0.224 !   33.941
ATOM C1     CG331  -0.029 !   18.464
ATOM O2     OG301   0.018 !   36.557
ATOM C2     CG2R61 -0.115 !   31.799
ATOM C3     CG2R61 -0.126 !    9.368
ATOM C4     CG2R61 -0.214 !    0.000
ATOM C5     CG2R61  0.302 !    0.000
ATOM C6     CG2R61 -0.214 !    0.000
ATOM C7     CG2R61 -0.126 !    9.368
ATOM N      NG2O1   0.382 !    0.000
ATOM O3     OG2N1  -0.311 !    0.000
ATOM O4     OG2N1  -0.311 !    0.000
ATOM H      HGA3    0.090 !    0.750
ATOM H1     HGA3    0.090 !    0.750
ATOM H2     HGA3    0.090 !    0.750
ATOM H3     HGA3    0.090 !    0.750
ATOM H4     HGA3    0.090 !    0.750
ATOM H5     HGA3    0.090 !    0.750
ATOM H6     HGR61   0.115 !    0.000
ATOM H7     HGR61   0.166 !    0.000
ATOM H8     HGR61   0.166 !    0.000
ATOM H9     HGR61   0.115 !    0.000

BOND C    H   
BOND C    H2  
BOND C    H1  
BOND C    O   
BOND O    P   
BOND P    O1  
BOND P    S   
BOND P    O2  
BOND O1   C1  
BOND C1   H4  
BOND C1   H3  
BOND C1   H5  
BOND O2   C2  
BOND C2   C7  
BOND C2   C3  
BOND C3   H6  
BOND C3   C4  
BOND C4   C5  
BOND C4   H7  
BOND C5   C6  
BOND C5   N   
BOND C6   C7  
BOND C6   H8  
BOND C7   H9  
BOND N    O4  
BOND N    O3  

END

read param card flex append
* Parameters generated by analogy by
* CHARMM General Force Field (CGenFF) program version 2.5.1
*

! Penalties lower than 10 indicate the analogy is fair; penalties between 10
! and 50 mean some basic validation is recommended; penalties higher than
! 50 indicate poor analogy and mandate extensive validation/optimization.

BONDS
OG301  PG0     237.00     1.5800 ! data/mob , from OG311 PG0, penalty= 10

ANGLES
CG2R61 OG301  PG0      90.00    120.00   20.00   2.30000 ! data/mob , from CG2R61 OG303 PG1, penalty= 102
CG331  OG301  PG0      92.30    109.65 ! data/mob , from OG311 OG301 SG301, penalty= 80.5
OG301  PG0    OG301    48.10    108.00 ! data/mob , from OG303 PG0 OG303, penalty= 3
OG301  PG0    SG2P1    98.90    111.60 ! data/mob , from OG303 PG0 SG2P1, penalty= 1.5

DIHEDRALS
CG2R61 CG2R61 OG301  PG0        1.4000  2   180.00 ! data/mob , from CG2R61 CG2R61 OG303 PG1, penalty= 102
HGA3   CG331  OG301  PG0        0.0000  3     0.00 ! data/mob , from HGA3 CG331 OG303 PG0, penalty= 100
CG2R61 OG301  PG0    OG301      0.9500  2     0.00 ! data/mob , from CG2R61 OG303 PG1 OG311, penalty= 135
CG2R61 OG301  PG0    OG301      0.5000  3     0.00 ! data/mob , from CG2R61 OG303 PG1 OG311, penalty= 135
CG2R61 OG301  PG0    SG2P1      0.3000  3     0.00 ! data/mob , from HGP1 OG311 PG0 SG2P1, penalty= 153
CG331  OG301  PG0    OG301      0.9500  2     0.00 ! data/mob , from CG331 OG303 PG0 OG303, penalty= 101.5
CG331  OG301  PG0    OG301      0.5000  3     0.00 ! data/mob , from CG331 OG303 PG0 OG303, penalty= 101.5
CG331  OG301  PG0    SG2P1      0.1000  3     0.00 ! data/mob , from CG321 OG303 PG0 SG2P1, penalty= 100.9

IMPROPERS

END
RETURN
