# Supplementary material for: Calculations of Absolute Solvation Free Energies with Transformato—Application to the FreeSolv Database Using the CGenFF Force Field
Source: J Chem Theory Comput. 2023 Aug 24;19(17):5988–98. doi: 10.1021/acs.jctc.3c00691 (PMC10500982; doi:10.1021/acs.jctc.3c00691)
Supplement: Supplementary file 3 — ct3c00691_si_003.zip [file ct3c00691_si_003.zip › force_field_files/mobley_4039055.str]

* Toppar stream file generated by
* CHARMM General Force Field (CGenFF) program version 2.5.1
* For use with CGenFF version 4.6
*

read rtf card append
* Topologies generated by
* CHARMM General Force Field (CGenFF) program version 2.5.1
*
36 1

! "penalty" is the highest penalty score of the associated parameters.
! Penalties lower than 10 indicate the analogy is fair; penalties between 10
! and 50 mean some basic validation is recommended; penalties higher than
! 50 indicate poor analogy and mandate extensive validation/optimization.

RESI UNL       0.000 ! param penalty=  94.000 ; charge penalty=   9.197
!RING * 6 C C1 C2 N C3 N1
GROUP            ! CHARGE   CH_PENALTY
ATOM C      CG2R62  0.138 !    7.315
ATOM C1     CG2R62 -0.158 !    9.197
ATOM C2     CG2R63  0.532 !    6.384
ATOM O      OG2D4  -0.459 !    2.500
ATOM N      NG2R61 -0.260 !    2.500
ATOM C3     CG2R63  0.321 !    0.000
ATOM O1     OG2D4  -0.433 !    0.000
ATOM N1     NG2R61 -0.407 !    2.500
ATOM BR     BRGR1  -0.168 !    7.887
ATOM H      HGR62   0.156 !    5.443
ATOM H1     HGP1    0.357 !    0.000
ATOM H2     HGP1    0.331 !    0.000
ATOM LP1    LPH     0.050 ! on BR

BOND H1   N   
BOND O1   C3  
BOND N    C3  
BOND N    C2  
BOND C3   N1  
BOND C2   O   
BOND C2   C1  
BOND H2   N1  
BOND N1   C   
BOND BR   C1  
BOND C1   C   
BOND C    H   
IMPR C2     C1     N      O     
IMPR C3     N      N1     O1    

LONEPAIR COLI LP1    BR     C1     DIST 1.8900 SCAL 0.0

END

read param card flex append
* Parameters generated by analogy by
* CHARMM General Force Field (CGenFF) program version 2.5.1
*

! Penalties lower than 10 indicate the analogy is fair; penalties between 10
! and 50 mean some basic validation is recommended; penalties higher than
! 50 indicate poor analogy and mandate extensive validation/optimization.

BONDS
CG2R62 BRGR1   230.00     1.9030 ! data/mob , from CG2R61 BRGR1, penalty= 5

ANGLES
CG2R62 CG2R62 BRGR1    45.00    120.00 ! data/mob , from CG2R61 CG2R61 BRGR1, penalty= 5.5
CG2R63 CG2R62 BRGR1    45.00    120.00 ! data/mob , from CG2R61 CG2R61 BRGR1, penalty= 8

DIHEDRALS
NG2R61 CG2R62 CG2R62 BRGR1      3.0000  2   180.00 ! data/mob , from NG2R60 CG2R61 CG2R61 BRGR1, penalty= 32
BRGR1  CG2R62 CG2R62 HGR62      3.0000  2   180.00 ! data/mob , from BRGR1 CG2R61 CG2R61 HGR62, penalty= 10
BRGR1  CG2R62 CG2R63 NG2R61     3.0000  2   180.00 ! data/mob , from NG2R60 CG2R61 CG2R61 BRGR1, penalty= 52
BRGR1  CG2R62 CG2R63 OG2D4      3.0000  2   180.00 ! data/mob , from NG2R60 CG2R61 CG2R61 BRGR1, penalty= 94

IMPROPERS

END
RETURN
