# Supplementary material for: Calculations of Absolute Solvation Free Energies with Transformato—Application to the FreeSolv Database Using the CGenFF Force Field
Source: J Chem Theory Comput. 2023 Aug 24;19(17):5988–98. doi: 10.1021/acs.jctc.3c00691 (PMC10500982; doi:10.1021/acs.jctc.3c00691)
Supplement: Supplementary file 3 — ct3c00691_si_003.zip [file ct3c00691_si_003.zip › force_field_files/mobley_2725215.str]

* Toppar stream file generated by
* CHARMM General Force Field (CGenFF) program version 2.5.1
* For use with CGenFF version 4.6
*

read rtf card append
* Topologies generated by
* CHARMM General Force Field (CGenFF) program version 2.5.1
*
36 1

! "penalty" is the highest penalty score of the associated parameters.
! Penalties lower than 10 indicate the analogy is fair; penalties between 10
! and 50 mean some basic validation is recommended; penalties higher than
! 50 indicate poor analogy and mandate extensive validation/optimization.

RESI UNL       0.000 ! param penalty=  64.000 ; charge penalty=  35.705
!RING * 6 C6 C7 C8 C9 C10 C11
GROUP            ! CHARGE   CH_PENALTY
ATOM C      CG331  -0.281 !    0.268
ATOM C1     CG321  -0.166 !    0.333
ATOM C2     CG321   0.051 !    0.312
ATOM N      NG301  -0.482 !   32.620
ATOM C3     CG321   0.051 !    0.312
ATOM C4     CG321  -0.166 !    0.333
ATOM C5     CG331  -0.281 !    0.268
ATOM C6     CG2R61  0.182 !   35.705
ATOM C7     CG2R61  0.318 !   12.017
ATOM C8     CG2R61 -0.203 !   12.491
ATOM C9     CG2R61  0.259 !   30.749
ATOM C10    CG2R61 -0.203 !   12.491
ATOM C11    CG2R61  0.318 !   12.017
ATOM N1     NG2O1   0.236 !   27.217
ATOM O      OG2N1  -0.311 !    0.000
ATOM O1     OG2N1  -0.311 !    0.000
ATOM S      SG3O2   0.218 !   34.320
ATOM O2     OG2P1  -0.383 !    0.000
ATOM O3     OG2P1  -0.383 !    0.000
ATOM C12    CG331   0.061 !   32.745
ATOM N2     NG2O1   0.236 !   27.217
ATOM O4     OG2N1  -0.311 !    0.000
ATOM O5     OG2N1  -0.311 !    0.000
ATOM H      HGA3    0.090 !    0.000
ATOM H1     HGA3    0.090 !    0.000
ATOM H2     HGA3    0.090 !    0.000
ATOM H3     HGA2    0.090 !    0.000
ATOM H4     HGA2    0.090 !    0.000
ATOM H5     HGA2    0.090 !    0.000
ATOM H6     HGA2    0.090 !    0.000
ATOM H7     HGA2    0.090 !    0.000
ATOM H8     HGA2    0.090 !    0.000
ATOM H9     HGA2    0.090 !    0.000
ATOM H10    HGA2    0.090 !    0.000
ATOM H11    HGA3    0.090 !    0.000
ATOM H12    HGA3    0.090 !    0.000
ATOM H13    HGA3    0.090 !    0.000
ATOM H14    HGR61   0.166 !    0.000
ATOM H15    HGR61   0.166 !    0.000
ATOM H16    HGA3    0.090 !    2.500
ATOM H17    HGA3    0.090 !    2.500
ATOM H18    HGA3    0.090 !    2.500

BOND H4   C1  
BOND H5   C2  
BOND C1   H3  
BOND C1   C2  
BOND C1   C   
BOND H8   C3  
BOND H6   C2  
BOND C2   N   
BOND H2   C   
BOND C    H1  
BOND C    H   
BOND H9   C4  
BOND C3   N   
BOND C3   C4  
BOND C3   H7  
BOND H10  C4  
BOND N    C6  
BOND C4   C5  
BOND O1   N1  
BOND O5   N2  
BOND N1   O   
BOND N1   C11 
BOND C6   C11 
BOND C6   C7  
BOND C5   H12 
BOND C5   H11 
BOND C5   H13 
BOND C11  C10 
BOND N2   C7  
BOND N2   O4  
BOND C7   C8  
BOND C10  H15 
BOND C10  C9  
BOND C8   C9  
BOND C8   H14 
BOND C9   S   
BOND H16  C12 
BOND H17  C12 
BOND S    C12 
BOND S    O3  
BOND S    O2  
BOND C12  H18 

END

read param card flex append
* Parameters generated by analogy by
* CHARMM General Force Field (CGenFF) program version 2.5.1
*

! Penalties lower than 10 indicate the analogy is fair; penalties between 10
! and 50 mean some basic validation is recommended; penalties higher than
! 50 indicate poor analogy and mandate extensive validation/optimization.

BONDS

ANGLES
CG2R61 SG3O2  CG331    70.00     97.00 ! data/mob , from CG2R61 SG3O2 NG311, penalty= 39.5

DIHEDRALS
NG2O1  CG2R61 CG2R61 NG301      1.5846  2   180.00 ! data/mob , from NG2O1 CG2R61 CG2R61 OG311, penalty= 38
CG2R61 CG2R61 SG3O2  CG331      0.2200  2     0.00 ! data/mob , from CG2R61 CG2R61 SG3O2 NG311, penalty= 39.5
CG331  CG321  CG321  NG301      0.3000  3     0.00 ! data/mob , from CG331 CG321 CG321 NG311, penalty= 0.6
CG321  CG321  NG301  CG2R61     0.4400  1   180.00 ! data/mob , from CG311 CG321 NG301 CG2R61, penalty= 0.6
CG321  CG321  NG301  CG2R61     0.0300  2     0.00 ! data/mob , from CG311 CG321 NG301 CG2R61, penalty= 0.6
CG321  CG321  NG301  CG2R61     0.0100  3     0.00 ! data/mob , from CG311 CG321 NG301 CG2R61, penalty= 0.6
HGA3   CG331  SG3O2  CG2R61     0.1800  3     0.00 ! data/mob , from HGA3 CG331 SG3O2 OG2P1, penalty= 64

IMPROPERS

END
RETURN
