# Supplementary material for: Calculations of Absolute Solvation Free Energies with Transformato—Application to the FreeSolv Database Using the CGenFF Force Field
Source: J Chem Theory Comput. 2023 Aug 24;19(17):5988–98. doi: 10.1021/acs.jctc.3c00691 (PMC10500982; doi:10.1021/acs.jctc.3c00691)
Supplement: Supplementary file 3 — ct3c00691_si_003.zip [file ct3c00691_si_003.zip › force_field_files/mobley_1527293.str]

* Toppar stream file generated by
* CHARMM General Force Field (CGenFF) program version 2.5.1
* For use with CGenFF version 4.6
*

read rtf card append
* Topologies generated by
* CHARMM General Force Field (CGenFF) program version 2.5.1
*
36 1

! "penalty" is the highest penalty score of the associated parameters.
! Penalties lower than 10 indicate the analogy is fair; penalties between 10
! and 50 mean some basic validation is recommended; penalties higher than
! 50 indicate poor analogy and mandate extensive validation/optimization.

RESI UNL       0.000 ! param penalty=   1.500 ; charge penalty=   2.523
!RING * 6 C8 C9 C10 C11 C12 C13
!RING * 6 C2 C3 C4 C5 C6 C7
GROUP            ! CHARGE   CH_PENALTY
ATOM C      CG331  -0.282 !    0.447
ATOM C1     CG311  -0.077 !    2.357
ATOM C2     CG2R61 -0.068 !    2.523
ATOM C3     CG2R61 -0.064 !    0.000
ATOM C4     CG2R61 -0.180 !    0.000
ATOM C5     CG2R67  0.175 !    0.224
ATOM C6     CG2R66  0.076 !    0.859
ATOM C7     CG2R61 -0.139 !    0.775
ATOM F      FGR1   -0.229 !    0.000
ATOM C8     CG2R67  0.002 !    0.224
ATOM C9     CG2R61 -0.115 !    0.025
ATOM C10    CG2R61 -0.115 !    0.000
ATOM C11    CG2R61 -0.115 !    0.000
ATOM C12    CG2R61 -0.115 !    0.000
ATOM C13    CG2R61 -0.115 !    0.025
ATOM C14    CG2O2   0.809 !    2.011
ATOM O      OG2D1  -0.558 !    0.000
ATOM O1     OG311  -0.526 !    0.584
ATOM H      HGA3    0.090 !    0.000
ATOM H1     HGA3    0.090 !    0.000
ATOM H2     HGA3    0.090 !    0.000
ATOM H3     HGA1    0.090 !    0.000
ATOM H4     HGR61   0.115 !    0.000
ATOM H5     HGR61   0.115 !    0.000
ATOM H6     HGR62   0.181 !    0.000
ATOM H7     HGR61   0.115 !    0.000
ATOM H8     HGR61   0.115 !    0.000
ATOM H9     HGR61   0.115 !    0.000
ATOM H10    HGR61   0.115 !    0.000
ATOM H11    HGR61   0.115 !    0.000
ATOM H12    HGP1    0.290 !    0.000

BOND H10  C12 
BOND H11  C13 
BOND C12  C13 
BOND C12  C11 
BOND C13  C8  
BOND H9   C11 
BOND C11  C10 
BOND F    C6  
BOND H    C   
BOND H6   C7  
BOND C8   C5  
BOND C8   C9  
BOND C6   C7  
BOND C6   C5  
BOND C7   C2  
BOND C10  C9  
BOND C10  H8  
BOND O1   H12 
BOND O1   C14 
BOND C5   C4  
BOND C    H2  
BOND C    H1  
BOND C    C1  
BOND C9   H7  
BOND C2   C1  
BOND C2   C3  
BOND C4   C3  
BOND C4   H5  
BOND C1   C14 
BOND C1   H3  
BOND C14  O   
BOND C3   H4  
IMPR C14    C1     O      O1    

END

read param card flex append
* Parameters generated by analogy by
* CHARMM General Force Field (CGenFF) program version 2.5.1
*

! Penalties lower than 10 indicate the analogy is fair; penalties between 10
! and 50 mean some basic validation is recommended; penalties higher than
! 50 indicate poor analogy and mandate extensive validation/optimization.

BONDS

ANGLES

DIHEDRALS
OG311  CG2O2  CG311  CG2R61     0.9300  2   180.00 ! data/mob , from OG311 CG2O2 CG311 CG2R62, penalty= 1.5
OG311  CG2O2  CG311  CG2R61     0.1200  3   180.00 ! data/mob , from OG311 CG2O2 CG311 CG2R62, penalty= 1.5
OG311  CG2O2  CG311  CG331      0.0500  6   180.00 ! data/mob , from OG311 CG2O2 CG311 CG321, penalty= 0.9
CG2R66 CG2R61 CG2R61 CG311      3.1000  2   180.00 ! data/mob , from CG2R66 CG2R61 CG2R61 CG321, penalty= 0.6
CG2R61 CG2R67 CG2R67 CG2R66     0.4600  2   180.00 ! data/mob , from CG2R61 CG2R67 CG2R67 CG2R62, penalty= 0.5
CG2R61 CG2R67 CG2R67 CG2R66     0.2300  4     0.00 ! data/mob , from CG2R61 CG2R67 CG2R67 CG2R62, penalty= 0.5

IMPROPERS

END
RETURN
