# Supplementary material for: Calculations of Absolute Solvation Free Energies with Transformato—Application to the FreeSolv Database Using the CGenFF Force Field
Source: J Chem Theory Comput. 2023 Aug 24;19(17):5988–98. doi: 10.1021/acs.jctc.3c00691 (PMC10500982; doi:10.1021/acs.jctc.3c00691)
Supplement: Supplementary file 3 — ct3c00691_si_003.zip [file ct3c00691_si_003.zip › force_field_files/mobley_1977493.str]

* Toppar stream file generated by
* CHARMM General Force Field (CGenFF) program version 2.5.1
* For use with CGenFF version 4.6
*

read rtf card append
* Topologies generated by
* CHARMM General Force Field (CGenFF) program version 2.5.1
*
36 1

! "penalty" is the highest penalty score of the associated parameters.
! Penalties lower than 10 indicate the analogy is fair; penalties between 10
! and 50 mean some basic validation is recommended; penalties higher than
! 50 indicate poor analogy and mandate extensive validation/optimization.

RESI UNL       0.000 ! param penalty=   4.100 ; charge penalty=   3.968
GROUP            ! CHARGE   CH_PENALTY
ATOM C      CG331  -0.276 !    2.279
ATOM C1     CG321  -0.363 !    3.968
ATOM C2     CG321   0.110 !    3.759
ATOM CL     CLGA1  -0.151 !    0.611
ATOM H      HGA3    0.090 !    0.000
ATOM H1     HGA3    0.090 !    0.000
ATOM H2     HGA3    0.090 !    0.000
ATOM H3     HGA2    0.090 !    0.305
ATOM H4     HGA2    0.090 !    0.305
ATOM H5     HGA2    0.090 !    0.000
ATOM H6     HGA2    0.090 !    0.000
ATOM LP1    LPH     0.050 ! on CL

BOND H4   C1  
BOND H1   C   
BOND H3   C1  
BOND C1   C   
BOND C1   C2  
BOND C    H2  
BOND C    H   
BOND H5   C2  
BOND C2   H6  
BOND C2   CL  

LONEPAIR COLI LP1    CL     C2     DIST 1.6400 SCAL 0.0

END

read param card flex append
* Parameters generated by analogy by
* CHARMM General Force Field (CGenFF) program version 2.5.1
*

! Penalties lower than 10 indicate the analogy is fair; penalties between 10
! and 50 mean some basic validation is recommended; penalties higher than
! 50 indicate poor analogy and mandate extensive validation/optimization.

BONDS

ANGLES
CG321  CG321  CLGA1    71.00    112.20 ! data/mob , from CG311 CG321 CLGA1, penalty= 0.6

DIHEDRALS
CG331  CG321  CG321  CLGA1      1.4281  3     0.00 ! data/mob , from CG331 CG311 CG321 CLGA1, penalty= 4
CLGA1  CG321  CG321  HGA2       0.2922  3     0.00 ! data/mob , from HGA1 CG311 CG321 CLGA1, penalty= 4.1

IMPROPERS

END
RETURN
