# Supplementary material for: Calculations of Absolute Solvation Free Energies with Transformato—Application to the FreeSolv Database Using the CGenFF Force Field
Source: J Chem Theory Comput. 2023 Aug 24;19(17):5988–98. doi: 10.1021/acs.jctc.3c00691 (PMC10500982; doi:10.1021/acs.jctc.3c00691)
Supplement: Supplementary file 3 — ct3c00691_si_003.zip [file ct3c00691_si_003.zip › force_field_files/mobley_4434915.str]

* Toppar stream file generated by
* CHARMM General Force Field (CGenFF) program version 2.5.1
* For use with CGenFF version 4.6
*

read rtf card append
* Topologies generated by
* CHARMM General Force Field (CGenFF) program version 2.5.1
*
36 1

! "penalty" is the highest penalty score of the associated parameters.
! Penalties lower than 10 indicate the analogy is fair; penalties between 10
! and 50 mean some basic validation is recommended; penalties higher than
! 50 indicate poor analogy and mandate extensive validation/optimization.

RESI UNL       0.000 ! param penalty=   6.000 ; charge penalty=   5.971
GROUP            ! CHARGE   CH_PENALTY
ATOM C      CG331  -0.189 !    5.971
ATOM CL     CLGA1  -0.131 !    5.971
ATOM H      HGA3    0.090 !    0.450
ATOM H1     HGA3    0.090 !    0.450
ATOM H2     HGA3    0.090 !    0.450
ATOM LP1    LPH     0.050 ! on CL

BOND CL   C   
BOND H2   C   
BOND C    H   
BOND C    H1  

LONEPAIR COLI LP1    CL     C      DIST 1.6400 SCAL 0.0

END

read param card flex append
* Parameters generated by analogy by
* CHARMM General Force Field (CGenFF) program version 2.5.1
*

! Penalties lower than 10 indicate the analogy is fair; penalties between 10
! and 50 mean some basic validation is recommended; penalties higher than
! 50 indicate poor analogy and mandate extensive validation/optimization.

BONDS
CG331  CLGA1   220.00     1.7880 ! data/mob , from CG321 CLGA1, penalty= 6

ANGLES
CLGA1  CG331  HGA3     42.00    107.00 ! data/mob , from CLGA1 CG321 HGA2, penalty= 6

DIHEDRALS

IMPROPERS

END
RETURN
