# Supplementary material for: Calculations of Absolute Solvation Free Energies with Transformato—Application to the FreeSolv Database Using the CGenFF Force Field
Source: J Chem Theory Comput. 2023 Aug 24;19(17):5988–98. doi: 10.1021/acs.jctc.3c00691 (PMC10500982; doi:10.1021/acs.jctc.3c00691)
Supplement: Supplementary file 3 — ct3c00691_si_003.zip [file ct3c00691_si_003.zip › force_field_files/mobley_2493732.str]

* Toppar stream file generated by
* CHARMM General Force Field (CGenFF) program version 2.5.1
* For use with CGenFF version 4.6
*

read rtf card append
* Topologies generated by
* CHARMM General Force Field (CGenFF) program version 2.5.1
*
36 1

! "penalty" is the highest penalty score of the associated parameters.
! Penalties lower than 10 indicate the analogy is fair; penalties between 10
! and 50 mean some basic validation is recommended; penalties higher than
! 50 indicate poor analogy and mandate extensive validation/optimization.

RESI UNL       0.000 ! param penalty= 264.240 ; charge penalty= 226.421
GROUP            ! CHARGE   CH_PENALTY
ATOM C      CG2D2  -0.505 !   80.200! typer WARNING: more "ne" statements than neighbors
ATOM C1     CG2D1   0.337 !  226.421! typer WARNING: more "ne" statements than neighbors
ATOM CL     CLGA1  -0.176 !  154.393
ATOM Cl1    CLGA1  -0.176 !  154.393
ATOM H      HGA5    0.210 !    3.536
ATOM H1     HGA5    0.210 !    3.536
ATOM LP1    LPH     0.050 ! on CL
ATOM LP2    LPH     0.050 ! on Cl1

BOND H    C   
BOND H1   C   
BOND C    C1  
BOND C1   CL  
BOND C1   Cl1 

LONEPAIR COLI LP1    CL     C1     DIST 1.6400 SCAL 0.0
LONEPAIR COLI LP2    Cl1    C1     DIST 1.6400 SCAL 0.0

END

read param card flex append
* Parameters generated by analogy by
* CHARMM General Force Field (CGenFF) program version 2.5.1
*

! Penalties lower than 10 indicate the analogy is fair; penalties between 10
! and 50 mean some basic validation is recommended; penalties higher than
! 50 indicate poor analogy and mandate extensive validation/optimization.

BONDS
CG2D1  CLGA1   350.00     1.7400 ! data/mob , from CG2R61 CLGR1, penalty= 264.24

ANGLES
CG2D2  CG2D1  CLGA1    48.00    126.00 ! data/mob , from CG2D2 CG2D1 CG321, penalty= 113
CLGA1  CG2D1  CLGA1    48.00    123.50 ! data/mob , from CG321 CG2D1 CG331, penalty= 226.9

DIHEDRALS
CLGA1  CG2D1  CG2D2  HGA5       5.2000  2   180.00 ! data/mob , from CG321 CG2D1 CG2D2 HGA5, penalty= 113

IMPROPERS

END
RETURN
