# Supplementary material for: Calculations of Absolute Solvation Free Energies with Transformato—Application to the FreeSolv Database Using the CGenFF Force Field
Source: J Chem Theory Comput. 2023 Aug 24;19(17):5988–98. doi: 10.1021/acs.jctc.3c00691 (PMC10500982; doi:10.1021/acs.jctc.3c00691)
Supplement: Supplementary file 3 — ct3c00691_si_003.zip [file ct3c00691_si_003.zip › force_field_files/mobley_6266306.str]

* Toppar stream file generated by
* CHARMM General Force Field (CGenFF) program version 2.5.1
* For use with CGenFF version 4.6
*

read rtf card append
* Topologies generated by
* CHARMM General Force Field (CGenFF) program version 2.5.1
*
36 1

! "penalty" is the highest penalty score of the associated parameters.
! Penalties lower than 10 indicate the analogy is fair; penalties between 10
! and 50 mean some basic validation is recommended; penalties higher than
! 50 indicate poor analogy and mandate extensive validation/optimization.

RESI UNL       0.000 ! param penalty= 111.000 ; charge penalty=  91.195
GROUP            ! CHARGE   CH_PENALTY
ATOM C1     CG3C41 -0.248 !   62.882
ATOM C2     CG3C41  0.064 !   70.731
ATOM N1     NG311  -0.774 !   91.195
ATOM C3     CG3C41  0.064 !   70.731
ATOM H1     HGA2    0.090 !    3.536
ATOM H2     HGA2    0.090 !    3.536
ATOM H3     HGA2    0.090 !    4.576
ATOM H4     HGA2    0.090 !    4.576
ATOM H5     HGPAM1  0.354 !    7.158
ATOM H6     HGA2    0.090 !    4.576
ATOM H7     HGA2    0.090 !    4.576

BOND C1   C2  
BOND C1   C3  
BOND C1   H1  
BOND C1   H2  
BOND C2   N1  
BOND C2   H3  
BOND C2   H4  
BOND N1   C3  
BOND N1   H5  
BOND C3   H6  
BOND C3   H7  

END

read param card flex append
* Parameters generated by analogy by
* CHARMM General Force Field (CGenFF) program version 2.5.1
*

! Penalties lower than 10 indicate the analogy is fair; penalties between 10
! and 50 mean some basic validation is recommended; penalties higher than
! 50 indicate poor analogy and mandate extensive validation/optimization.

BONDS
CG3C41 NG311   220.00     1.4560 ! data/ori , from CG3C51 NG311, penalty= 76

ANGLES
CG3C41 CG3C41 NG311    95.00    101.00 ! data/ori , from CG2O4 CG3C41 CG3C41, penalty= 77.5
NG311  CG3C41 HGA2     43.00    106.00 ! data/ori , from NG311 CG3C51 HGA1, penalty= 76.1
CG3C41 NG311  CG3C41   70.00    111.00   40.00   2.31000 ! data/ori , from CG321 NG311 CG3C51, penalty= 15.4
CG3C41 NG311  HGPAM1   50.00    111.00 ! data/ori , from CG3C51 NG311 HGPAM1, penalty= 6.9

DIHEDRALS
CG3C41 CG3C41 CG3C41 NG311      0.0000  3     0.00 ! data/ori , from CG3C41 CG3C41 CG3C41 OG3C51, penalty= 57.6
NG311  CG3C41 CG3C41 HGA2       0.1900  3     0.00 ! data/ori , from OG3C51 CG3C41 CG3C41 HGA2, penalty= 57.6
CG3C41 CG3C41 NG311  CG3C41     2.0000  1   180.00 ! data/ori , from CG3C52 CG3C51 NG311 CG321, penalty= 111
CG3C41 CG3C41 NG311  CG3C41     0.7000  3     0.00 ! data/ori , from CG3C52 CG3C51 NG311 CG321, penalty= 111
CG3C41 CG3C41 NG311  HGPAM1     0.2000  2     0.00 ! data/ori , from CG3C52 CG3C51 NG311 HGPAM1, penalty= 102.5
HGA2   CG3C41 NG311  CG3C41     0.1950  3     0.00 ! data/ori , from HGA1 CG3C51 NG311 CG321, penalty= 84.6
HGA2   CG3C41 NG311  HGPAM1     0.0100  3     0.00 ! data/ori , from HGA1 CG3C51 NG311 HGPAM1, penalty= 76.1

IMPROPERS

END
RETURN
