# Supplementary material for: Calculations of Absolute Solvation Free Energies with Transformato—Application to the FreeSolv Database Using the CGenFF Force Field
Source: J Chem Theory Comput. 2023 Aug 24;19(17):5988–98. doi: 10.1021/acs.jctc.3c00691 (PMC10500982; doi:10.1021/acs.jctc.3c00691)
Supplement: Supplementary file 3 — ct3c00691_si_003.zip [file ct3c00691_si_003.zip › force_field_files/mobley_9007496.str]

* Toppar stream file generated by
* CHARMM General Force Field (CGenFF) program version 2.5.1
* For use with CGenFF version 4.6
*

read rtf card append
* Topologies generated by
* CHARMM General Force Field (CGenFF) program version 2.5.1
*
36 1

! "penalty" is the highest penalty score of the associated parameters.
! Penalties lower than 10 indicate the analogy is fair; penalties between 10
! and 50 mean some basic validation is recommended; penalties higher than
! 50 indicate poor analogy and mandate extensive validation/optimization.

RESI UNL       0.000 ! param penalty=  71.000 ; charge penalty=  14.487
!RING * 6 C3 C4 C5 C6 C7 C8
!RING * 6 C7 C8 C9 C10 C11 C12
GROUP            ! CHARGE   CH_PENALTY
ATOM C1     CG331  -0.042 !    0.000
ATOM N1     NG2S1  -0.372 !    2.500
ATOM C2     CG2O6   0.166 !    4.387
ATOM O1     OG2D1  -0.385 !    2.500
ATOM O2     OG302  -0.173 !    5.851
ATOM C3     CG2R61  0.212 !   14.487
ATOM C4     CG2R61 -0.112 !    9.492
ATOM C5     CG2R61 -0.109 !    0.199
ATOM C6     CG2R61 -0.120 !    0.000
ATOM C7     CG2R61  0.001 !    0.199
ATOM C8     CG2R61 -0.003 !    9.492
ATOM C9     CG2R61 -0.119 !    0.199
ATOM C10    CG2R61 -0.110 !    0.000
ATOM C11    CG2R61 -0.110 !    0.000
ATOM C12    CG2R61 -0.120 !    0.000
ATOM H1     HGA3    0.090 !    0.000
ATOM H2     HGA3    0.090 !    0.000
ATOM H3     HGA3    0.090 !    0.000
ATOM H4     HGP1    0.321 !    0.000
ATOM H5     HGR61   0.115 !    0.025
ATOM H6     HGR61   0.115 !    0.000
ATOM H7     HGR61   0.115 !    0.000
ATOM H8     HGR61   0.115 !    0.000
ATOM H9     HGR61   0.115 !    0.000
ATOM H10    HGR61   0.115 !    0.000
ATOM H11    HGR61   0.115 !    0.000

BOND C1   N1  
BOND C1   H1  
BOND C1   H2  
BOND C1   H3  
BOND N1   C2  
BOND N1   H4  
BOND C2   O1  
BOND C2   O2  
BOND O2   C3  
BOND C3   C4  
BOND C3   C8  
BOND C4   C5  
BOND C4   H5  
BOND C5   C6  
BOND C5   H6  
BOND C6   C7  
BOND C6   H7  
BOND C7   C8  
BOND C7   C12 
BOND C8   C9  
BOND C9   C10 
BOND C9   H8  
BOND C10  C11 
BOND C10  H9  
BOND C11  C12 
BOND C11  H10 
BOND C12  H11 
IMPR C2     N1     O1     O2    

END

read param card flex append
* Parameters generated by analogy by
* CHARMM General Force Field (CGenFF) program version 2.5.1
*

! Penalties lower than 10 indicate the analogy is fair; penalties between 10
! and 50 mean some basic validation is recommended; penalties higher than
! 50 indicate poor analogy and mandate extensive validation/optimization.

BONDS
CG2R61 OG302   230.00     1.3820 ! data/ori , from CG2R61 OG301, penalty= 5

ANGLES
CG2R61 CG2R61 OG302   110.00    120.00 ! data/ori , from CG2R61 CG2R61 OG301, penalty= 0.5
CG2O6  OG302  CG2R61  185.00    120.00 ! data/ori , from CG2R61 OG301 CG2R61, penalty= 30

DIHEDRALS
NG2S1  CG2O6  OG302  CG2R61     0.1500  1   180.00 ! data/ori , from NG2S1 CG2O6 OG302 CG321, penalty= 71
NG2S1  CG2O6  OG302  CG2R61     2.2000  2   180.00 ! data/ori , from NG2S1 CG2O6 OG302 CG321, penalty= 71
NG2S1  CG2O6  OG302  CG2R61     0.1000  3   180.00 ! data/ori , from NG2S1 CG2O6 OG302 CG321, penalty= 71
OG2D1  CG2O6  OG302  CG2R61     0.1500  1     0.00 ! data/ori , from OG2D1 CG2O6 OG302 CG321, penalty= 71
OG2D1  CG2O6  OG302  CG2R61     2.2000  2   180.00 ! data/ori , from OG2D1 CG2O6 OG302 CG321, penalty= 71
OG2D1  CG2O6  OG302  CG2R61     0.1000  3     0.00 ! data/ori , from OG2D1 CG2O6 OG302 CG321, penalty= 71
CG2R61 CG2R61 CG2R61 OG302      3.1000  2   180.00 ! data/ori , from CG2R61 CG2R61 CG2R61 OG301, penalty= 0.5
OG302  CG2R61 CG2R61 HGR61      2.4000  2   180.00 ! data/ori , from OG301 CG2R61 CG2R61 HGR61, penalty= 0.5
CG2R61 CG2R61 OG302  CG2O6      1.2000  2   180.00 ! data/ori , from CG2R61 CG2R61 OG301 CG2R61, penalty= 30

IMPROPERS

END
RETURN
