# Supplementary material for: Calculations of Absolute Solvation Free Energies with Transformato—Application to the FreeSolv Database Using the CGenFF Force Field
Source: J Chem Theory Comput. 2023 Aug 24;19(17):5988–98. doi: 10.1021/acs.jctc.3c00691 (PMC10500982; doi:10.1021/acs.jctc.3c00691)
Supplement: Supplementary file 3 — ct3c00691_si_003.zip [file ct3c00691_si_003.zip › force_field_files/mobley_4924862.str]

* Toppar stream file generated by
* CHARMM General Force Field (CGenFF) program version 2.5.1
* For use with CGenFF version 4.6
*

read rtf card append
* Topologies generated by
* CHARMM General Force Field (CGenFF) program version 2.5.1
*
36 1

! "penalty" is the highest penalty score of the associated parameters.
! Penalties lower than 10 indicate the analogy is fair; penalties between 10
! and 50 mean some basic validation is recommended; penalties higher than
! 50 indicate poor analogy and mandate extensive validation/optimization.

RESI UNL       0.000 ! param penalty= 108.000 ; charge penalty=   9.501
GROUP            ! CHARGE   CH_PENALTY
ATOM C1     CG331  -0.269 !    0.000
ATOM C2     CG311  -0.102 !    0.274
ATOM C3     CG331  -0.269 !    0.000
ATOM C4     CG321  -0.183 !    0.239
ATOM C5     CG321   0.096 !    2.510
ATOM O1     OG302  -0.448 !    9.501
ATOM C6     CG2O2   0.529 !    9.499
ATOM O2     OG2D1  -0.456 !    0.000
ATOM H1     HGA3    0.090 !    0.000
ATOM H2     HGA3    0.090 !    0.000
ATOM H3     HGA3    0.090 !    0.000
ATOM H4     HGA1    0.090 !    0.000
ATOM H5     HGA3    0.090 !    0.000
ATOM H6     HGA3    0.090 !    0.000
ATOM H7     HGA3    0.090 !    0.000
ATOM H8     HGA2    0.090 !    0.000
ATOM H9     HGA2    0.090 !    0.000
ATOM H10    HGA2    0.090 !    0.000
ATOM H11    HGA2    0.090 !    0.000
ATOM H12    HGR52   0.112 !    2.610

BOND C1   C2  
BOND C1   H1  
BOND C1   H2  
BOND C1   H3  
BOND C2   C3  
BOND C2   C4  
BOND C2   H4  
BOND C3   H5  
BOND C3   H6  
BOND C3   H7  
BOND C4   C5  
BOND C4   H8  
BOND C4   H9  
BOND C5   O1  
BOND C5   H10 
BOND C5   H11 
BOND O1   C6  
BOND C6   O2  
BOND C6   H12 
IMPR C6     O2     O1     H12   

END

read param card flex append
* Parameters generated by analogy by
* CHARMM General Force Field (CGenFF) program version 2.5.1
*

! Penalties lower than 10 indicate the analogy is fair; penalties between 10
! and 50 mean some basic validation is recommended; penalties higher than
! 50 indicate poor analogy and mandate extensive validation/optimization.

BONDS

ANGLES
OG302  CG2O2  HGR52    47.00    105.00 ! data/ori , from OG311 CG2O2 HGR52, penalty= 15

DIHEDRALS
HGR52  CG2O2  OG302  CG321      2.0500  2   180.00 ! data/ori , from CG321 CG2O2 OG302 CG321, penalty= 108
CG311  CG321  CG321  OG302      0.1950  3     0.00 ! data/ori , from CG321 CG321 CG321 OG302, penalty= 0.6

IMPROPERS
CG2O2  OG2D1  OG302  HGR52     75.0000  0     0.00 ! data/ori , from CG2O2 OG2D1 OG311 HGR52, penalty= 1

END
RETURN
