# Supplementary material for: Calculations of Absolute Solvation Free Energies with Transformato—Application to the FreeSolv Database Using the CGenFF Force Field
Source: J Chem Theory Comput. 2023 Aug 24;19(17):5988–98. doi: 10.1021/acs.jctc.3c00691 (PMC10500982; doi:10.1021/acs.jctc.3c00691)
Supplement: Supplementary file 3 — ct3c00691_si_003.zip [file ct3c00691_si_003.zip › force_field_files/mobley_9434451.str]

* Toppar stream file generated by
* CHARMM General Force Field (CGenFF) program version 2.5.1
* For use with CGenFF version 4.6
*

read rtf card append
* Topologies generated by
* CHARMM General Force Field (CGenFF) program version 2.5.1
*
36 1

! "penalty" is the highest penalty score of the associated parameters.
! Penalties lower than 10 indicate the analogy is fair; penalties between 10
! and 50 mean some basic validation is recommended; penalties higher than
! 50 indicate poor analogy and mandate extensive validation/optimization.

RESI UNL       0.000 ! param penalty=   1.000 ; charge penalty=   1.198
GROUP            ! CHARGE   CH_PENALTY
ATOM C1     CG331  -0.389 !    0.142
ATOM C2     CG311   0.121 !    1.198
ATOM C3     CG331  -0.389 !    0.142
ATOM BR1    BRGA1  -0.088 !    1.180
ATOM H1     HGA3    0.090 !    0.010
ATOM H2     HGA3    0.090 !    0.010
ATOM H3     HGA3    0.090 !    0.010
ATOM H4     HGA1    0.155 !    0.127
ATOM H5     HGA3    0.090 !    0.010
ATOM H6     HGA3    0.090 !    0.010
ATOM H7     HGA3    0.090 !    0.010
ATOM LP1    LPH     0.050 ! on BR1

BOND C1   C2  
BOND C1   H1  
BOND C1   H2  
BOND C1   H3  
BOND C2   C3  
BOND C2   BR1 
BOND C2   H4  
BOND C3   H5  
BOND C3   H6  
BOND C3   H7  

LONEPAIR COLI LP1    BR1    C2     DIST 1.8900 SCAL 0.0

END

read param card flex append
* Parameters generated by analogy by
* CHARMM General Force Field (CGenFF) program version 2.5.1
*

! Penalties lower than 10 indicate the analogy is fair; penalties between 10
! and 50 mean some basic validation is recommended; penalties higher than
! 50 indicate poor analogy and mandate extensive validation/optimization.

BONDS
CG311  BRGA1   140.00     1.9560 ! data/ori , from CG311 BRGA2, penalty= 1

ANGLES
CG331  CG311  BRGA1    75.00    111.00 ! data/ori , from CG331 CG311 BRGA2, penalty= 0.2
BRGA1  CG311  HGA1     36.00    107.00 ! data/ori , from BRGA2 CG311 HGA1, penalty= 0.2

DIHEDRALS
BRGA1  CG311  CG331  HGA3       0.2600  3     0.00 ! data/ori , from BRGA2 CG311 CG331 HGA3, penalty= 0.2

IMPROPERS

END
RETURN
