# Supplementary material for: Calculations of Absolute Solvation Free Energies with Transformato—Application to the FreeSolv Database Using the CGenFF Force Field
Source: J Chem Theory Comput. 2023 Aug 24;19(17):5988–98. doi: 10.1021/acs.jctc.3c00691 (PMC10500982; doi:10.1021/acs.jctc.3c00691)
Supplement: Supplementary file 3 — ct3c00691_si_003.zip [file ct3c00691_si_003.zip › force_field_files/mobley_8772587.str]

* Toppar stream file generated by
* CHARMM General Force Field (CGenFF) program version 2.5.1
* For use with CGenFF version 4.6
*

read rtf card append
* Topologies generated by
* CHARMM General Force Field (CGenFF) program version 2.5.1
*
36 1

! "penalty" is the highest penalty score of the associated parameters.
! Penalties lower than 10 indicate the analogy is fair; penalties between 10
! and 50 mean some basic validation is recommended; penalties higher than
! 50 indicate poor analogy and mandate extensive validation/optimization.

RESI UNL       0.000 ! param penalty=  46.000 ; charge penalty= 139.942
GROUP            ! CHARGE   CH_PENALTY
ATOM C1     CG331  -0.273 !    0.000
ATOM C2     CG321  -0.167 !    9.608
ATOM C3     CG321  -0.428 !   21.499
ATOM C4     CG321   0.059 !  139.942
ATOM I1     IGR1   -0.151 !  137.558! typer WARNING: iodine not bound to a 6-membered aromatic carbon atom not explicitly supported
ATOM H1     HGA3    0.090 !    0.000
ATOM H2     HGA3    0.090 !    0.000
ATOM H3     HGA3    0.090 !    0.000
ATOM H4     HGA2    0.090 !    0.000
ATOM H5     HGA2    0.090 !    0.000
ATOM H6     HGA2    0.090 !    1.005
ATOM H7     HGA2    0.090 !    1.005
ATOM H8     HGA2    0.140 !   12.200
ATOM H9     HGA2    0.140 !   12.200
ATOM LP1    LPH     0.050 ! on I1

BOND C1   C2  
BOND C1   H1  
BOND C1   H2  
BOND C1   H3  
BOND C2   C3  
BOND C2   H4  
BOND C2   H5  
BOND C3   C4  
BOND C3   H6  
BOND C3   H7  
BOND C4   I1  
BOND C4   H8  
BOND C4   H9  

LONEPAIR COLI LP1    I1     C4     DIST 2.2000 SCAL 0.0

END

read param card flex append
* Parameters generated by analogy by
* CHARMM General Force Field (CGenFF) program version 2.5.1
*

! Penalties lower than 10 indicate the analogy is fair; penalties between 10
! and 50 mean some basic validation is recommended; penalties higher than
! 50 indicate poor analogy and mandate extensive validation/optimization.

BONDS
CG321  IGR1    160.00     1.9660 ! data/ori , from CG321 BRGA1, penalty= 46

ANGLES
CG321  CG321  IGR1     71.00    111.00 ! data/ori , from CG321 CG321 BRGA1, penalty= 20.1
IGR1   CG321  HGA2     36.00    106.00 ! data/ori , from BRGA1 CG321 HGA2, penalty= 20.1

DIHEDRALS
CG321  CG321  CG321  IGR1       0.9618  1   180.00 ! data/ori , from CG311 CG321 CG321 BRGA1, penalty= 20.7
CG321  CG321  CG321  IGR1       0.1199  3   180.00 ! data/ori , from CG311 CG321 CG321 BRGA1, penalty= 20.7
IGR1   CG321  CG321  HGA2       0.3000  3     0.00 ! data/ori , from BRGA1 CG321 CG321 HGA2, penalty= 20.1

IMPROPERS

END
RETURN
