# Supplementary material for: Calculations of Absolute Solvation Free Energies with Transformato—Application to the FreeSolv Database Using the CGenFF Force Field
Source: J Chem Theory Comput. 2023 Aug 24;19(17):5988–98. doi: 10.1021/acs.jctc.3c00691 (PMC10500982; doi:10.1021/acs.jctc.3c00691)
Supplement: Supplementary file 3 — ct3c00691_si_003.zip [file ct3c00691_si_003.zip › force_field_files/mobley_8207196.str]

* Toppar stream file generated by
* CHARMM General Force Field (CGenFF) program version 2.5.1
* For use with CGenFF version 4.6
*

read rtf card append
* Topologies generated by
* CHARMM General Force Field (CGenFF) program version 2.5.1
*
36 1

! "penalty" is the highest penalty score of the associated parameters.
! Penalties lower than 10 indicate the analogy is fair; penalties between 10
! and 50 mean some basic validation is recommended; penalties higher than
! 50 indicate poor analogy and mandate extensive validation/optimization.

RESI UNL       0.000 ! param penalty=  22.000 ; charge penalty=  32.389
!RING * 6 C3 N2 C4 N3 C5 N4
GROUP            ! CHARGE   CH_PENALTY
ATOM C1     CG331  -0.273 !    0.402
ATOM C2     CG321  -0.039 !    0.402
ATOM N1     NG311  -0.464 !    0.674
ATOM C3     CG2R64  0.505 !   12.231
ATOM N2     NG2R62 -0.564 !    0.000
ATOM C4     CG2R64  0.505 !   12.231
ATOM N3     NG2R62 -0.585 !   15.134
ATOM C5     CG2R64  0.911 !   32.389
ATOM N4     NG2R62 -0.585 !   15.134
ATOM CL1    CLGR1  -0.287 !   27.552
ATOM N5     NG311  -0.464 !    0.674
ATOM C6     CG321  -0.039 !    0.402
ATOM C7     CG331  -0.273 !    0.402
ATOM H1     HGA3    0.090 !    0.000
ATOM H2     HGA3    0.090 !    0.000
ATOM H3     HGA3    0.090 !    0.000
ATOM H4     HGA2    0.090 !    0.000
ATOM H5     HGA2    0.090 !    0.000
ATOM H6     HGPAM1  0.351 !    0.402
ATOM H7     HGPAM1  0.351 !    0.402
ATOM H8     HGA2    0.090 !    0.000
ATOM H9     HGA2    0.090 !    0.000
ATOM H10    HGA3    0.090 !    0.000
ATOM H11    HGA3    0.090 !    0.000
ATOM H12    HGA3    0.090 !    0.000
ATOM LP1    LPH     0.050 ! on CL1

BOND C1   C2  
BOND C1   H1  
BOND C1   H2  
BOND C1   H3  
BOND C2   N1  
BOND C2   H4  
BOND C2   H5  
BOND N1   C3  
BOND N1   H6  
BOND C3   N2  
BOND C3   N4  
BOND N2   C4  
BOND C4   N3  
BOND C4   N5  
BOND N3   C5  
BOND C5   N4  
BOND C5   CL1 
BOND N5   C6  
BOND N5   H7  
BOND C6   C7  
BOND C6   H8  
BOND C6   H9  
BOND C7   H10 
BOND C7   H11 
BOND C7   H12 
IMPR C3     N2     N4     N1    
IMPR C4     N2     N3     N5    

LONEPAIR COLI LP1    CL1    C5     DIST 1.6400 SCAL 0.0

END

read param card flex append
* Parameters generated by analogy by
* CHARMM General Force Field (CGenFF) program version 2.5.1
*

! Penalties lower than 10 indicate the analogy is fair; penalties between 10
! and 50 mean some basic validation is recommended; penalties higher than
! 50 indicate poor analogy and mandate extensive validation/optimization.

BONDS
CG2R64 CLGR1   350.00     1.7400 ! data/ori , from CG2R61 CLGR1, penalty= 15

ANGLES
NG2R62 CG2R64 CLGR1    54.00    116.00 ! data/ori , from NG2R62 CG2R64 SG311, penalty= 20

DIHEDRALS
CLGR1  CG2R64 NG2R62 CG2R64    10.0000  2   180.00 ! data/ori , from SG311 CG2R64 NG2R62 CG2R64, penalty= 20
CG331  CG321  NG311  CG2R64     0.8000  1   180.00 ! data/ori , from CG321 CG321 NG311 CG2R64, penalty= 0.9
CG331  CG321  NG311  CG2R64     1.1000  3     0.00 ! data/ori , from CG321 CG321 NG311 CG2R64, penalty= 0.9
CG331  CG321  NG311  HGPAM1     0.3000  3     0.00 ! data/ori , from CG321 CG321 NG311 HGPAM1, penalty= 0.9

IMPROPERS
CG2R64 NG2R62 NG2R62 NG311     40.0000  0     0.00 ! data/ori , from CG2R64 NG2R61 NG2R62 NG311, penalty= 22

END
RETURN
