# Supplementary material for: Calculations of Absolute Solvation Free Energies with Transformato—Application to the FreeSolv Database Using the CGenFF Force Field
Source: J Chem Theory Comput. 2023 Aug 24;19(17):5988–98. doi: 10.1021/acs.jctc.3c00691 (PMC10500982; doi:10.1021/acs.jctc.3c00691)
Supplement: Supplementary file 3 — ct3c00691_si_003.zip [file ct3c00691_si_003.zip › force_field_files/mobley_4792268.str]

* Toppar stream file generated by
* CHARMM General Force Field (CGenFF) program version 2.5.1
* For use with CGenFF version 4.6
*

read rtf card append
* Topologies generated by
* CHARMM General Force Field (CGenFF) program version 2.5.1
*
36 1

! "penalty" is the highest penalty score of the associated parameters.
! Penalties lower than 10 indicate the analogy is fair; penalties between 10
! and 50 mean some basic validation is recommended; penalties higher than
! 50 indicate poor analogy and mandate extensive validation/optimization.

RESI UNL       0.000 ! param penalty=   0.600 ; charge penalty=   3.083
GROUP            ! CHARGE   CH_PENALTY
ATOM C1     CG331  -0.273 !    0.000
ATOM C2     CG321  -0.176 !    0.000
ATOM C3     CG321  -0.179 !    2.553
ATOM C4     CG321  -0.159 !    2.933
ATOM C5     CG2O2   0.727 !    3.083
ATOM O1     OG2D1  -0.575 !    0.000
ATOM O2     OG311  -0.605 !    1.952
ATOM H1     HGA3    0.090 !    0.000
ATOM H2     HGA3    0.090 !    0.000
ATOM H3     HGA3    0.090 !    0.000
ATOM H4     HGA2    0.090 !    0.000
ATOM H5     HGA2    0.090 !    0.000
ATOM H6     HGA2    0.090 !    0.000
ATOM H7     HGA2    0.090 !    0.000
ATOM H8     HGA2    0.090 !    0.000
ATOM H9     HGA2    0.090 !    0.000
ATOM H10    HGP1    0.430 !    0.000

BOND C1   C2  
BOND C1   H1  
BOND C1   H2  
BOND C1   H3  
BOND C2   C3  
BOND C2   H4  
BOND C2   H5  
BOND C3   C4  
BOND C3   H6  
BOND C3   H7  
BOND C4   C5  
BOND C4   H8  
BOND C4   H9  
BOND C5   O1  
BOND C5   O2  
BOND O2   H10 
IMPR C5     C4     O1     O2    

END

read param card flex append
* Parameters generated by analogy by
* CHARMM General Force Field (CGenFF) program version 2.5.1
*

! Penalties lower than 10 indicate the analogy is fair; penalties between 10
! and 50 mean some basic validation is recommended; penalties higher than
! 50 indicate poor analogy and mandate extensive validation/optimization.

BONDS

ANGLES

DIHEDRALS
OG311  CG2O2  CG321  CG321      0.0000  6   180.00 ! data/ori , from OG311 CG2O2 CG321 CG311, penalty= 0.6

IMPROPERS

END
RETURN
