# Supplementary material for: Calculations of Absolute Solvation Free Energies with Transformato—Application to the FreeSolv Database Using the CGenFF Force Field
Source: J Chem Theory Comput. 2023 Aug 24;19(17):5988–98. doi: 10.1021/acs.jctc.3c00691 (PMC10500982; doi:10.1021/acs.jctc.3c00691)
Supplement: Supplementary file 3 — ct3c00691_si_003.zip [file ct3c00691_si_003.zip › force_field_files/mobley_5347550.str]

* Toppar stream file generated by
* CHARMM General Force Field (CGenFF) program version 2.5.1
* For use with CGenFF version 4.6
*

read rtf card append
* Topologies generated by
* CHARMM General Force Field (CGenFF) program version 2.5.1
*
36 1

! "penalty" is the highest penalty score of the associated parameters.
! Penalties lower than 10 indicate the analogy is fair; penalties between 10
! and 50 mean some basic validation is recommended; penalties higher than
! 50 indicate poor analogy and mandate extensive validation/optimization.

RESI UNL       0.000 ! param penalty=  93.000 ; charge penalty=  94.078
GROUP            ! CHARGE   CH_PENALTY
ATOM C1     CG331  -0.093 !    6.974
ATOM O1     OG301  -0.352 !   93.202
ATOM C2     CG312   0.176 !   94.078
ATOM C3     CG311   0.239 !   20.144
ATOM CL1    CLGA1  -0.089 !    5.949
ATOM CL2    CLGA1  -0.089 !    5.949
ATOM F1     FGA2   -0.191 !    4.709
ATOM F2     FGA2   -0.191 !    4.709
ATOM H1     HGA3    0.090 !    0.600
ATOM H2     HGA3    0.090 !    0.600
ATOM H3     HGA3    0.090 !    0.600
ATOM H4     HGA1    0.220 !    2.153
ATOM LP1    LPH     0.050 ! on CL1
ATOM LP2    LPH     0.050 ! on CL2

BOND C1   O1  
BOND C1   H1  
BOND C1   H2  
BOND C1   H3  
BOND O1   C2  
BOND C2   C3  
BOND C2   F1  
BOND C2   F2  
BOND C3   CL1 
BOND C3   CL2 
BOND C3   H4  

LONEPAIR COLI LP1    CL1    C3     DIST 1.6400 SCAL 0.0
LONEPAIR COLI LP2    CL2    C3     DIST 1.6400 SCAL 0.0

END

read param card flex append
* Parameters generated by analogy by
* CHARMM General Force Field (CGenFF) program version 2.5.1
*

! Penalties lower than 10 indicate the analogy is fair; penalties between 10
! and 50 mean some basic validation is recommended; penalties higher than
! 50 indicate poor analogy and mandate extensive validation/optimization.

BONDS
CG311  CG312   170.00     1.5200 ! data/ori , from CG311 CG322, penalty= 4
CG312  OG301   360.00     1.4150 ! data/ori , from CG321 OG301, penalty= 55

ANGLES
CG312  CG311  CLGA1    88.00    111.20 ! data/ori , from CG331 CG311 CLGA1, penalty= 12.9
CG312  CG311  HGA1     34.60    110.10   22.53   2.17900 ! data/ori , from CG322 CG311 HGA1, penalty= 1.2
CG311  CG312  OG301    50.00    112.00   30.00   2.35700 ! data/ori , from CG321 CG312 FGA2, penalty= 36.8
CG311  CG312  FGA2     50.00    112.00   30.00   2.35700 ! data/ori , from CG321 CG312 FGA2, penalty= 0.6
OG301  CG312  FGA2    150.00    107.00   10.00   2.17000 ! data/ori , from FGA2 CG312 FGA2, penalty= 36.2
CG312  OG301  CG331    95.00    109.70 ! data/ori , from CG321 OG301 CG331, penalty= 12

DIHEDRALS
CLGA1  CG311  CG312  OG301      0.3530  2   180.00 ! data/ori , from OG311 CG311 CG321 CLGA1, penalty= 78
CLGA1  CG311  CG312  OG301      0.2568  3     0.00 ! data/ori , from OG311 CG311 CG321 CLGA1, penalty= 78
CLGA1  CG311  CG312  FGA2       0.3530  2   180.00 ! data/ori , from OG311 CG311 CG321 CLGA1, penalty= 93
CLGA1  CG311  CG312  FGA2       0.2568  3     0.00 ! data/ori , from OG311 CG311 CG321 CLGA1, penalty= 93
HGA1   CG311  CG312  OG301      0.1850  3     0.00 ! data/ori , from HGA1 CG311 CG322 FGA1, penalty= 40
HGA1   CG311  CG312  FGA2       0.1780  3     0.00 ! data/ori , from FGA2 CG312 CG321 HGA2, penalty= 4
CG311  CG312  OG301  CG331      0.5700  1     0.00 ! data/ori , from CG321 CG321 OG301 CG331, penalty= 55.6
CG311  CG312  OG301  CG331      0.2900  2     0.00 ! data/ori , from CG321 CG321 OG301 CG331, penalty= 55.6
CG311  CG312  OG301  CG331      0.4300  3     0.00 ! data/ori , from CG321 CG321 OG301 CG331, penalty= 55.6
FGA2   CG312  OG301  CG331      0.5100  1     0.00 ! data/ori , from OG301 CG301 OG301 CG331, penalty= 92
FGA2   CG312  OG301  CG331      0.6700  2     0.00 ! data/ori , from OG301 CG301 OG301 CG331, penalty= 92
FGA2   CG312  OG301  CG331      0.2600  3     0.00 ! data/ori , from OG301 CG301 OG301 CG331, penalty= 92
HGA3   CG331  OG301  CG312      0.2840  3     0.00 ! data/ori , from HGA3 CG331 OG301 CG321, penalty= 12

IMPROPERS

END
RETURN
