# Supplementary material for: Calculations of Absolute Solvation Free Energies with Transformato—Application to the FreeSolv Database Using the CGenFF Force Field
Source: J Chem Theory Comput. 2023 Aug 24;19(17):5988–98. doi: 10.1021/acs.jctc.3c00691 (PMC10500982; doi:10.1021/acs.jctc.3c00691)
Supplement: Supplementary file 3 — ct3c00691_si_003.zip [file ct3c00691_si_003.zip › force_field_files/mobley_900088.str]

* Toppar stream file generated by
* CHARMM General Force Field (CGenFF) program version 2.5.1
* For use with CGenFF version 4.6
*

read rtf card append
* Topologies generated by
* CHARMM General Force Field (CGenFF) program version 2.5.1
*
36 1

! "penalty" is the highest penalty score of the associated parameters.
! Penalties lower than 10 indicate the analogy is fair; penalties between 10
! and 50 mean some basic validation is recommended; penalties higher than
! 50 indicate poor analogy and mandate extensive validation/optimization.

RESI UNL       0.000 ! param penalty= 108.000 ; charge penalty=   2.500
GROUP            ! CHARGE   CH_PENALTY
ATOM C1     CG331  -0.271 !    2.500
ATOM C2     CG2DC1 -0.008 !    2.500
ATOM C3     CG2DC3 -0.418 !    0.000
ATOM C4     CG2DC2  0.006 !    2.500
ATOM C5     CG2DC3 -0.418 !    0.000
ATOM C6     CG331  -0.271 !    2.500
ATOM H1     HGA3    0.090 !    0.000
ATOM H2     HGA3    0.090 !    0.000
ATOM H3     HGA3    0.090 !    0.000
ATOM H4     HGA5    0.210 !    0.000
ATOM H5     HGA5    0.210 !    0.000
ATOM H6     HGA5    0.210 !    0.000
ATOM H7     HGA5    0.210 !    0.000
ATOM H8     HGA3    0.090 !    0.000
ATOM H9     HGA3    0.090 !    0.000
ATOM H10    HGA3    0.090 !    0.000

BOND C1   C2  
BOND C1   H1  
BOND C1   H2  
BOND C1   H3  
BOND C2   C3  
BOND C2   C4  
BOND C3   H4  
BOND C3   H5  
BOND C4   C5  
BOND C4   C6  
BOND C5   H6  
BOND C5   H7  
BOND C6   H8  
BOND C6   H9  
BOND C6   H10 

END

read param card flex append
* Parameters generated by analogy by
* CHARMM General Force Field (CGenFF) program version 2.5.1
*

! Penalties lower than 10 indicate the analogy is fair; penalties between 10
! and 50 mean some basic validation is recommended; penalties higher than
! 50 indicate poor analogy and mandate extensive validation/optimization.

BONDS

ANGLES

DIHEDRALS
CG331  CG2DC1 CG2DC2 CG331      1.1000  1   180.00 ! data/ori , from CG2DC1 CG2DC1 CG2DC2 CG331, penalty= 108
CG331  CG2DC1 CG2DC2 CG331      0.7000  2   180.00 ! data/ori , from CG2DC1 CG2DC1 CG2DC2 CG331, penalty= 108

IMPROPERS

END
RETURN
