# Supplementary material for: Calculations of Absolute Solvation Free Energies with Transformato—Application to the FreeSolv Database Using the CGenFF Force Field
Source: J Chem Theory Comput. 2023 Aug 24;19(17):5988–98. doi: 10.1021/acs.jctc.3c00691 (PMC10500982; doi:10.1021/acs.jctc.3c00691)
Supplement: Supplementary file 3 — ct3c00691_si_003.zip [file ct3c00691_si_003.zip › force_field_files/mobley_7532833.str]

* Toppar stream file generated by
* CHARMM General Force Field (CGenFF) program version 2.5.1
* For use with CGenFF version 4.6
*

read rtf card append
* Topologies generated by
* CHARMM General Force Field (CGenFF) program version 2.5.1
*
36 1

! "penalty" is the highest penalty score of the associated parameters.
! Penalties lower than 10 indicate the analogy is fair; penalties between 10
! and 50 mean some basic validation is recommended; penalties higher than
! 50 indicate poor analogy and mandate extensive validation/optimization.

RESI UNL       0.000 ! param penalty=   0.000 ; charge penalty=   0.000
GROUP            ! CHARGE   CH_PENALTY
ATOM C1     CG331  -0.171 !    0.000
ATOM C2     CG1N1   0.361 !    0.000
ATOM N1     NG1T1  -0.460 !    0.000
ATOM H1     HGA3    0.090 !    0.000
ATOM H2     HGA3    0.090 !    0.000
ATOM H3     HGA3    0.090 !    0.000

BOND C1   C2  
BOND C1   H1  
BOND C1   H2  
BOND C1   H3  
BOND C2   N1  

END

read param card flex append
* Parameters generated by analogy by
* CHARMM General Force Field (CGenFF) program version 2.5.1
*

! Penalties lower than 10 indicate the analogy is fair; penalties between 10
! and 50 mean some basic validation is recommended; penalties higher than
! 50 indicate poor analogy and mandate extensive validation/optimization.

BONDS

ANGLES

DIHEDRALS

IMPROPERS

END
RETURN
