# Supplementary material for: Calculations of Absolute Solvation Free Energies with Transformato—Application to the FreeSolv Database Using the CGenFF Force Field
Source: J Chem Theory Comput. 2023 Aug 24;19(17):5988–98. doi: 10.1021/acs.jctc.3c00691 (PMC10500982; doi:10.1021/acs.jctc.3c00691)
Supplement: Supplementary file 3 — ct3c00691_si_003.zip [file ct3c00691_si_003.zip › force_field_files/mobley_9028462.str]

* Toppar stream file generated by
* CHARMM General Force Field (CGenFF) program version 2.5.1
* For use with CGenFF version 4.6
*

read rtf card append
* Topologies generated by
* CHARMM General Force Field (CGenFF) program version 2.5.1
*
36 1

! "penalty" is the highest penalty score of the associated parameters.
! Penalties lower than 10 indicate the analogy is fair; penalties between 10
! and 50 mean some basic validation is recommended; penalties higher than
! 50 indicate poor analogy and mandate extensive validation/optimization.

RESI UNL       0.000 ! param penalty=  80.000 ; charge penalty=  77.287
GROUP            ! CHARGE   CH_PENALTY
ATOM C1     CG331  -0.012 !    3.795
ATOM O1     OG302  -0.490 !    8.826
ATOM C2     CG2O2   0.989 !   77.287
ATOM O2     OG2D1  -0.617 !    7.126
ATOM C3     CG302   0.391 !   76.154
ATOM F1     FGA3   -0.177 !   12.772
ATOM F2     FGA3   -0.177 !   12.772
ATOM F3     FGA3   -0.177 !   12.772
ATOM H1     HGA3    0.090 !    0.000
ATOM H2     HGA3    0.090 !    0.000
ATOM H3     HGA3    0.090 !    0.000

BOND C1   O1  
BOND C1   H1  
BOND C1   H2  
BOND C1   H3  
BOND O1   C2  
BOND C2   O2  
BOND C2   C3  
BOND C3   F1  
BOND C3   F2  
BOND C3   F3  
IMPR C2     C3     O2     O1    

END

read param card flex append
* Parameters generated by analogy by
* CHARMM General Force Field (CGenFF) program version 2.5.1
*

! Penalties lower than 10 indicate the analogy is fair; penalties between 10
! and 50 mean some basic validation is recommended; penalties higher than
! 50 indicate poor analogy and mandate extensive validation/optimization.

BONDS
CG2O2  CG302   200.00     1.5220 ! data/ori , from CG2O2 CG321, penalty= 55

ANGLES
CG302  CG2O2  OG2D1    70.00    125.00   20.00   2.44200 ! data/ori , from CG321 CG2O2 OG2D1, penalty= 12
CG302  CG2O2  OG302    55.00    109.00   20.00   2.32600 ! data/ori , from CG321 CG2O2 OG302, penalty= 12
CG2O2  CG302  FGA3     47.24    106.59   30.03   2.49990 ! data/ori , from CG2O3 CG322 FGA1, penalty= 22.7

DIHEDRALS
OG2D1  CG2O2  CG302  FGA3       0.1000  1     0.00 ! data/ori , from OG2D1 CG2O2 CG321 OG301, penalty= 80
OG2D1  CG2O2  CG302  FGA3       0.9800  2   180.00 ! data/ori , from OG2D1 CG2O2 CG321 OG301, penalty= 80
OG302  CG2O2  CG302  FGA3       0.1000  1   180.00 ! data/ori , from OG302 CG2O2 CG321 OG301, penalty= 80
OG302  CG2O2  CG302  FGA3       0.9800  2   180.00 ! data/ori , from OG302 CG2O2 CG321 OG301, penalty= 80
CG302  CG2O2  OG302  CG331      2.0500  2   180.00 ! data/ori , from CG321 CG2O2 OG302 CG331, penalty= 12

IMPROPERS
CG2O2  CG302  OG2D1  OG302     62.0000  0     0.00 ! data/ori , from CG2O2 CG321 OG2D1 OG302, penalty= 5.5

END
RETURN
