# Supplementary material for: Calculations of Absolute Solvation Free Energies with Transformato—Application to the FreeSolv Database Using the CGenFF Force Field
Source: J Chem Theory Comput. 2023 Aug 24;19(17):5988–98. doi: 10.1021/acs.jctc.3c00691 (PMC10500982; doi:10.1021/acs.jctc.3c00691)
Supplement: Supplementary file 3 — ct3c00691_si_003.zip [file ct3c00691_si_003.zip › force_field_files/mobley_6309289.str]

* Toppar stream file generated by
* CHARMM General Force Field (CGenFF) program version 2.5.1
* For use with CGenFF version 4.6
*

read rtf card append
* Topologies generated by
* CHARMM General Force Field (CGenFF) program version 2.5.1
*
36 1

! "penalty" is the highest penalty score of the associated parameters.
! Penalties lower than 10 indicate the analogy is fair; penalties between 10
! and 50 mean some basic validation is recommended; penalties higher than
! 50 indicate poor analogy and mandate extensive validation/optimization.

RESI UNL       0.000 ! param penalty=   5.000 ; charge penalty=   2.923
!RING * 6 C1 C2 C3 N1 C4 C5
GROUP            ! CHARGE   CH_PENALTY
ATOM C1     CG321  -0.180 !    0.042
ATOM C2     CG321  -0.201 !    2.140
ATOM C3     CG321   0.059 !    2.923
ATOM N1     NG311  -0.796 !    2.702
ATOM C4     CG321   0.059 !    2.923
ATOM C5     CG321  -0.201 !    2.140
ATOM H1     HGA2    0.090 !    0.000
ATOM H2     HGA2    0.090 !    0.000
ATOM H3     HGA2    0.090 !    0.000
ATOM H4     HGA2    0.090 !    0.000
ATOM H5     HGA2    0.090 !    0.045
ATOM H6     HGA2    0.090 !    0.045
ATOM H7     HGPAM1  0.360 !    0.000
ATOM H8     HGA2    0.090 !    0.045
ATOM H9     HGA2    0.090 !    0.045
ATOM H10    HGA2    0.090 !    0.000
ATOM H11    HGA2    0.090 !    0.000

BOND C1   C2  
BOND C1   C5  
BOND C1   H1  
BOND C1   H2  
BOND C2   C3  
BOND C2   H3  
BOND C2   H4  
BOND C3   N1  
BOND C3   H5  
BOND C3   H6  
BOND N1   C4  
BOND N1   H7  
BOND C4   C5  
BOND C4   H8  
BOND C4   H9  
BOND C5   H10 
BOND C5   H11 

END

read param card flex append
* Parameters generated by analogy by
* CHARMM General Force Field (CGenFF) program version 2.5.1
*

! Penalties lower than 10 indicate the analogy is fair; penalties between 10
! and 50 mean some basic validation is recommended; penalties higher than
! 50 indicate poor analogy and mandate extensive validation/optimization.

BONDS

ANGLES

DIHEDRALS
CG321  CG321  NG311  CG321      1.4200  1   180.00 ! data/ori , from CG321 CG321 NG301 CG321, penalty= 5
CG321  CG321  NG311  CG321      0.8200  2     0.00 ! data/ori , from CG321 CG321 NG301 CG321, penalty= 5
CG321  CG321  NG311  CG321      1.0200  3     0.00 ! data/ori , from CG321 CG321 NG301 CG321, penalty= 5

IMPROPERS

END
RETURN
