# Supplementary material for: Calculations of Absolute Solvation Free Energies with Transformato—Application to the FreeSolv Database Using the CGenFF Force Field
Source: J Chem Theory Comput. 2023 Aug 24;19(17):5988–98. doi: 10.1021/acs.jctc.3c00691 (PMC10500982; doi:10.1021/acs.jctc.3c00691)
Supplement: Supplementary file 3 — ct3c00691_si_003.zip [file ct3c00691_si_003.zip › force_field_files/mobley_9729792.str]

* Toppar stream file generated by
* CHARMM General Force Field (CGenFF) program version 2.5.1
* For use with CGenFF version 4.6
*

read rtf card append
* Topologies generated by
* CHARMM General Force Field (CGenFF) program version 2.5.1
*
36 1

! "penalty" is the highest penalty score of the associated parameters.
! Penalties lower than 10 indicate the analogy is fair; penalties between 10
! and 50 mean some basic validation is recommended; penalties higher than
! 50 indicate poor analogy and mandate extensive validation/optimization.

RESI UNL       0.000 ! param penalty=  79.200 ; charge penalty=   1.644
!RING * 7 C1 C2 C3 C4 C5 C6 C7
GROUP            ! CHARGE   CH_PENALTY
ATOM C1     CG321  -0.188 !    1.605
ATOM C2     CG2DC1 -0.113 !    1.644
ATOM C3     CG2DC1 -0.187 !    1.565
ATOM C4     CG2DC2 -0.146 !    0.000
ATOM C5     CG2DC2 -0.146 !    0.000
ATOM C6     CG2DC1 -0.187 !    1.565
ATOM C7     CG2DC1 -0.113 !    1.644
ATOM H1     HGA2    0.090 !    0.000
ATOM H2     HGA2    0.090 !    0.000
ATOM H3     HGA4    0.150 !    0.250
ATOM H4     HGA4    0.150 !    0.000
ATOM H5     HGA4    0.150 !    0.000
ATOM H6     HGA4    0.150 !    0.000
ATOM H7     HGA4    0.150 !    0.000
ATOM H8     HGA4    0.150 !    0.250

BOND C1   C2  
BOND C1   C7  
BOND C1   H1  
BOND C1   H2  
BOND C2   C3  
BOND C2   H3  
BOND C3   C4  
BOND C3   H4  
BOND C4   C5  
BOND C4   H5  
BOND C5   C6  
BOND C5   H6  
BOND C6   C7  
BOND C6   H7  
BOND C7   H8  

END

read param card flex append
* Parameters generated by analogy by
* CHARMM General Force Field (CGenFF) program version 2.5.1
*

! Penalties lower than 10 indicate the analogy is fair; penalties between 10
! and 50 mean some basic validation is recommended; penalties higher than
! 50 indicate poor analogy and mandate extensive validation/optimization.

BONDS

ANGLES
CG2DC1 CG321  CG2DC1  125.00    108.00 ! data/ori , from CG2D1 CG321 CG2DC2, penalty= 0.5

DIHEDRALS
CG2DC1 CG2DC1 CG321  CG2DC1     0.0000  3   180.00 ! data/ori , from CG2D1O CG2DC1 CG321 CG2D1, penalty= 3.5
HGA4   CG2DC1 CG321  CG2DC1     0.2000  3     0.00 ! data/ori , from HGA4 CG2DC1 CG321 OG3R60, penalty= 79.2

IMPROPERS

END
RETURN
