# Supplementary material for: Calculations of Absolute Solvation Free Energies with Transformato—Application to the FreeSolv Database Using the CGenFF Force Field
Source: J Chem Theory Comput. 2023 Aug 24;19(17):5988–98. doi: 10.1021/acs.jctc.3c00691 (PMC10500982; doi:10.1021/acs.jctc.3c00691)
Supplement: Supplementary file 3 — ct3c00691_si_003.zip [file ct3c00691_si_003.zip › force_field_files/mobley_7047032.str]

* Toppar stream file generated by
* CHARMM General Force Field (CGenFF) program version 2.5.1
* For use with CGenFF version 4.6
*

read rtf card append
* Topologies generated by
* CHARMM General Force Field (CGenFF) program version 2.5.1
*
36 1

! "penalty" is the highest penalty score of the associated parameters.
! Penalties lower than 10 indicate the analogy is fair; penalties between 10
! and 50 mean some basic validation is recommended; penalties higher than
! 50 indicate poor analogy and mandate extensive validation/optimization.

RESI UNL       0.000 ! param penalty=   1.240 ; charge penalty=   1.454
GROUP            ! CHARGE   CH_PENALTY
ATOM C1     CG331  -0.331 !    0.126
ATOM C2     CG301   0.039 !    1.454
ATOM C3     CG331  -0.331 !    0.126
ATOM C4     CG331  -0.331 !    0.126
ATOM CL1    CLGA1   0.094 !    1.443
ATOM H1     HGA3    0.090 !    0.010
ATOM H2     HGA3    0.090 !    0.010
ATOM H3     HGA3    0.090 !    0.010
ATOM H4     HGA3    0.090 !    0.010
ATOM H5     HGA3    0.090 !    0.010
ATOM H6     HGA3    0.090 !    0.010
ATOM H7     HGA3    0.090 !    0.010
ATOM H8     HGA3    0.090 !    0.010
ATOM H9     HGA3    0.090 !    0.010
ATOM LP1    LPH     0.050 ! on CL1

BOND C1   C2  
BOND C1   H1  
BOND C1   H2  
BOND C1   H3  
BOND C2   C3  
BOND C2   C4  
BOND C2   CL1 
BOND C3   H4  
BOND C3   H5  
BOND C3   H6  
BOND C4   H7  
BOND C4   H8  
BOND C4   H9  

LONEPAIR COLI LP1    CL1    C2     DIST 1.6400 SCAL 0.0

END

read param card flex append
* Parameters generated by analogy by
* CHARMM General Force Field (CGenFF) program version 2.5.1
*

! Penalties lower than 10 indicate the analogy is fair; penalties between 10
! and 50 mean some basic validation is recommended; penalties higher than
! 50 indicate poor analogy and mandate extensive validation/optimization.

BONDS
CG301  CLGA1   190.00     1.7700 ! data/ori , from CG301 CLGA3, penalty= 1.24

ANGLES
CG331  CG301  CLGA1    97.00    111.20 ! data/ori , from CG331 CG301 CLGA3, penalty= 0.2

DIHEDRALS
CLGA1  CG301  CG331  HGA3       0.2700  3     0.00 ! data/ori , from CLGA3 CG301 CG331 HGA3, penalty= 0.2

IMPROPERS

END
RETURN
