# Supplementary material for: Calculations of Absolute Solvation Free Energies with Transformato—Application to the FreeSolv Database Using the CGenFF Force Field
Source: J Chem Theory Comput. 2023 Aug 24;19(17):5988–98. doi: 10.1021/acs.jctc.3c00691 (PMC10500982; doi:10.1021/acs.jctc.3c00691)
Supplement: Supplementary file 3 — ct3c00691_si_003.zip [file ct3c00691_si_003.zip › force_field_files/mobley_9460824.str]

* Toppar stream file generated by
* CHARMM General Force Field (CGenFF) program version 2.5.1
* For use with CGenFF version 4.6
*

read rtf card append
* Topologies generated by
* CHARMM General Force Field (CGenFF) program version 2.5.1
*
36 1

! "penalty" is the highest penalty score of the associated parameters.
! Penalties lower than 10 indicate the analogy is fair; penalties between 10
! and 50 mean some basic validation is recommended; penalties higher than
! 50 indicate poor analogy and mandate extensive validation/optimization.

RESI UNL       0.000 ! param penalty= 154.000 ; charge penalty=  31.834
GROUP            ! CHARGE   CH_PENALTY
ATOM C1     CG331  -0.268 !    5.376
ATOM C2     CG321   0.050 !   17.480
ATOM O1     OG301  -0.459 !   24.157
ATOM P1     PG0     1.257 !   31.834
ATOM S1     SG2P2  -0.411 !    2.718
ATOM O2     OG301  -0.459 !   24.157
ATOM C3     CG321   0.050 !   17.480
ATOM C4     CG331  -0.268 !    5.376
ATOM S2     SG2P2  -0.038 !   15.403
ATOM C5     CG321  -0.446 !   15.672
ATOM S3     SG311  -0.158 !   10.938
ATOM C6     CG321  -0.106 !    9.487
ATOM C7     CG331  -0.274 !    0.000
ATOM H1     HGA3    0.090 !    0.000
ATOM H2     HGA3    0.090 !    0.000
ATOM H3     HGA3    0.090 !    0.000
ATOM H4     HGA2    0.090 !    0.750
ATOM H5     HGA2    0.090 !    0.750
ATOM H6     HGA2    0.090 !    0.750
ATOM H7     HGA2    0.090 !    0.750
ATOM H8     HGA3    0.090 !    0.000
ATOM H9     HGA3    0.090 !    0.000
ATOM H10    HGA3    0.090 !    0.000
ATOM H11    HGA2    0.090 !    0.652
ATOM H12    HGA2    0.090 !    0.652
ATOM H13    HGA2    0.090 !    0.000
ATOM H14    HGA2    0.090 !    0.000
ATOM H15    HGA3    0.090 !    0.000
ATOM H16    HGA3    0.090 !    0.000
ATOM H17    HGA3    0.090 !    0.000

BOND C1   C2  
BOND C1   H1  
BOND C1   H2  
BOND C1   H3  
BOND C2   O1  
BOND C2   H4  
BOND C2   H5  
BOND O1   P1  
BOND P1   S1  
BOND P1   O2  
BOND P1   S2  
BOND O2   C3  
BOND C3   C4  
BOND C3   H6  
BOND C3   H7  
BOND C4   H8  
BOND C4   H9  
BOND C4   H10 
BOND S2   C5  
BOND C5   S3  
BOND C5   H11 
BOND C5   H12 
BOND S3   C6  
BOND C6   C7  
BOND C6   H13 
BOND C6   H14 
BOND C7   H15 
BOND C7   H16 
BOND C7   H17 

END

read param card flex append
* Parameters generated by analogy by
* CHARMM General Force Field (CGenFF) program version 2.5.1
*

! Penalties lower than 10 indicate the analogy is fair; penalties between 10
! and 50 mean some basic validation is recommended; penalties higher than
! 50 indicate poor analogy and mandate extensive validation/optimization.

BONDS
CG321  SG2P2   208.76     1.8137 ! data/ori , from CG321 SG2P1, penalty= 20
OG301  PG0     237.00     1.5800 ! data/ori , from OG311 PG0, penalty= 10

ANGLES
SG2P2  CG321  SG311   100.00    117.00 ! data/ori , from SG311 CG321 SG311, penalty= 30
SG2P2  CG321  HGA2     33.48    106.57 ! data/ori , from SG2P1 CG321 HGA2, penalty= 1
CG321  OG301  PG0      92.30    109.65 ! data/ori , from OG311 OG301 SG301, penalty= 80.5
OG301  PG0    OG301    48.10    108.00 ! data/ori , from OG303 PG0 OG303, penalty= 3
OG301  PG0    SG2P2    98.90    111.60 ! data/ori , from OG303 PG0 SG2P2, penalty= 1.5
CG321  SG2P2  PG0      39.86     91.85 ! data/ori , from CG321 SG2P1 PG2, penalty= 23

DIHEDRALS
CG331  CG321  OG301  PG0        0.6000  1   180.00 ! data/ori , from CG331 CG321 OG303 PG0, penalty= 100
CG331  CG321  OG301  PG0        0.6500  2     0.00 ! data/ori , from CG331 CG321 OG303 PG0, penalty= 100
CG331  CG321  OG301  PG0        0.0500  3     0.00 ! data/ori , from CG331 CG321 OG303 PG0, penalty= 100
HGA2   CG321  OG301  PG0        0.0000  3     0.00 ! data/ori , from HGA2 CG321 OG303 PG0, penalty= 100
SG311  CG321  SG2P2  PG0        0.3360  1   180.00 ! data/ori , from CG331 CG321 SG2P1 PG2, penalty= 136.9
SG311  CG321  SG2P2  PG0        0.5235  2     0.00 ! data/ori , from CG331 CG321 SG2P1 PG2, penalty= 136.9
SG311  CG321  SG2P2  PG0        0.1540  3   180.00 ! data/ori , from CG331 CG321 SG2P1 PG2, penalty= 136.9
HGA2   CG321  SG2P2  PG0        0.0732  1     0.00 ! data/ori , from HGA2 CG321 SG2P1 PG2, penalty= 23
HGA2   CG321  SG2P2  PG0        0.1588  3     0.00 ! data/ori , from HGA2 CG321 SG2P1 PG2, penalty= 23
SG2P2  CG321  SG311  CG321      1.3000  3     0.00 ! data/ori , from SG311 CG321 SG311 CG321, penalty= 30
CG321  OG301  PG0    OG301      0.5000  3     0.00 ! data/ori , from CG321 OG303 PG0 OG303, penalty= 101.5
CG321  OG301  PG0    SG2P2      0.1000  3     0.00 ! data/ori , from CG321 OG303 PG0 SG2P2, penalty= 100
OG301  PG0    SG2P2  CG321      0.9735  2     0.00 ! data/ori , from OG311 PG2 SG2P1 CG321, penalty= 65
SG2P2  PG0    SG2P2  CG321      0.9735  2     0.00 ! data/ori , from OG311 PG2 SG2P1 CG321, penalty= 154

IMPROPERS

END
RETURN
