# Supplementary material for: Calculations of Absolute Solvation Free Energies with Transformato—Application to the FreeSolv Database Using the CGenFF Force Field
Source: J Chem Theory Comput. 2023 Aug 24;19(17):5988–98. doi: 10.1021/acs.jctc.3c00691 (PMC10500982; doi:10.1021/acs.jctc.3c00691)
Supplement: Supplementary file 3 — ct3c00691_si_003.zip [file ct3c00691_si_003.zip › force_field_files/mobley_628086.str]

* Toppar stream file generated by
* CHARMM General Force Field (CGenFF) program version 2.5.1
* For use with CGenFF version 4.6
*

read rtf card append
* Topologies generated by
* CHARMM General Force Field (CGenFF) program version 2.5.1
*
36 1

! "penalty" is the highest penalty score of the associated parameters.
! Penalties lower than 10 indicate the analogy is fair; penalties between 10
! and 50 mean some basic validation is recommended; penalties higher than
! 50 indicate poor analogy and mandate extensive validation/optimization.

RESI UNL       0.000 ! param penalty=   4.000 ; charge penalty=   5.671
GROUP            ! CHARGE   CH_PENALTY
ATOM C1     CG331  -0.261 !    0.000
ATOM C2     CG311   0.305 !    4.958
ATOM C3     CG302   0.133 !    1.990
ATOM F1     FGA3   -0.121 !    0.300
ATOM F2     FGA3   -0.121 !    0.300
ATOM F3     FGA3   -0.121 !    0.300
ATOM O1     OG311  -0.572 !    5.671
ATOM H1     HGA3    0.090 !    0.000
ATOM H2     HGA3    0.090 !    0.000
ATOM H3     HGA3    0.090 !    0.000
ATOM H4     HGA1    0.090 !    0.000
ATOM H5     HGP1    0.398 !    2.785

BOND C1   C2  
BOND C1   H1  
BOND C1   H2  
BOND C1   H3  
BOND C2   C3  
BOND C2   O1  
BOND C2   H4  
BOND C3   F1  
BOND C3   F2  
BOND C3   F3  
BOND O1   H5  

END

read param card flex append
* Parameters generated by analogy by
* CHARMM General Force Field (CGenFF) program version 2.5.1
*

! Penalties lower than 10 indicate the analogy is fair; penalties between 10
! and 50 mean some basic validation is recommended; penalties higher than
! 50 indicate poor analogy and mandate extensive validation/optimization.

BONDS

ANGLES
CG302  CG311  OG311    75.70    110.10 ! data/ori , from CG302 CG321 OG311, penalty= 4

DIHEDRALS
FGA3   CG302  CG311  OG311      0.2500  3     0.00 ! data/ori , from FGA3 CG302 CG321 OG311, penalty= 4
CG302  CG311  OG311  HGP1       0.4000  1     0.00 ! data/ori , from CG302 CG321 OG311 HGP1, penalty= 4
CG302  CG311  OG311  HGP1       0.9000  2     0.00 ! data/ori , from CG302 CG321 OG311 HGP1, penalty= 4
CG302  CG311  OG311  HGP1       0.3400  3     0.00 ! data/ori , from CG302 CG321 OG311 HGP1, penalty= 4
CG302  CG311  OG311  HGP1       0.1200  4     0.00 ! data/ori , from CG302 CG321 OG311 HGP1, penalty= 4

IMPROPERS

END
RETURN
