# Supplementary material for: Calculations of Absolute Solvation Free Energies with Transformato—Application to the FreeSolv Database Using the CGenFF Force Field
Source: J Chem Theory Comput. 2023 Aug 24;19(17):5988–98. doi: 10.1021/acs.jctc.3c00691 (PMC10500982; doi:10.1021/acs.jctc.3c00691)
Supplement: Supplementary file 3 — ct3c00691_si_003.zip [file ct3c00691_si_003.zip › force_field_files/mobley_7768165.str]

* Toppar stream file generated by
* CHARMM General Force Field (CGenFF) program version 2.5.1
* For use with CGenFF version 4.6
*

read rtf card append
* Topologies generated by
* CHARMM General Force Field (CGenFF) program version 2.5.1
*
36 1

! "penalty" is the highest penalty score of the associated parameters.
! Penalties lower than 10 indicate the analogy is fair; penalties between 10
! and 50 mean some basic validation is recommended; penalties higher than
! 50 indicate poor analogy and mandate extensive validation/optimization.

RESI UNL       0.000 ! param penalty=  90.000 ; charge penalty=   3.981
GROUP            ! CHARGE   CH_PENALTY
ATOM C1     CG321  -0.121 !    3.981
ATOM C2     CG321  -0.137 !    3.980
ATOM BR1    BRGA1  -0.151 !    2.500
ATOM CL1    CLGA1  -0.151 !    2.556
ATOM H1     HGA2    0.090 !    0.000
ATOM H2     HGA2    0.090 !    0.000
ATOM H3     HGA2    0.140 !    0.305
ATOM H4     HGA2    0.140 !    0.305
ATOM LP1    LPH     0.050 ! on BR1
ATOM LP2    LPH     0.050 ! on CL1

BOND C1   C2  
BOND C1   CL1 
BOND C1   H1  
BOND C1   H2  
BOND C2   BR1 
BOND C2   H3  
BOND C2   H4  

LONEPAIR COLI LP1    BR1    C2     DIST 1.8900 SCAL 0.0
LONEPAIR COLI LP2    CL1    C1     DIST 1.6400 SCAL 0.0

END

read param card flex append
* Parameters generated by analogy by
* CHARMM General Force Field (CGenFF) program version 2.5.1
*

! Penalties lower than 10 indicate the analogy is fair; penalties between 10
! and 50 mean some basic validation is recommended; penalties higher than
! 50 indicate poor analogy and mandate extensive validation/optimization.

BONDS

ANGLES
CG321  CG321  CLGA1    71.00    112.20 ! data/ori , from CG311 CG321 CLGA1, penalty= 0.6

DIHEDRALS
CLGA1  CG321  CG321  BRGA1      0.1000  3     0.00 ! data/ori , from SG311 CG321 CG321 SG311, penalty= 90
CLGA1  CG321  CG321  HGA2       0.2922  3     0.00 ! data/ori , from HGA1 CG311 CG321 CLGA1, penalty= 4.1

IMPROPERS

END
RETURN
