# Supplementary material for: Calculations of Absolute Solvation Free Energies with Transformato—Application to the FreeSolv Database Using the CGenFF Force Field
Source: J Chem Theory Comput. 2023 Aug 24;19(17):5988–98. doi: 10.1021/acs.jctc.3c00691 (PMC10500982; doi:10.1021/acs.jctc.3c00691)
Supplement: Supplementary file 3 — ct3c00691_si_003.zip [file ct3c00691_si_003.zip › force_field_files/mobley_9821936.str]

* Toppar stream file generated by
* CHARMM General Force Field (CGenFF) program version 2.5.1
* For use with CGenFF version 4.6
*

read rtf card append
* Topologies generated by
* CHARMM General Force Field (CGenFF) program version 2.5.1
*
36 1

! "penalty" is the highest penalty score of the associated parameters.
! Penalties lower than 10 indicate the analogy is fair; penalties between 10
! and 50 mean some basic validation is recommended; penalties higher than
! 50 indicate poor analogy and mandate extensive validation/optimization.

RESI UNL       0.000 ! param penalty=  30.000 ; charge penalty=   7.940
!RING * 6 C1 C2 C3 C4 C5 C6
!RING * 6 C1 C2 O1 C7 C8 O2
!RING * 6 C7 C8 C9 C10 C11 C12
GROUP            ! CHARGE   CH_PENALTY
ATOM C1     CG2R61  0.177 !    6.962
ATOM C2     CG2R61  0.177 !    6.962
ATOM C3     CG2R61  0.052 !    7.364
ATOM C4     CG2R61  0.129 !    0.000
ATOM C5     CG2R61  0.129 !    0.000
ATOM C6     CG2R61  0.052 !    7.364
ATOM CL1    CLGR1  -0.155 !    7.940
ATOM CL2    CLGR1  -0.177 !    0.000
ATOM CL3    CLGR1  -0.177 !    0.000
ATOM CL4    CLGR1  -0.155 !    7.940
ATOM O1     OG3R60 -0.252 !    7.530
ATOM C7     CG2R61  0.177 !    6.962
ATOM C8     CG2R61  0.177 !    6.962
ATOM C9     CG2R61  0.052 !    7.364
ATOM C10    CG2R61  0.129 !    0.000
ATOM C11    CG2R61  0.129 !    0.000
ATOM C12    CG2R61  0.052 !    7.364
ATOM CL5    CLGR1  -0.155 !    7.940
ATOM CL6    CLGR1  -0.177 !    0.000
ATOM CL7    CLGR1  -0.177 !    0.000
ATOM CL8    CLGR1  -0.155 !    7.940
ATOM O2     OG3R60 -0.252 !    7.530
ATOM LP1    LPH     0.050 ! on CL1
ATOM LP2    LPH     0.050 ! on CL2
ATOM LP3    LPH     0.050 ! on CL3
ATOM LP4    LPH     0.050 ! on CL4
ATOM LP5    LPH     0.050 ! on CL5
ATOM LP6    LPH     0.050 ! on CL6
ATOM LP7    LPH     0.050 ! on CL7
ATOM LP8    LPH     0.050 ! on CL8

BOND C1   C2  
BOND C1   C6  
BOND C1   O2  
BOND C2   C3  
BOND C2   O1  
BOND C3   C4  
BOND C3   CL4 
BOND C4   C5  
BOND C4   CL3 
BOND C5   C6  
BOND C5   CL2 
BOND C6   CL1 
BOND O1   C7  
BOND C7   C8  
BOND C7   C12 
BOND C8   C9  
BOND C8   O2  
BOND C9   C10 
BOND C9   CL8 
BOND C10  C11 
BOND C10  CL7 
BOND C11  C12 
BOND C11  CL6 
BOND C12  CL5 

LONEPAIR COLI LP1    CL1    C6     DIST 1.6400 SCAL 0.0
LONEPAIR COLI LP2    CL2    C5     DIST 1.6400 SCAL 0.0
LONEPAIR COLI LP3    CL3    C4     DIST 1.6400 SCAL 0.0
LONEPAIR COLI LP4    CL4    C3     DIST 1.6400 SCAL 0.0
LONEPAIR COLI LP5    CL5    C12    DIST 1.6400 SCAL 0.0
LONEPAIR COLI LP6    CL6    C11    DIST 1.6400 SCAL 0.0
LONEPAIR COLI LP7    CL7    C10    DIST 1.6400 SCAL 0.0
LONEPAIR COLI LP8    CL8    C9     DIST 1.6400 SCAL 0.0

END

read param card flex append
* Parameters generated by analogy by
* CHARMM General Force Field (CGenFF) program version 2.5.1
*

! Penalties lower than 10 indicate the analogy is fair; penalties between 10
! and 50 mean some basic validation is recommended; penalties higher than
! 50 indicate poor analogy and mandate extensive validation/optimization.

BONDS

ANGLES

DIHEDRALS
OG3R60 CG2R61 CG2R61 OG3R60     3.3808  2   180.00 ! data/ori , from OG311 CG2R61 CG2R61 OG311, penalty= 30
OG3R60 CG2R61 CG2R61 CLGR1      3.5698  2   180.00 ! data/ori , from OG311 CG2R61 CG2R61 CLGR1, penalty= 15

IMPROPERS

END
RETURN
