# Supplementary material for: Calculations of Absolute Solvation Free Energies with Transformato—Application to the FreeSolv Database Using the CGenFF Force Field
Source: J Chem Theory Comput. 2023 Aug 24;19(17):5988–98. doi: 10.1021/acs.jctc.3c00691 (PMC10500982; doi:10.1021/acs.jctc.3c00691)
Supplement: Supplementary file 3 — ct3c00691_si_003.zip [file ct3c00691_si_003.zip › force_field_files/mobley_6334915.str]

* Toppar stream file generated by
* CHARMM General Force Field (CGenFF) program version 2.5.1
* For use with CGenFF version 4.6
*

read rtf card append
* Topologies generated by
* CHARMM General Force Field (CGenFF) program version 2.5.1
*
36 1

! "penalty" is the highest penalty score of the associated parameters.
! Penalties lower than 10 indicate the analogy is fair; penalties between 10
! and 50 mean some basic validation is recommended; penalties higher than
! 50 indicate poor analogy and mandate extensive validation/optimization.

RESI UNL       0.000 ! param penalty= 112.500 ; charge penalty=  30.807
GROUP            ! CHARGE   CH_PENALTY
ATOM C1     CG331  -0.044 !    0.075
ATOM O1     OG303  -0.469 !    6.267
ATOM P1     PG0     1.301 !   30.807
ATOM O2     OG2P1  -0.724 !    6.773
ATOM C2     CG311  -0.207 !   29.682
ATOM C3     CG301  -0.239 !   17.712
ATOM CL1    CLGA3   0.090 !    2.827
ATOM CL2    CLGA3   0.090 !    2.827
ATOM CL3    CLGA3   0.090 !    2.827
ATOM O3     OG311  -0.511 !   26.528
ATOM O4     OG303  -0.469 !    6.267
ATOM C4     CG331  -0.044 !    0.075
ATOM H1     HGA3    0.090 !    0.000
ATOM H2     HGA3    0.090 !    0.000
ATOM H3     HGA3    0.090 !    0.000
ATOM H4     HGA1    0.090 !    2.000
ATOM H5     HGP1    0.356 !   16.235
ATOM H6     HGA3    0.090 !    0.000
ATOM H7     HGA3    0.090 !    0.000
ATOM H8     HGA3    0.090 !    0.000
ATOM LP1    LPH     0.050 ! on CL1
ATOM LP2    LPH     0.050 ! on CL2
ATOM LP3    LPH     0.050 ! on CL3

BOND C1   O1  
BOND C1   H1  
BOND C1   H2  
BOND C1   H3  
BOND O1   P1  
BOND P1   O2  
BOND P1   C2  
BOND P1   O4  
BOND C2   C3  
BOND C2   O3  
BOND C2   H4  
BOND C3   CL1 
BOND C3   CL2 
BOND C3   CL3 
BOND O3   H5  
BOND O4   C4  
BOND C4   H6  
BOND C4   H7  
BOND C4   H8  

LONEPAIR COLI LP1    CL1    C3     DIST 1.6400 SCAL 0.0
LONEPAIR COLI LP2    CL2    C3     DIST 1.6400 SCAL 0.0
LONEPAIR COLI LP3    CL3    C3     DIST 1.6400 SCAL 0.0

END

read param card flex append
* Parameters generated by analogy by
* CHARMM General Force Field (CGenFF) program version 2.5.1
*

! Penalties lower than 10 indicate the analogy is fair; penalties between 10
! and 50 mean some basic validation is recommended; penalties higher than
! 50 indicate poor analogy and mandate extensive validation/optimization.

BONDS
CG311  PG0     248.40     1.8617 ! data/ori , from CG331 PG0, penalty= 10

ANGLES
CG311  CG301  CLGA3    97.00    111.20 ! data/ori , from CG331 CG301 CLGA3, penalty= 1.5
CG301  CG311  PG0      43.00    105.50 ! data/ori , from CG321 CG321 SG3O1, penalty= 25.8
OG311  CG311  PG0      68.04    115.68 ! data/ori , from OG311 CG311 SG311, penalty= 28
PG0    CG311  HGA1     90.00    110.00    5.40   1.80200 ! data/ori , from PG1 CG321 HGA2, penalty= 6
CG311  PG0    OG2P1    64.36    121.00 ! data/ori , from CG331 PG0 OG2P1, penalty= 1.5
CG311  PG0    OG303    52.85    107.34 ! data/ori , from CG331 PG0 OG303, penalty= 1.5

DIHEDRALS
CLGA3  CG301  CG311  OG311      0.3530  2   180.00 ! data/ori , from OG311 CG311 CG321 CLGA1, penalty= 12.1
CLGA3  CG301  CG311  OG311      0.2568  3     0.00 ! data/ori , from OG311 CG311 CG321 CLGA1, penalty= 12.1
CLGA3  CG301  CG311  PG0        0.1000  3     0.00 ! data/ori , from SG311 CG321 CG321 SG311, penalty= 64
CLGA3  CG301  CG311  HGA1       0.2700  3     0.00 ! data/ori , from CLGA3 CG301 CG331 HGA3, penalty= 11
PG0    CG311  OG311  HGP1       1.2313  1     0.00 ! data/ori , from SG311 CG311 OG311 HGP1, penalty= 28
PG0    CG311  OG311  HGP1       0.9150  3     0.00 ! data/ori , from SG311 CG311 OG311 HGP1, penalty= 28
CG301  CG311  PG0    OG2P1      0.0500  3     0.00 ! data/ori , from CG2R61 CG321 PG1 OG2P1, penalty= 97.5
CG301  CG311  PG0    OG303      1.6500  1   180.00 ! data/ori , from CG2R61 CG321 PG1 OG311, penalty= 112.5
CG301  CG311  PG0    OG303      0.5000  2     0.00 ! data/ori , from CG2R61 CG321 PG1 OG311, penalty= 112.5
OG311  CG311  PG0    OG2P1      0.0500  3     0.00 ! data/ori , from CG2R61 CG321 PG1 OG2P1, penalty= 94
OG311  CG311  PG0    OG303      1.6500  1   180.00 ! data/ori , from CG2R61 CG321 PG1 OG311, penalty= 109
OG311  CG311  PG0    OG303      0.5000  2     0.00 ! data/ori , from CG2R61 CG321 PG1 OG311, penalty= 109
HGA1   CG311  PG0    OG2P1      0.0901  3     0.00 ! data/ori , from HGA3 CG331 PG0 OG2P1, penalty= 11
HGA1   CG311  PG0    OG303      0.0732  3     0.00 ! data/ori , from HGA3 CG331 PG0 OG303, penalty= 11
CG331  OG303  PG0    CG311      0.6212  2     0.00 ! data/ori , from CG331 OG303 PG0 CG331, penalty= 1.5
CG331  OG303  PG0    CG311      0.0251  3   180.00 ! data/ori , from CG331 OG303 PG0 CG331, penalty= 1.5

IMPROPERS

END
RETURN
