# Supplementary material for: Calculations of Absolute Solvation Free Energies with Transformato—Application to the FreeSolv Database Using the CGenFF Force Field
Source: J Chem Theory Comput. 2023 Aug 24;19(17):5988–98. doi: 10.1021/acs.jctc.3c00691 (PMC10500982; doi:10.1021/acs.jctc.3c00691)
Supplement: Supplementary file 3 — ct3c00691_si_003.zip [file ct3c00691_si_003.zip › force_field_files/mobley_5494918.str]

* Toppar stream file generated by
* CHARMM General Force Field (CGenFF) program version 2.5.1
* For use with CGenFF version 4.6
*

read rtf card append
* Topologies generated by
* CHARMM General Force Field (CGenFF) program version 2.5.1
*
36 1

! "penalty" is the highest penalty score of the associated parameters.
! Penalties lower than 10 indicate the analogy is fair; penalties between 10
! and 50 mean some basic validation is recommended; penalties higher than
! 50 indicate poor analogy and mandate extensive validation/optimization.

RESI UNL       0.000 ! param penalty= 266.600 ; charge penalty= 237.954
GROUP            ! CHARGE   CH_PENALTY
ATOM C1     CG2D1   0.283 !  176.948! typer WARNING: more "ne" statements than neighbors
ATOM C2     CG2D1   0.350 !  237.954! typer WARNING: more "ne" statements than neighbors
ATOM F1     FGA2   -0.175 !  167.212
ATOM F2     FGA2   -0.175 !  167.212
ATOM C3     CG302   0.428 !   52.593
ATOM F3     FGA3   -0.177 !   10.899
ATOM F4     FGA3   -0.177 !   10.899
ATOM F5     FGA3   -0.177 !   10.899
ATOM F6     FGA1   -0.180 !  167.384

BOND C1   C2  
BOND C1   C3  
BOND C1   F6  
BOND C2   F1  
BOND C2   F2  
BOND C3   F3  
BOND C3   F4  
BOND C3   F5  

END

read param card flex append
* Parameters generated by analogy by
* CHARMM General Force Field (CGenFF) program version 2.5.1
*

! Penalties lower than 10 indicate the analogy is fair; penalties between 10
! and 50 mean some basic validation is recommended; penalties higher than
! 50 indicate poor analogy and mandate extensive validation/optimization.

BONDS
CG2D1  CG302   365.00     1.5020 ! data/ori , from CG2D1 CG321, penalty= 55
CG2D1  FGA1    400.00     1.3580 ! data/ori , from CG2R66 FGR1, penalty= 266.6
CG2D1  FGA2    400.00     1.3580 ! data/ori , from CG2R66 FGR1, penalty= 265.5

ANGLES
CG2D1  CG2D1  CG302    48.00    123.50 ! data/ori , from CG2D1 CG2D1 CG321, penalty= 12
CG2D1  CG2D1  FGA1     48.00    123.50 ! data/ori , from CG2D1 CG2D1 CG321, penalty= 43
CG2D1  CG2D1  FGA2     48.00    123.50 ! data/ori , from CG2D1 CG2D1 CG321, penalty= 43
CG302  CG2D1  FGA1     48.00    123.50 ! data/ori , from CG321 CG2D1 CG331, penalty= 55.9
FGA2   CG2D1  FGA2     48.00    123.50 ! data/ori , from CG321 CG2D1 CG331, penalty= 86.9
CG2D1  CG302  FGA3     50.00    115.00   30.00   2.35700 ! data/ori , from CG2R61 CG302 FGA3, penalty= 21

DIHEDRALS
CG302  CG2D1  CG2D1  FGA2       0.4500  1   180.00 ! data/ori , from CG321 CG2D1 CG2D1 CG321, penalty= 55
CG302  CG2D1  CG2D1  FGA2       8.5000  2   180.00 ! data/ori , from CG321 CG2D1 CG2D1 CG321, penalty= 55
FGA1   CG2D1  CG2D1  FGA2       0.4500  1   180.00 ! data/ori , from CG321 CG2D1 CG2D1 CG321, penalty= 86
FGA1   CG2D1  CG2D1  FGA2       8.5000  2   180.00 ! data/ori , from CG321 CG2D1 CG2D1 CG321, penalty= 86
CG2D1  CG2D1  CG302  FGA3       1.9000  1   180.00 ! data/ori , from CG2D1 CG2D1 CG321 OG311, penalty= 85
CG2D1  CG2D1  CG302  FGA3       0.4000  2   180.00 ! data/ori , from CG2D1 CG2D1 CG321 OG311, penalty= 85
CG2D1  CG2D1  CG302  FGA3       0.6000  3   180.00 ! data/ori , from CG2D1 CG2D1 CG321 OG311, penalty= 85
FGA1   CG2D1  CG302  FGA3       0.2500  1   180.00 ! data/ori , from CG331 CG2D1 CG321 OG311, penalty= 128.9
FGA1   CG2D1  CG302  FGA3       0.5200  2   180.00 ! data/ori , from CG331 CG2D1 CG321 OG311, penalty= 128.9
FGA1   CG2D1  CG302  FGA3       0.2300  3   180.00 ! data/ori , from CG331 CG2D1 CG321 OG311, penalty= 128.9

IMPROPERS

END
RETURN
