# Supplementary material for: Calculations of Absolute Solvation Free Energies with Transformato—Application to the FreeSolv Database Using the CGenFF Force Field
Source: J Chem Theory Comput. 2023 Aug 24;19(17):5988–98. doi: 10.1021/acs.jctc.3c00691 (PMC10500982; doi:10.1021/acs.jctc.3c00691)
Supplement: Supplementary file 3 — ct3c00691_si_003.zip [file ct3c00691_si_003.zip › force_field_files/mobley_6917738.str]

* Toppar stream file generated by
* CHARMM General Force Field (CGenFF) program version 2.5.1
* For use with CGenFF version 4.6
*

read rtf card append
* Topologies generated by
* CHARMM General Force Field (CGenFF) program version 2.5.1
*
36 1

! "penalty" is the highest penalty score of the associated parameters.
! Penalties lower than 10 indicate the analogy is fair; penalties between 10
! and 50 mean some basic validation is recommended; penalties higher than
! 50 indicate poor analogy and mandate extensive validation/optimization.

RESI UNL       0.000 ! param penalty=  20.800 ; charge penalty=   9.428
GROUP            ! CHARGE   CH_PENALTY
ATOM C1     CG331  -0.098 !    0.000
ATOM O1     OG301  -0.345 !    8.093
ATOM C2     CG321  -0.036 !    7.210
ATOM C3     CG321   0.100 !    9.428
ATOM N1     NG321  -0.881 !    9.084
ATOM H1     HGA3    0.090 !    0.000
ATOM H2     HGA3    0.090 !    0.000
ATOM H3     HGA3    0.090 !    0.000
ATOM H4     HGA2    0.090 !    0.000
ATOM H5     HGA2    0.090 !    0.000
ATOM H6     HGA2    0.090 !    0.000
ATOM H7     HGA2    0.090 !    0.000
ATOM H8     HGPAM2  0.315 !    0.000
ATOM H9     HGPAM2  0.315 !    0.000

BOND C1   O1  
BOND C1   H1  
BOND C1   H2  
BOND C1   H3  
BOND O1   C2  
BOND C2   C3  
BOND C2   H4  
BOND C2   H5  
BOND C3   N1  
BOND C3   H6  
BOND C3   H7  
BOND N1   H8  
BOND N1   H9  

END

read param card flex append
* Parameters generated by analogy by
* CHARMM General Force Field (CGenFF) program version 2.5.1
*

! Penalties lower than 10 indicate the analogy is fair; penalties between 10
! and 50 mean some basic validation is recommended; penalties higher than
! 50 indicate poor analogy and mandate extensive validation/optimization.

BONDS

ANGLES

DIHEDRALS
NG321  CG321  CG321  OG301      0.2000  3     0.00 ! data/ori , from OG311 CG311 CG321 NG301, penalty= 20.8

IMPROPERS

END
RETURN
