# Supplementary material for: Calculations of Absolute Solvation Free Energies with Transformato—Application to the FreeSolv Database Using the CGenFF Force Field
Source: J Chem Theory Comput. 2023 Aug 24;19(17):5988–98. doi: 10.1021/acs.jctc.3c00691 (PMC10500982; doi:10.1021/acs.jctc.3c00691)
Supplement: Supplementary file 3 — ct3c00691_si_003.zip [file ct3c00691_si_003.zip › force_field_files/mobley_3187514.str]

* Toppar stream file generated by
* CHARMM General Force Field (CGenFF) program version 2.5.1
* For use with CGenFF version 4.6
*

read rtf card append
* Topologies generated by
* CHARMM General Force Field (CGenFF) program version 2.5.1
*
36 1

! "penalty" is the highest penalty score of the associated parameters.
! Penalties lower than 10 indicate the analogy is fair; penalties between 10
! and 50 mean some basic validation is recommended; penalties higher than
! 50 indicate poor analogy and mandate extensive validation/optimization.

RESI UNL       0.000 ! param penalty=   9.000 ; charge penalty=  27.149
!RING * 6 C1 C2 C3 C4 C5 C6
GROUP            ! CHARGE   CH_PENALTY
ATOM C      CG331  -0.233 !   21.411
ATOM C1     CG2R61  0.140 !   25.889
ATOM C2     CG2R61 -0.116 !    0.000
ATOM C3     CG2R61 -0.133 !    0.000
ATOM C4     CG2R61 -0.117 !    0.000
ATOM C5     CG2R61 -0.117 !    0.000
ATOM C6     CG2R61  0.100 !   12.017
ATOM N      NG2S3  -0.960 !   27.149
ATOM H      HGA3    0.090 !    0.000
ATOM H1     HGA3    0.090 !    0.000
ATOM H2     HGA3    0.090 !    0.000
ATOM H3     HGR61   0.115 !    0.000
ATOM H4     HGR61   0.115 !    0.000
ATOM H5     HGR61   0.115 !    0.000
ATOM H6     HGR61   0.115 !    0.000
ATOM H7     HGP4    0.353 !    0.000
ATOM H8     HGP4    0.353 !    0.000

BOND H1   C   
BOND H3   C2  
BOND N    H8  
BOND N    C6  
BOND N    H7  
BOND C2   C1  
BOND C2   C3  
BOND C1   C6  
BOND C1   C   
BOND C3   H4  
BOND C3   C4  
BOND C6   C5  
BOND C5   H6  
BOND C5   C4  
BOND C4   H5  
BOND H2   C   
BOND C    H   
IMPR N      H7     H8     C6    

END

read param card flex append
* Parameters generated by analogy by
* CHARMM General Force Field (CGenFF) program version 2.5.1
*

! Penalties lower than 10 indicate the analogy is fair; penalties between 10
! and 50 mean some basic validation is recommended; penalties higher than
! 50 indicate poor analogy and mandate extensive validation/optimization.

BONDS

ANGLES

DIHEDRALS
CG331  CG2R61 CG2R61 NG2S3      2.4000  2   180.00 ! data/mob , from CG331 CG2R61 CG2R61 NG2S1, penalty= 9

IMPROPERS

END
RETURN
