# Supplementary material for: Calculations of Absolute Solvation Free Energies with Transformato—Application to the FreeSolv Database Using the CGenFF Force Field
Source: J Chem Theory Comput. 2023 Aug 24;19(17):5988–98. doi: 10.1021/acs.jctc.3c00691 (PMC10500982; doi:10.1021/acs.jctc.3c00691)
Supplement: Supplementary file 3 — ct3c00691_si_003.zip [file ct3c00691_si_003.zip › force_field_files/mobley_2481002.str]

* Toppar stream file generated by
* CHARMM General Force Field (CGenFF) program version 2.5.1
* For use with CGenFF version 4.6
*

read rtf card append
* Topologies generated by
* CHARMM General Force Field (CGenFF) program version 2.5.1
*
36 1

! "penalty" is the highest penalty score of the associated parameters.
! Penalties lower than 10 indicate the analogy is fair; penalties between 10
! and 50 mean some basic validation is recommended; penalties higher than
! 50 indicate poor analogy and mandate extensive validation/optimization.

RESI UNL       0.000 ! param penalty= 126.000 ; charge penalty= 110.522
GROUP            ! CHARGE   CH_PENALTY
ATOM C1     CG301   0.075 !  109.948
ATOM N1     NG2O1   0.085 !  110.522
ATOM O1     OG2N1  -0.290 !   10.956
ATOM O2     OG2N1  -0.290 !   10.956
ATOM CL1    CLGA3   0.090 !   24.359
ATOM CL2    CLGA3   0.090 !   24.359
ATOM CL3    CLGA3   0.090 !   24.359
ATOM LP1    LPH     0.050 ! on CL1
ATOM LP2    LPH     0.050 ! on CL2
ATOM LP3    LPH     0.050 ! on CL3

BOND C1   N1  
BOND C1   CL1 
BOND C1   CL2 
BOND C1   CL3 
BOND N1   O1  
BOND N1   O2  

LONEPAIR COLI LP1    CL1    C1     DIST 1.6400 SCAL 0.0
LONEPAIR COLI LP2    CL2    C1     DIST 1.6400 SCAL 0.0
LONEPAIR COLI LP3    CL3    C1     DIST 1.6400 SCAL 0.0

END

read param card flex append
* Parameters generated by analogy by
* CHARMM General Force Field (CGenFF) program version 2.5.1
*

! Penalties lower than 10 indicate the analogy is fair; penalties between 10
! and 50 mean some basic validation is recommended; penalties higher than
! 50 indicate poor analogy and mandate extensive validation/optimization.

BONDS
CG301  NG2O1   226.00     1.4900 ! data/ori , from CG324 NG2O1, penalty= 13

ANGLES
NG2O1  CG301  CLGA3    65.00    111.82 ! data/ori , from CG2O4 CG321 CLGA1, penalty= 64.6
CG301  NG2O1  OG2N1    56.00    117.00 ! data/ori , from CG324 NG2O1 OG2N1, penalty= 20.5

DIHEDRALS
CLGA3  CG301  NG2O1  OG2N1      0.0840  2   180.00 ! data/ori , from CG321 CG324 NG2O1 OG2N1, penalty= 126
CLGA3  CG301  NG2O1  OG2N1      0.0330  4     0.00 ! data/ori , from CG321 CG324 NG2O1 OG2N1, penalty= 126
CLGA3  CG301  NG2O1  OG2N1      0.0242  6     0.00 ! data/ori , from CG321 CG324 NG2O1 OG2N1, penalty= 126

IMPROPERS

END
RETURN
