# Supplementary material for: Calculations of Absolute Solvation Free Energies with Transformato—Application to the FreeSolv Database Using the CGenFF Force Field
Source: J Chem Theory Comput. 2023 Aug 24;19(17):5988–98. doi: 10.1021/acs.jctc.3c00691 (PMC10500982; doi:10.1021/acs.jctc.3c00691)
Supplement: Supplementary file 3 — ct3c00691_si_003.zip [file ct3c00691_si_003.zip › force_field_files/mobley_6190089.str]

* Toppar stream file generated by
* CHARMM General Force Field (CGenFF) program version 2.5.1
* For use with CGenFF version 4.6
*

read rtf card append
* Topologies generated by
* CHARMM General Force Field (CGenFF) program version 2.5.1
*
36 1

! "penalty" is the highest penalty score of the associated parameters.
! Penalties lower than 10 indicate the analogy is fair; penalties between 10
! and 50 mean some basic validation is recommended; penalties higher than
! 50 indicate poor analogy and mandate extensive validation/optimization.

RESI UNL       0.000 ! param penalty=  48.000 ; charge penalty=   4.764
GROUP            ! CHARGE   CH_PENALTY
ATOM C1     CG311  -0.142 !    4.764
ATOM C2     CG311  -0.142 !    4.764
ATOM CL1    CLGA1  -0.089 !    0.561
ATOM CL2    CLGA1  -0.089 !    0.561
ATOM CL3    CLGA1  -0.089 !    0.561
ATOM CL4    CLGA1  -0.089 !    0.561
ATOM H1     HGA1    0.220 !    0.424
ATOM H2     HGA1    0.220 !    0.424
ATOM LP1    LPH     0.050 ! on CL1
ATOM LP2    LPH     0.050 ! on CL2
ATOM LP3    LPH     0.050 ! on CL3
ATOM LP4    LPH     0.050 ! on CL4

BOND C1   C2  
BOND C1   CL3 
BOND C1   CL4 
BOND C1   H1  
BOND C2   CL1 
BOND C2   CL2 
BOND C2   H2  

LONEPAIR COLI LP1    CL1    C2     DIST 1.6400 SCAL 0.0
LONEPAIR COLI LP2    CL2    C2     DIST 1.6400 SCAL 0.0
LONEPAIR COLI LP3    CL3    C1     DIST 1.6400 SCAL 0.0
LONEPAIR COLI LP4    CL4    C1     DIST 1.6400 SCAL 0.0

END

read param card flex append
* Parameters generated by analogy by
* CHARMM General Force Field (CGenFF) program version 2.5.1
*

! Penalties lower than 10 indicate the analogy is fair; penalties between 10
! and 50 mean some basic validation is recommended; penalties higher than
! 50 indicate poor analogy and mandate extensive validation/optimization.

BONDS

ANGLES
CG311  CG311  CLGA1    88.00    111.20 ! data/ori , from CG331 CG311 CLGA1, penalty= 1.5

DIHEDRALS
CLGA1  CG311  CG311  CLGA1      0.1000  3     0.00 ! data/ori , from SG311 CG321 CG321 SG311, penalty= 48
CLGA1  CG311  CG311  HGA1       0.2922  3     0.00 ! data/ori , from HGA1 CG311 CG321 CLGA1, penalty= 4

IMPROPERS

END
RETURN
