# Supplementary material for: Calculations of Absolute Solvation Free Energies with Transformato—Application to the FreeSolv Database Using the CGenFF Force Field
Source: J Chem Theory Comput. 2023 Aug 24;19(17):5988–98. doi: 10.1021/acs.jctc.3c00691 (PMC10500982; doi:10.1021/acs.jctc.3c00691)
Supplement: Supplementary file 3 — ct3c00691_si_003.zip [file ct3c00691_si_003.zip › force_field_files/mobley_6688723.str]

* Toppar stream file generated by
* CHARMM General Force Field (CGenFF) program version 2.5.1
* For use with CGenFF version 4.6
*

read rtf card append
* Topologies generated by
* CHARMM General Force Field (CGenFF) program version 2.5.1
*
36 1

! "penalty" is the highest penalty score of the associated parameters.
! Penalties lower than 10 indicate the analogy is fair; penalties between 10
! and 50 mean some basic validation is recommended; penalties higher than
! 50 indicate poor analogy and mandate extensive validation/optimization.

RESI UNL       0.000 ! param penalty=  15.000 ; charge penalty=   7.940
!RING * 6 C2 C3 C4 C5 C6 C7
GROUP            ! CHARGE   CH_PENALTY
ATOM C1     CG331  -0.101 !    0.000
ATOM O1     OG301  -0.387 !    5.377
ATOM C2     CG2R61  0.272 !    7.003
ATOM C3     CG2R61  0.015 !    7.364
ATOM C4     CG2R61 -0.020 !    0.000
ATOM C5     CG2R61  0.015 !    7.364
ATOM C6     CG2R61  0.272 !    7.003
ATOM C7     CG2R61  0.111 !    1.061
ATOM O2     OG311  -0.543 !    1.061
ATOM O3     OG301  -0.387 !    5.377
ATOM C8     CG331  -0.101 !    0.000
ATOM CL1    CLGR1  -0.167 !    7.940
ATOM CL2    CLGR1  -0.167 !    7.940
ATOM H1     HGA3    0.090 !    0.000
ATOM H2     HGA3    0.090 !    0.000
ATOM H3     HGA3    0.090 !    0.000
ATOM H4     HGR62   0.128 !    0.000
ATOM H5     HGP1    0.420 !    0.000
ATOM H6     HGA3    0.090 !    0.000
ATOM H7     HGA3    0.090 !    0.000
ATOM H8     HGA3    0.090 !    0.000
ATOM LP1    LPH     0.050 ! on CL1
ATOM LP2    LPH     0.050 ! on CL2

BOND C1   O1  
BOND C1   H1  
BOND C1   H2  
BOND C1   H3  
BOND O1   C2  
BOND C2   C3  
BOND C2   C7  
BOND C3   C4  
BOND C3   CL2 
BOND C4   C5  
BOND C4   H4  
BOND C5   C6  
BOND C5   CL1 
BOND C6   C7  
BOND C6   O3  
BOND C7   O2  
BOND O2   H5  
BOND O3   C8  
BOND C8   H6  
BOND C8   H7  
BOND C8   H8  

LONEPAIR COLI LP1    CL1    C5     DIST 1.6400 SCAL 0.0
LONEPAIR COLI LP2    CL2    C3     DIST 1.6400 SCAL 0.0

END

read param card flex append
* Parameters generated by analogy by
* CHARMM General Force Field (CGenFF) program version 2.5.1
*

! Penalties lower than 10 indicate the analogy is fair; penalties between 10
! and 50 mean some basic validation is recommended; penalties higher than
! 50 indicate poor analogy and mandate extensive validation/optimization.

BONDS

ANGLES

DIHEDRALS
OG301  CG2R61 CG2R61 OG311      3.3808  2   180.00 ! data/ori , from OG311 CG2R61 CG2R61 OG311, penalty= 15
OG301  CG2R61 CG2R61 CLGR1      3.5698  2   180.00 ! data/ori , from OG311 CG2R61 CG2R61 CLGR1, penalty= 15

IMPROPERS

END
RETURN
