# Supplementary material for: Calculations of Absolute Solvation Free Energies with Transformato—Application to the FreeSolv Database Using the CGenFF Force Field
Source: J Chem Theory Comput. 2023 Aug 24;19(17):5988–98. doi: 10.1021/acs.jctc.3c00691 (PMC10500982; doi:10.1021/acs.jctc.3c00691)
Supplement: Supplementary file 3 — ct3c00691_si_003.zip [file ct3c00691_si_003.zip › force_field_files/mobley_766666.str]

* Toppar stream file generated by
* CHARMM General Force Field (CGenFF) program version 2.5.1
* For use with CGenFF version 4.6
*

read rtf card append
* Topologies generated by
* CHARMM General Force Field (CGenFF) program version 2.5.1
*
36 1

! "penalty" is the highest penalty score of the associated parameters.
! Penalties lower than 10 indicate the analogy is fair; penalties between 10
! and 50 mean some basic validation is recommended; penalties higher than
! 50 indicate poor analogy and mandate extensive validation/optimization.

RESI UNL       0.000 ! param penalty= 264.240 ; charge penalty= 233.362
GROUP            ! CHARGE   CH_PENALTY
ATOM C1     CG2D1  -0.060 !  179.087! typer WARNING: more "ne" statements than neighbors
ATOM C2     CG2D1   0.288 !  233.362! typer WARNING: more "ne" statements than neighbors
ATOM CL1    CLGA1  -0.176 !  154.373
ATOM CL2    CLGA1  -0.176 !  154.373
ATOM CL3    CLGA1  -0.176 !  154.456
ATOM H1     HGA4    0.150 !    6.665
ATOM LP1    LPH     0.050 ! on CL1
ATOM LP2    LPH     0.050 ! on CL2
ATOM LP3    LPH     0.050 ! on CL3

BOND C1   C2  
BOND C1   CL3 
BOND C1   H1  
BOND C2   CL1 
BOND C2   CL2 

LONEPAIR COLI LP1    CL1    C2     DIST 1.6400 SCAL 0.0
LONEPAIR COLI LP2    CL2    C2     DIST 1.6400 SCAL 0.0
LONEPAIR COLI LP3    CL3    C1     DIST 1.6400 SCAL 0.0

END

read param card flex append
* Parameters generated by analogy by
* CHARMM General Force Field (CGenFF) program version 2.5.1
*

! Penalties lower than 10 indicate the analogy is fair; penalties between 10
! and 50 mean some basic validation is recommended; penalties higher than
! 50 indicate poor analogy and mandate extensive validation/optimization.

BONDS
CG2D1  CLGA1   350.00     1.7400 ! data/ori , from CG2R61 CLGR1, penalty= 264.24

ANGLES
CG2D1  CG2D1  CLGA1    48.00    123.50 ! data/ori , from CG2D1 CG2D1 CG321, penalty= 113
CLGA1  CG2D1  CLGA1    48.00    123.50 ! data/ori , from CG321 CG2D1 CG331, penalty= 226.9
CLGA1  CG2D1  HGA4     40.00    116.00 ! data/ori , from CG321 CG2D1 HGA4, penalty= 113

DIHEDRALS
CLGA1  CG2D1  CG2D1  CLGA1      0.4500  1   180.00 ! data/ori , from CG321 CG2D1 CG2D1 CG321, penalty= 226
CLGA1  CG2D1  CG2D1  CLGA1      8.5000  2   180.00 ! data/ori , from CG321 CG2D1 CG2D1 CG321, penalty= 226
CLGA1  CG2D1  CG2D1  HGA4       1.0000  2   180.00 ! data/ori , from CG321 CG2D1 CG2D1 HGA4, penalty= 113

IMPROPERS

END
RETURN
