# Supplementary material for: Calculations of Absolute Solvation Free Energies with Transformato—Application to the FreeSolv Database Using the CGenFF Force Field
Source: J Chem Theory Comput. 2023 Aug 24;19(17):5988–98. doi: 10.1021/acs.jctc.3c00691 (PMC10500982; doi:10.1021/acs.jctc.3c00691)
Supplement: Supplementary file 3 — ct3c00691_si_003.zip [file ct3c00691_si_003.zip › force_field_files/mobley_902954.str]

* Toppar stream file generated by
* CHARMM General Force Field (CGenFF) program version 2.5.1
* For use with CGenFF version 4.6
*

read rtf card append
* Topologies generated by
* CHARMM General Force Field (CGenFF) program version 2.5.1
*
36 1

! "penalty" is the highest penalty score of the associated parameters.
! Penalties lower than 10 indicate the analogy is fair; penalties between 10
! and 50 mean some basic validation is recommended; penalties higher than
! 50 indicate poor analogy and mandate extensive validation/optimization.

RESI UNL       0.000 ! param penalty= 149.000 ; charge penalty=  54.247
GROUP            ! CHARGE   CH_PENALTY
ATOM C1     CG331  -0.273 !    0.000
ATOM C2     CG321  -0.177 !    0.000
ATOM C3     CG321  -0.155 !    4.746
ATOM C4     CG321   0.062 !    9.226
ATOM O1     OG301  -0.243 !   50.786
ATOM N1     NG2O1   0.556 !   54.247! typer WARNING: organic nitrate not explicitly supported
ATOM O2     OG2N1  -0.290 !   23.697
ATOM O3     OG2N1  -0.290 !   23.697
ATOM H1     HGA3    0.090 !    0.000
ATOM H2     HGA3    0.090 !    0.000
ATOM H3     HGA3    0.090 !    0.000
ATOM H4     HGA2    0.090 !    0.000
ATOM H5     HGA2    0.090 !    0.000
ATOM H6     HGA2    0.090 !    0.000
ATOM H7     HGA2    0.090 !    0.000
ATOM H8     HGA2    0.090 !    0.400
ATOM H9     HGA2    0.090 !    0.400

BOND C1   C2  
BOND C1   H1  
BOND C1   H2  
BOND C1   H3  
BOND C2   C3  
BOND C2   H4  
BOND C2   H5  
BOND C3   C4  
BOND C3   H6  
BOND C3   H7  
BOND C4   O1  
BOND C4   H8  
BOND C4   H9  
BOND O1   N1  
BOND N1   O2  
BOND N1   O3  

END

read param card flex append
* Parameters generated by analogy by
* CHARMM General Force Field (CGenFF) program version 2.5.1
*

! Penalties lower than 10 indicate the analogy is fair; penalties between 10
! and 50 mean some basic validation is recommended; penalties higher than
! 50 indicate poor analogy and mandate extensive validation/optimization.

BONDS
NG2O1  OG301   270.93     1.4215 ! data/ori , from NG2D1 OG301, penalty= 80

ANGLES
OG2N1  NG2O1  OG301    56.00    117.00 ! data/ori , from CG324 NG2O1 OG2N1, penalty= 48
CG321  OG301  NG2O1    54.17    104.20 ! data/ori , from CG321 OG301 NG2D1, penalty= 8

DIHEDRALS
CG321  CG321  OG301  NG2O1      0.3727  1   180.00 ! data/ori , from CG321 CG321 OG301 NG2D1, penalty= 8
CG321  CG321  OG301  NG2O1      0.7250  2     0.00 ! data/ori , from CG321 CG321 OG301 NG2D1, penalty= 8
CG321  CG321  OG301  NG2O1      0.0227  3     0.00 ! data/ori , from CG321 CG321 OG301 NG2D1, penalty= 8
HGA2   CG321  OG301  NG2O1      0.3228  3     0.00 ! data/ori , from HGA2 CG321 OG301 NG2D1, penalty= 8
OG2N1  NG2O1  OG301  CG321      0.3335  1   180.00 ! data/ori , from CG2N1 NG2D1 OG301 CG321, penalty= 149
OG2N1  NG2O1  OG301  CG321      0.0342  2   180.00 ! data/ori , from CG2N1 NG2D1 OG301 CG321, penalty= 149

IMPROPERS

END
RETURN
