# Supplementary material for: Calculations of Absolute Solvation Free Energies with Transformato—Application to the FreeSolv Database Using the CGenFF Force Field
Source: J Chem Theory Comput. 2023 Aug 24;19(17):5988–98. doi: 10.1021/acs.jctc.3c00691 (PMC10500982; doi:10.1021/acs.jctc.3c00691)
Supplement: Supplementary file 3 — ct3c00691_si_003.zip [file ct3c00691_si_003.zip › force_field_files/mobley_7676709.str]

* Toppar stream file generated by
* CHARMM General Force Field (CGenFF) program version 2.5.1
* For use with CGenFF version 4.6
*

read rtf card append
* Topologies generated by
* CHARMM General Force Field (CGenFF) program version 2.5.1
*
36 1

! "penalty" is the highest penalty score of the associated parameters.
! Penalties lower than 10 indicate the analogy is fair; penalties between 10
! and 50 mean some basic validation is recommended; penalties higher than
! 50 indicate poor analogy and mandate extensive validation/optimization.

RESI UNL       0.000 ! param penalty=  26.500 ; charge penalty=  16.706
!RING * 6 C2 C3 C4 C5 C6 C7
GROUP            ! CHARGE   CH_PENALTY
ATOM C1     CG331  -0.409 !    0.190
ATOM C2     CG2DC1  0.133 !    0.451
ATOM C3     CG2DC1 -0.176 !   15.367
ATOM C4     CG2O5   0.311 !   14.559
ATOM O1     OG2D3  -0.482 !    3.906
ATOM C5     CG311   0.067 !   16.706
ATOM C6     CG321  -0.158 !    9.996
ATOM C7     CG321  -0.149 !    0.880
ATOM C8     CG311  -0.087 !   10.309
ATOM C9     CG331  -0.275 !    0.224
ATOM C10    CG331  -0.275 !    0.224
ATOM H1     HGA3    0.090 !    0.000
ATOM H2     HGA3    0.090 !    0.000
ATOM H3     HGA3    0.090 !    0.000
ATOM H4     HGA4    0.150 !    0.075
ATOM H5     HGA1    0.090 !    0.800
ATOM H6     HGA2    0.090 !    0.100
ATOM H7     HGA2    0.090 !    0.100
ATOM H8     HGA2    0.090 !    0.000
ATOM H9     HGA2    0.090 !    0.000
ATOM H10    HGA1    0.090 !    0.025
ATOM H11    HGA3    0.090 !    0.000
ATOM H12    HGA3    0.090 !    0.000
ATOM H13    HGA3    0.090 !    0.000
ATOM H14    HGA3    0.090 !    0.000
ATOM H15    HGA3    0.090 !    0.000
ATOM H16    HGA3    0.090 !    0.000

BOND C1   C2  
BOND C1   H1  
BOND C1   H2  
BOND C1   H3  
BOND C2   C3  
BOND C2   C7  
BOND C3   C4  
BOND C3   H4  
BOND C4   O1  
BOND C4   C5  
BOND C5   C6  
BOND C5   C8  
BOND C5   H5  
BOND C6   C7  
BOND C6   H6  
BOND C6   H7  
BOND C7   H8  
BOND C7   H9  
BOND C8   C9  
BOND C8   C10 
BOND C8   H10 
BOND C9   H11 
BOND C9   H12 
BOND C9   H13 
BOND C10  H14 
BOND C10  H15 
BOND C10  H16 
IMPR C4     C3     C5     O1    

END

read param card flex append
* Parameters generated by analogy by
* CHARMM General Force Field (CGenFF) program version 2.5.1
*

! Penalties lower than 10 indicate the analogy is fair; penalties between 10
! and 50 mean some basic validation is recommended; penalties higher than
! 50 indicate poor analogy and mandate extensive validation/optimization.

BONDS

ANGLES
CG2DC1 CG2O5  CG311    35.00    116.00 ! data/ori , from CG2DC2 CG2O5 CG331, penalty= 1.5
CG2O5  CG311  CG311    52.00    108.00 ! data/ori , from CG2O4 CG311 CG311, penalty= 0.5
CG2O5  CG311  CG321    52.00    108.00 ! data/ori , from CG2O4 CG311 CG321, penalty= 0.5

DIHEDRALS
CG2O5  CG2DC1 CG2DC1 CG331      0.5600  1   180.00 ! data/ori , from CG2O4 CG2DC1 CG2DC1 CG331, penalty= 0.5
CG2O5  CG2DC1 CG2DC1 CG331      7.0000  2   180.00 ! data/ori , from CG2O4 CG2DC1 CG2DC1 CG331, penalty= 0.5
CG2DC1 CG2DC1 CG2O5  CG311      1.4000  2   180.00 ! data/ori , from CG2DC3 CG2DC1 CG2O5 CG331, penalty= 5
HGA4   CG2DC1 CG2O5  CG311      0.0000  2   180.00 ! data/ori , from HGA4 CG2DC2 CG2O5 CG331, penalty= 1.5
CG2DC1 CG2O5  CG311  CG311      0.4000  1     0.00 ! data/ori , from CG2R61 CG2O5 CG321 CG331, penalty= 26.5
CG2DC1 CG2O5  CG311  CG311      0.1700  2   180.00 ! data/ori , from CG2R61 CG2O5 CG321 CG331, penalty= 26.5
CG2DC1 CG2O5  CG311  CG311      0.1300  3   180.00 ! data/ori , from CG2R61 CG2O5 CG321 CG331, penalty= 26.5
CG2DC1 CG2O5  CG311  CG311      0.1000  6   180.00 ! data/ori , from CG2R61 CG2O5 CG321 CG331, penalty= 26.5
CG2DC1 CG2O5  CG311  CG321      0.4000  1     0.00 ! data/ori , from CG2R61 CG2O5 CG321 CG331, penalty= 25.9
CG2DC1 CG2O5  CG311  CG321      0.1700  2   180.00 ! data/ori , from CG2R61 CG2O5 CG321 CG331, penalty= 25.9
CG2DC1 CG2O5  CG311  CG321      0.1300  3   180.00 ! data/ori , from CG2R61 CG2O5 CG321 CG331, penalty= 25.9
CG2DC1 CG2O5  CG311  CG321      0.1000  6   180.00 ! data/ori , from CG2R61 CG2O5 CG321 CG331, penalty= 25.9
CG2DC1 CG2O5  CG311  HGA1       0.1000  3     0.00 ! data/ori , from CG2DC1 CG2O5 CG331 HGA3, penalty= 11
OG2D3  CG2O5  CG311  CG311      0.7500  1   180.00 ! data/ori , from OG2D3 CG2O5 CG321 CG321, penalty= 4.6
OG2D3  CG2O5  CG311  CG311      0.1800  2   180.00 ! data/ori , from OG2D3 CG2O5 CG321 CG321, penalty= 4.6
OG2D3  CG2O5  CG311  CG311      0.0650  3   180.00 ! data/ori , from OG2D3 CG2O5 CG321 CG321, penalty= 4.6
OG2D3  CG2O5  CG311  CG311      0.0300  6     0.00 ! data/ori , from OG2D3 CG2O5 CG321 CG321, penalty= 4.6
OG2D3  CG2O5  CG311  CG321      0.7500  1   180.00 ! data/ori , from OG2D3 CG2O5 CG321 CG321, penalty= 4
OG2D3  CG2O5  CG311  CG321      0.1800  2   180.00 ! data/ori , from OG2D3 CG2O5 CG321 CG321, penalty= 4
OG2D3  CG2O5  CG311  CG321      0.0650  3   180.00 ! data/ori , from OG2D3 CG2O5 CG321 CG321, penalty= 4
OG2D3  CG2O5  CG311  CG321      0.0300  6     0.00 ! data/ori , from OG2D3 CG2O5 CG321 CG321, penalty= 4
CG2O5  CG311  CG311  CG331      0.2000  3     0.00 ! data/ori , from CG2O4 CG311 CG311 CG331, penalty= 0.5
CG2O5  CG311  CG311  HGA1       0.2000  3     0.00 ! data/ori , from CG2O4 CG311 CG311 HGA1, penalty= 0.5
CG2O5  CG311  CG321  CG321      0.2000  3     0.00 ! data/ori , from CG2O2 CG311 CG321 CG321, penalty= 2
CG2O5  CG311  CG321  HGA2       0.2000  3     0.00 ! data/ori , from CG2O4 CG311 CG321 HGA2, penalty= 0.5
CG2DC1 CG321  CG321  CG311      0.1900  3     0.00 ! data/ori , from CG2DC2 CG321 CG321 CG321, penalty= 0.6

IMPROPERS
CG2O5  CG2DC1 CG311  OG2D3     88.0000  0     0.00 ! data/ori , from CG2O5 CG2DC1 CG331 OG2D3, penalty= 1

END
RETURN
