# Supplementary material for: Calculations of Absolute Solvation Free Energies with Transformato—Application to the FreeSolv Database Using the CGenFF Force Field
Source: J Chem Theory Comput. 2023 Aug 24;19(17):5988–98. doi: 10.1021/acs.jctc.3c00691 (PMC10500982; doi:10.1021/acs.jctc.3c00691)
Supplement: Supplementary file 3 — ct3c00691_si_003.zip [file ct3c00691_si_003.zip › force_field_files/mobley_7360181.str]

* Toppar stream file generated by
* CHARMM General Force Field (CGenFF) program version 2.5.1
* For use with CGenFF version 4.6
*

read rtf card append
* Topologies generated by
* CHARMM General Force Field (CGenFF) program version 2.5.1
*
36 1

! "penalty" is the highest penalty score of the associated parameters.
! Penalties lower than 10 indicate the analogy is fair; penalties between 10
! and 50 mean some basic validation is recommended; penalties higher than
! 50 indicate poor analogy and mandate extensive validation/optimization.

RESI UNL       0.000 ! param penalty=  27.000 ; charge penalty=  35.529
GROUP            ! CHARGE   CH_PENALTY
ATOM C1     CG331  -0.052 !    6.726
ATOM O1     OG301  -0.344 !   20.468
ATOM C2     CG301   0.624 !   35.529
ATOM C3     CG302   0.117 !   12.815
ATOM F1     FGA3   -0.121 !    2.944
ATOM F2     FGA3   -0.121 !    2.944
ATOM F3     FGA3   -0.121 !    2.944
ATOM O2     OG301  -0.344 !   20.468
ATOM C4     CG331  -0.052 !    6.726
ATOM O3     OG301  -0.344 !   20.468
ATOM C5     CG331  -0.052 !    6.726
ATOM H1     HGA3    0.090 !    0.000
ATOM H2     HGA3    0.090 !    0.000
ATOM H3     HGA3    0.090 !    0.000
ATOM H4     HGA3    0.090 !    0.000
ATOM H5     HGA3    0.090 !    0.000
ATOM H6     HGA3    0.090 !    0.000
ATOM H7     HGA3    0.090 !    0.000
ATOM H8     HGA3    0.090 !    0.000
ATOM H9     HGA3    0.090 !    0.000

BOND C1   O1  
BOND C1   H1  
BOND C1   H2  
BOND C1   H3  
BOND O1   C2  
BOND C2   C3  
BOND C2   O2  
BOND C2   O3  
BOND C3   F1  
BOND C3   F2  
BOND C3   F3  
BOND O2   C4  
BOND C4   H4  
BOND C4   H5  
BOND C4   H6  
BOND O3   C5  
BOND C5   H7  
BOND C5   H8  
BOND C5   H9  

END

read param card flex append
* Parameters generated by analogy by
* CHARMM General Force Field (CGenFF) program version 2.5.1
*

! Penalties lower than 10 indicate the analogy is fair; penalties between 10
! and 50 mean some basic validation is recommended; penalties higher than
! 50 indicate poor analogy and mandate extensive validation/optimization.

BONDS
CG301  CG302   250.00     1.5200 ! data/ori , from CG302 CG311, penalty= 8

ANGLES
CG302  CG301  OG301    45.50    114.50 ! data/ori , from CG321 CG301 OG301, penalty= 12
CG301  CG302  FGA3     42.00    112.00   30.00   2.35700 ! data/ori , from CG311 CG302 FGA3, penalty= 1.2

DIHEDRALS
OG301  CG301  CG302  FGA3       0.2500  3     0.00 ! data/ori , from FGA3 CG302 CG321 OG311, penalty= 27
CG302  CG301  OG301  CG331      1.1500  1     0.00 ! data/ori , from CG321 CG301 OG301 CG331, penalty= 12
CG302  CG301  OG301  CG331      0.2300  2   180.00 ! data/ori , from CG321 CG301 OG301 CG331, penalty= 12
CG302  CG301  OG301  CG331      0.4900  3     0.00 ! data/ori , from CG321 CG301 OG301 CG331, penalty= 12

IMPROPERS

END
RETURN
